# Supplementary material for: MicroRNAs and their isomiRs function cooperatively to target common biological pathways
Source: Genome Biol. 2011 Dec 30;12(12):R126. doi: 10.1186/gb-2011-12-12-r126 (PMC3334621; doi:10.1186/gb-2011-12-12-r126)
Supplement: Additional file 2 — miRNA-MATE source code and user manual. [file gb-2011-12-12-r126-S2.ZIP]

Archive with 2 entries (2 files):
- miRNA-MATE.tar.gz
- miRNA-MATE.usermanual.pdf
