# Supplementary material for: MicroRNAs and their isomiRs function cooperatively to target common biological pathways
Source: Genome Biol. 2011 Dec 30;12(12):R126. doi: 10.1186/gb-2011-12-12-r126 (PMC3334621; doi:10.1186/gb-2011-12-12-r126)
Supplement: Additional file 3 — A description of the proposed nomenclature for isomiRs. [file gb-2011-12-12-r126-S3.ZIP › FileS3.txt]

isomiRs	B_20091223_SF35MP_BOURBON2_SREKVER_235TPA_FC1_20100622_hairpin_235A_10_TY2	B_20091223_SF35MP_BOURBON2_SREKVER_235TPA_FC1_20100622_hairpin_235A_11_LU1	B_20091223_SF35MP_BOURBON2_SREKVER_235TPA_FC1_20100622_hairpin_235A_12_LU2	B_20091223_SF35MP_BOURBON2_SREKVER_235TPA_FC1_20100622_hairpin_235A_13_OV1	B_20091223_SF35MP_BOURBON2_SREKVER_235TPA_FC1_20100622_hairpin_235A_14_OV2	B_20091223_SF35MP_BOURBON2_SREKVER_235TPA_FC1_20100622_hairpin_235A_15_TE1	B_20091223_SF35MP_BOURBON2_SREKVER_235TPA_FC1_20100622_hairpin_235A_16_TE2	B_20091223_SF35MP_BOURBON2_SREKVER_235TPA_FC1_20100622_hairpin_235A_1_HT1	B_20091223_SF35MP_BOURBON2_SREKVER_235TPA_FC1_20100622_hairpin_235A_2_HT2	B_20091223_SF35MP_BOURBON2_SREKVER_235TPA_FC1_20100622_hairpin_235A_3_LV1	B_20091223_SF35MP_BOURBON2_SREKVER_235TPA_FC1_20100622_hairpin_235A_4_LV2	B_20091223_SF35MP_BOURBON2_SREKVER_235TPA_FC1_20100622_hairpin_235A_5_SP1	B_20091223_SF35MP_BOURBON2_SREKVER_235TPA_FC1_20100622_hairpin_235A_6_SP2	B_20091223_SF35MP_BOURBON2_SREKVER_235TPA_FC1_20100622_hairpin_235A_7_KD1	B_20091223_SF35MP_BOURBON2_SREKVER_235TPA_FC1_20100622_hairpin_235A_8_KD2	B_20091223_SF35MP_BOURBON2_SREKVER_235TPA_FC1_20100622_hairpin_235A_9_TY1	B_20091223_SF35MP_BOURBON2_SREKVER_235TPB_FC2_20100622_hairpin_235B_10_TY2	B_20091223_SF35MP_BOURBON2_SREKVER_235TPB_FC2_20100622_hairpin_235B_11_LU1	B_20091223_SF35MP_BOURBON2_SREKVER_235TPB_FC2_20100622_hairpin_235B_12_LU2	B_20091223_SF35MP_BOURBON2_SREKVER_235TPB_FC2_20100622_hairpin_235B_13_OV1	B_20091223_SF35MP_BOURBON2_SREKVER_235TPB_FC2_20100622_hairpin_235B_14_OV2	B_20091223_SF35MP_BOURBON2_SREKVER_235TPB_FC2_20100622_hairpin_235B_15_TE1	B_20091223_SF35MP_BOURBON2_SREKVER_235TPB_FC2_20100622_hairpin_235B_16_TE2	B_20091223_SF35MP_BOURBON2_SREKVER_235TPB_FC2_20100622_hairpin_235B_1_HT1	B_20091223_SF35MP_BOURBON2_SREKVER_235TPB_FC2_20100622_hairpin_235B_2_HT2	B_20091223_SF35MP_BOURBON2_SREKVER_235TPB_FC2_20100622_hairpin_235B_3_LV1	B_20091223_SF35MP_BOURBON2_SREKVER_235TPB_FC2_20100622_hairpin_235B_4_LV2	B_20091223_SF35MP_BOURBON2_SREKVER_235TPB_FC2_20100622_hairpin_235B_5_SP1	B_20091223_SF35MP_BOURBON2_SREKVER_235TPB_FC2_20100622_hairpin_235B_6_SP2	B_20091223_SF35MP_BOURBON2_SREKVER_235TPB_FC2_20100622_hairpin_235B_7_KD1	B_20091223_SF35MP_BOURBON2_SREKVER_235TPB_FC2_20100622_hairpin_235B_8_KD2	B_20091223_SF35MP_BOURBON2_SREKVER_235TPB_FC2_20100622_hairpin_235B_9_TY1	LIZ_20080220_1_20100623_hairpin_8062	LIZ_20080220_1_20100623_hairpin_8087	R1a007_20080206_1_ABNmi_20100624_hairpin_BC3a	R1a007_20080206_1_ABNmi_20100624_hairpin_BC3b	R1a007_20080206_1_ABNmi_20100624_hairpin_BC3n	R1a007_20080206_1_ABNmi_20100624_hairpin_BC4a	S0014_20080526_2_PolysomeAndAtlas_20100616_hairpin_BC1	S0014_20080526_2_PolysomeAndAtlas_20100616_hairpin_BC2	S0014_20080526_2_PolysomeAndAtlas_20100616_hairpin_BC3	S0014_20080526_2_PolysomeAndAtlas_20100616_hairpin_BC4	S0014_20080526_2_PolysomeAndAtlas_20100616_hairpin_BC5	S0014_20080526_2_PolysomeAndAtlas_20100616_hairpin_BC6	S0014_20080526_2_PolysomeAndAtlas_20100616_hairpin_BC7	S0014_20080526_2_PolysomeAndAtlas_20100616_hairpin_BC8	Solid0039_20090211_2_Ovary_uRNA_and_ChIP_20100624_hairpin_ovary_uRNA	Solid0039_20090311_1_Ovary_ChIP_BC_20100628_hairpin_Ovary_uRNA_BC1	Solid0039_20090311_1_Ovary_ChIP_BC_20100628_hairpin_Ovary_uRNA_BC2
hsa-miR-1826-3p|{isomiR}|64_83|sub.81.G>A	0	0	0	0	0	0	0	0	0	0	1	1	0	0	0	0	0	0	0	0	0	0	0	0	0	2	0	0	0	0	0	0	0	0	0	0	0	0	0	0	0	0	0	0	0	0	0	0	0
hsa-miR-23b-3p|{isomiR}|57_80|sub.75.A>C;sub.78.A>C	0	0	0	0	0	0	0	0	0	0	0	0	0	0	0	0	0	0	0	0	0	0	0	0	0	0	0	0	0	0	0	0	0	0	0	0	0	0	0	0	0	0	0	1	0	0	0	0	0
hsa-miR-212-3p|{isomiR}|70_95|	0	0	0	0	0	0	0	0	0	0	0	0	0	0	0	0	0	0	0	0	0	0	0	0	0	0	0	0	0	1	0	0	0	0	0	0	0	0	0	0	0	0	0	0	0	0	0	0	0
hsa-miR-103-1-5p|{isomiR}|10_30|sub.27.G>A	0	0	0	0	0	0	0	0	0	0	0	0	0	0	0	0	0	0	0	0	0	0	0	0	0	0	0	0	0	0	0	0	1	1	0	0	1	0	0	0	0	0	0	0	0	1	1	0	0
hsa-miR-2355-5p|{isomiR}|10_31|sub.26.G>A;sub.29.A>C	0	0	0	0	0	0	0	0	0	0	0	0	0	0	0	0	0	0	0	0	0	0	0	0	0	0	0	0	0	0	0	0	0	0	0	0	0	0	0	0	0	0	0	0	0	0	1	0	0
hsa-miR-335-3p|{isomiR}|50_72|sub.67.C>T;sub.70.A>C	0	0	0	0	0	0	0	0	0	0	0	0	0	0	0	0	0	0	0	0	0	0	0	0	0	0	0	0	0	0	0	0	0	0	0	1	0	0	0	0	0	0	0	0	0	0	0	0	0
hsa-miR-451-5p|{isomiR}|16_37|sub.21.G>C;sub.32.T>C	0	0	0	0	0	0	0	0	0	0	0	0	0	0	0	0	0	0	0	0	0	0	0	0	0	0	0	0	0	0	0	0	0	0	0	0	0	0	1	0	0	0	0	0	0	0	0	0	1
hsa-miR-320a-3p|{isomiR}|47_70|sub.64.G>T;sub.69.A>T	0	0	0	0	0	0	0	0	0	0	0	0	0	1	0	0	0	0	0	0	0	0	0	0	0	0	0	0	0	0	0	0	0	0	0	0	0	0	0	0	0	0	0	0	0	0	0	0	0
hsa-miR-1234-5p|{isomiR}|14_34|sub.15.C>A	0	0	0	0	0	0	0	0	0	0	0	0	0	1	0	0	0	0	0	0	0	0	0	0	0	0	0	0	0	0	0	0	0	0	0	0	0	0	0	0	0	0	0	0	0	0	0	0	0
hsa-miR-1826-5p|{isomiR}|3_26|sub.23.C>A;sub.25.A>T	0	0	0	0	0	0	0	0	0	0	0	0	0	0	0	0	0	0	0	0	0	0	0	0	0	0	0	0	0	0	0	0	0	0	1	0	0	0	0	0	0	0	0	0	0	0	0	0	0
hsa-miR-487b-5p|{isomiR}|14_34|	0	0	0	0	0	0	1	0	0	0	0	0	0	0	0	0	0	0	0	0	0	0	0	0	0	0	0	0	1	0	0	0	0	0	2	2	2	0	0	0	0	0	0	0	0	0	0	0	1
hsa-miR-99a-3p|{isomiR}|49_71|sub.53.C>T	0	1	0	0	0	1	2	1	2	1	0	0	0	0	0	0	0	0	0	0	1	0	0	1	0	1	0	0	0	1	0	1	0	0	0	0	0	0	0	0	0	0	0	0	0	0	0	0	0
hsa-miR-132-3p|{isomiR}|59_81|	8	3	1	4	0	2	7	1	0	1	2	0	2	7	1	4	4	0	1	3	2	4	5	4	3	0	1	2	1	6	4	1	0	0	0	2	0	2	0	2	0	0	0	0	0	1	1	1	1
hsa-miR-499-5p|{isomiR}|33_53|sub.52.T>A	0	0	0	0	0	0	0	0	0	0	0	0	0	0	0	0	0	0	0	0	0	0	0	0	0	0	0	0	0	0	0	0	0	0	0	0	0	0	1	0	0	0	0	0	0	0	0	0	0
hsa-miR-590-5p|{isomiR}|15_36|sub.31.G>C;sub.33.G>A	0	0	0	0	0	0	0	0	0	0	0	0	0	0	0	0	0	0	0	0	0	0	0	0	0	0	0	0	0	0	0	0	0	2	0	0	0	0	0	1	0	0	0	0	0	0	0	0	0
hsa-let-7g-5p|{isomiR}|4_25|sub.5.G>T	10	8	1	0	2	0	0	0	1	3	1	3	4	3	1	8	13	3	5	1	0	3	0	1	0	10	4	0	3	4	1	8	0	3	0	1	0	1	3	2	0	0	0	4	4	0	8	0	0
hsa-miR-1979-5p|{isomiR}|7_29|sub.8.C>A;sub.11.A>T	0	0	0	0	0	0	0	0	0	0	0	0	0	0	0	0	0	0	0	0	0	0	0	0	0	0	0	0	0	0	0	0	0	0	0	0	0	0	0	0	0	0	0	0	0	0	1	0	0
hsa-miR-517a-3p|{isomiR}|54_81|	0	0	0	0	0	0	0	0	0	0	0	0	0	0	0	0	0	0	0	0	0	0	0	0	0	0	0	0	0	0	0	0	0	0	0	0	1	0	0	0	0	0	0	0	0	0	0	0	0
hsa-miR-376a-1-5p|{isomiR}|7_26|sub.21.A>G	0	0	0	0	0	0	0	0	0	0	0	0	0	0	0	0	0	0	0	0	0	0	0	0	0	0	0	0	0	0	0	0	0	0	1	1	1	0	0	0	0	0	0	0	0	0	0	0	0
hsa-miR-433-3p|{isomiR}|63_84|sub.68.G>A	0	0	0	0	0	0	0	0	0	0	0	0	0	0	0	0	0	0	0	0	1	0	0	0	0	0	0	0	0	0	0	0	0	0	0	0	1	0	0	0	0	0	0	0	0	0	0	0	0
hsa-miR-26b-3p|{isomiR}|46_67|sub.52.C>A	0	0	0	0	0	0	0	1	0	0	0	0	0	0	0	0	0	0	0	0	0	0	0	0	0	0	0	0	0	0	0	0	0	0	0	0	0	0	0	0	0	0	0	0	0	0	0	0	0
hsa-miR-214-3p|{isomiR}|69_89|sub.87.G>A	0	0	3	0	2	5	3	0	2	0	0	1	1	0	0	1	0	0	0	1	2	0	3	0	1	0	0	1	0	0	1	0	2	8	5	3	3	12	1	0	6	1	5	1	1	0	18	0	10
hsa-miR-362-5p|{isomiR}|4_25|sub.5.A>T	0	0	0	0	0	0	0	0	0	0	0	0	0	0	0	0	0	0	0	0	0	0	0	0	0	0	0	0	0	0	0	0	0	0	0	2	3	0	0	0	0	0	0	0	0	0	1	0	0
hsa-miR-145-5p|{isomiR}|15_36|sub.30.G>A;sub.32.A>C	0	0	0	0	0	0	0	0	0	0	0	0	0	0	0	0	0	0	0	0	0	0	0	0	0	0	0	0	0	0	0	0	1	0	0	0	0	0	2	0	0	1	0	0	0	0	0	0	3
hsa-miR-3065-3p|{isomiR}|49_71|sub.66.T>A	0	0	0	0	0	0	0	0	0	0	0	0	0	0	0	0	0	0	0	0	0	0	0	0	0	0	0	0	0	0	0	0	0	0	0	0	0	0	0	1	0	0	0	0	0	1	0	0	0
hsa-miR-342-3p|{isomiR}|60_79|sub.60.T>C;sub.63.C>A	0	0	0	0	0	0	0	0	0	0	0	0	0	0	0	0	0	0	0	0	0	0	0	0	0	0	0	0	0	0	0	0	0	0	0	0	0	0	0	0	0	0	0	0	0	0	0	0	1
hsa-miR-34c-5p|{isomiR}|12_34|sub.26.G>T	0	3	1	0	0	2	0	0	0	0	0	0	0	0	0	0	0	6	0	0	0	3	0	0	0	0	0	0	0	0	0	0	0	0	0	0	1	1	0	0	0	0	0	0	0	0	1	0	0
hsa-miR-504-5p|{isomiR}|13_33|sub.13.G>A	0	0	0	0	0	0	0	0	0	0	0	0	0	0	0	0	0	0	0	0	0	0	0	0	0	0	0	0	0	0	0	0	0	0	0	1	0	1	0	0	0	0	0	0	0	0	0	0	0
hsa-miR-29a-3p|{isomiR}|40_59|sub.47.C>T	1	2	0	2	0	0	1	0	0	0	0	0	0	0	0	0	1	0	0	0	0	0	1	0	0	0	0	0	0	0	0	0	0	0	0	0	0	0	0	0	0	0	0	0	0	0	0	0	0
hsa-miR-455-3p|{isomiR}|51_74|sub.70.A>C	0	0	0	0	0	0	0	0	0	0	0	0	0	0	0	0	0	0	0	0	0	0	0	0	0	0	0	0	0	0	0	0	0	0	1	1	0	0	0	0	0	0	0	0	0	0	0	0	0
hsa-miR-423-5p|{isomiR}|15_39|sub.15.C>G	0	0	0	0	0	0	0	0	0	0	0	0	0	0	0	0	0	0	0	0	0	0	0	0	0	0	0	0	0	1	0	0	0	0	0	0	0	0	0	0	0	0	0	0	0	0	0	0	0
hsa-miR-29b-2-3p|{isomiR}|51_79|sub.74.T>A	0	0	0	0	0	0	0	0	0	0	0	0	0	0	0	0	0	0	0	0	0	0	0	0	0	0	0	0	0	0	0	0	0	0	0	0	0	0	0	0	0	0	0	0	0	0	1	0	0
hsa-miR-3129-3p|{isomiR}|46_67|sub.48.A>G	0	1	0	0	0	0	0	0	0	0	0	0	0	0	0	0	0	0	0	0	0	0	0	0	0	0	0	0	0	0	0	0	0	0	0	0	0	0	0	0	0	0	0	0	0	0	0	0	0
hsa-let-7e-5p|{isomiR}|9_30|sub.29.G>A	0	0	0	0	1	0	0	0	0	0	0	0	0	0	0	0	0	0	0	0	0	0	0	0	0	0	0	0	0	0	0	0	0	0	0	0	0	0	0	0	0	0	0	0	0	0	0	0	0
hsa-miR-499-5p|{isomiR}|32_52|sub.37.A>T	0	0	0	0	0	0	0	0	1	0	0	0	0	0	0	0	0	0	0	0	0	0	0	0	2	0	0	0	0	0	0	0	0	0	0	0	0	0	0	0	0	0	0	0	0	0	0	0	0
hsa-let-7b-5p|{isomiR}|5_27|sub.18.T>G	0	0	0	2	1	0	2	0	0	0	0	0	1	2	1	0	0	0	1	0	0	0	0	3	0	0	1	1	0	0	0	0	0	0	0	0	0	0	0	0	0	0	0	0	0	0	0	0	0
hsa-miR-126-3p|{isomiR}|52_76|	2	9	6	21	1	1	2	5	5	2	7	3	9	12	5	6	1	4	2	9	1	1	2	1	7	1	5	8	6	7	1	2	0	1	0	5	5	15	51	14	2	4	3	29	8	2	88	6	35
hsa-let-7g-5p|{isomiR}|4_26|sub.4.T>C;sub.22.A>C	0	0	0	0	0	0	0	0	0	0	0	0	0	0	0	0	0	0	0	0	0	0	0	0	0	0	0	0	0	0	0	0	0	0	0	0	0	0	0	0	0	0	0	0	0	0	1	0	0
hsa-miR-494-3p|{isomiR}|47_69|sub.64.A>G;sub.68.C>G	0	0	0	0	0	0	0	0	0	0	0	0	0	0	0	0	0	0	0	0	0	0	0	0	0	0	0	0	0	0	0	0	0	0	0	0	2	0	0	0	0	0	0	0	0	0	0	0	0
hsa-miR-1308-5p|{isomiR}|4_26|sub.22.C>T;sub.24.G>T	0	0	0	0	0	0	0	0	0	0	0	0	0	0	0	0	0	0	0	0	0	0	0	0	0	0	0	0	0	0	0	0	0	0	0	0	0	0	0	0	0	0	0	0	0	0	2	0	0
hsa-miR-142-5p|{isomiR}|13_35|sub.27.A>T;sub.34.C>G	0	0	0	0	0	0	0	0	0	0	0	0	0	0	0	0	0	0	0	0	0	0	0	0	0	0	0	1	0	0	0	0	0	0	0	0	0	0	0	0	0	0	0	0	0	0	0	0	0
hsa-miR-424-5p|{isomiR}|10_36|sub.35.T>A	0	0	0	1	0	3	0	0	0	0	0	0	0	0	0	0	1	0	1	2	3	3	0	0	0	0	0	0	0	0	0	0	1	0	0	0	0	0	0	0	0	0	0	0	0	0	0	0	0
hsa-miR-214-5p|{isomiR}|29_48|sub.40.A>T;sub.46.T>A	0	0	0	0	0	0	0	0	0	0	0	0	0	0	0	0	0	0	0	0	0	0	0	0	0	0	0	0	0	0	0	0	0	0	0	0	0	0	0	0	0	0	0	0	0	0	1	0	0
hsa-miR-496-3p|{isomiR}|57_77|sub.75.T>C	0	0	0	0	0	0	0	0	0	0	0	0	0	0	0	0	0	0	0	0	0	0	0	0	0	0	0	0	0	0	0	0	1	0	5	5	3	0	0	1	0	0	0	0	0	0	0	0	0
hsa-miR-1826-5p|{isomiR}|1_21|sub.1.T>A	0	0	0	0	0	0	0	0	0	0	0	0	0	0	0	0	0	0	0	0	0	0	0	0	0	0	0	0	0	0	0	0	0	0	0	1	0	0	0	0	0	0	0	0	0	1	0	0	0
hsa-miR-370-5p|{isomiR}|12_34|	0	2	0	0	1	1	0	0	0	2	1	2	2	1	0	2	0	2	0	0	1	3	2	0	1	1	3	5	5	0	0	0	1	0	1	4	3	0	0	5	2	0	0	0	0	0	2	1	0
hsa-miR-148b-3p|{isomiR}|62_81|sub.62.T>G	0	1	2	1	2	0	0	0	0	0	0	4	2	1	2	0	3	1	1	1	0	0	0	2	0	3	1	2	1	0	1	0	0	0	0	0	0	0	0	0	0	0	1	0	0	0	0	0	0
hsa-miR-486-5p|{isomiR}|3_23|sub.17.G>C;sub.22.G>C	0	0	0	0	0	0	0	0	0	0	0	0	0	0	0	0	0	0	0	0	0	0	0	0	0	0	0	0	0	0	0	0	0	0	0	1	0	0	0	0	0	0	0	0	0	0	0	0	0
hsa-miR-92a-2-3p|{isomiR}|48_69|sub.66.T>C;sub.68.T>C	0	0	0	0	0	0	0	0	0	0	0	0	0	0	2	0	1	2	1	0	0	0	0	0	0	1	0	0	1	0	0	1	0	0	0	0	0	0	0	0	0	0	0	0	0	0	0	0	0
hsa-miR-196b-5p|{isomiR}|14_33|sub.29.T>C	0	0	0	0	0	0	0	0	0	0	0	0	0	0	0	0	1	0	0	0	0	0	0	0	0	0	0	0	0	0	0	0	1	0	1	1	0	0	0	0	0	0	0	0	0	0	0	0	0
hsa-miR-525-5p|{isomiR}|14_38|sub.34.T>C;sub.37.T>A	0	0	0	0	0	0	0	0	0	0	0	0	0	0	0	0	0	0	0	0	0	0	0	0	0	0	0	0	0	0	0	0	0	0	0	1	0	0	0	0	0	0	0	0	0	0	0	0	0
hsa-miR-181a-2-3p|{isomiR}|76_97|sub.88.T>G	0	0	0	0	0	0	0	0	1	0	0	0	0	0	0	0	0	0	0	0	0	0	0	0	0	0	0	0	0	0	0	0	0	0	0	0	0	0	0	0	0	0	0	0	0	0	0	0	0
hsa-miR-361-5p|{isomiR}|6_25|sub.24.T>C	0	0	0	0	0	0	0	0	0	0	0	0	0	0	0	0	0	0	0	0	0	0	0	0	0	0	0	0	0	0	0	0	0	0	0	0	0	0	0	0	0	0	0	0	0	0	2	0	1
hsa-miR-2114-3p|{isomiR}|48_72|	0	0	0	0	0	0	0	0	0	0	0	0	0	0	0	0	0	0	0	0	0	0	0	0	0	0	0	0	0	2	0	0	0	0	0	0	1	0	0	0	0	1	0	0	0	0	0	0	0
hsa-miR-21-5p|{isomiR}|7_29|sub.7.T>C;sub.26.T>A	0	0	0	0	0	0	0	0	0	0	0	0	0	0	0	0	0	0	0	0	0	0	0	0	0	0	0	0	0	0	0	0	0	0	0	4	5	0	0	0	0	0	0	2	0	0	0	0	0
hsa-miR-526b-5p|{isomiR}|13_35|sub.30.T>C;sub.33.T>G	0	0	0	0	0	0	0	0	0	0	0	0	0	0	0	0	0	0	0	0	0	0	0	0	0	0	0	0	0	0	0	0	1	0	3	0	4	0	0	0	0	0	0	0	0	0	0	0	0
hsa-miR-323b-3p|{isomiR}|50_69|sub.66.C>A	0	0	0	0	0	0	0	0	0	0	0	0	0	0	0	0	0	0	0	0	0	0	0	0	0	0	0	0	0	0	0	0	1	0	0	0	1	0	0	0	0	0	0	0	0	0	0	0	0
hsa-miR-100-5p|{isomiR}|12_35|sub.30.T>C;sub.33.G>C	0	0	0	0	0	0	0	0	0	0	0	0	0	0	0	0	0	0	0	0	0	0	0	0	0	0	0	0	0	0	0	0	0	0	0	0	0	0	0	1	0	0	0	0	0	0	0	0	0
hsa-miR-208b-5p|{isomiR}|10_31|sub.10.A>T	0	0	0	0	0	0	0	0	0	0	0	0	0	0	0	0	0	0	0	0	0	0	0	1	0	0	0	0	0	0	0	0	0	0	0	0	0	0	0	0	0	0	0	0	0	0	0	0	0
hsa-miR-150-5p|{isomiR}|15_38|sub.36.G>C	0	0	0	0	0	0	0	0	0	0	0	0	0	1	0	1	0	0	1	0	0	0	0	0	0	0	0	0	2	0	0	0	0	0	1	0	0	7	1	1	0	0	8	0	9	4	1	0	0
hsa-miR-148b-3p|{isomiR}|62_86|sub.84.C>T	0	0	0	0	0	0	0	0	0	2	0	0	0	0	0	0	0	1	0	0	0	0	0	0	0	0	0	0	0	0	0	0	0	0	0	0	1	0	0	0	0	0	0	0	0	0	0	0	0
hsa-miR-34c-5p|{isomiR}|11_32|sub.27.C>A	0	0	0	0	0	0	0	0	0	0	0	0	0	0	0	0	0	3	0	0	0	0	0	0	0	0	0	0	0	0	0	0	0	0	0	0	0	5	0	0	0	0	0	0	0	0	0	0	0
hsa-miR-526b-3p|{isomiR}|51_74|sub.73.T>G	0	0	0	0	0	0	0	0	0	0	0	0	0	0	0	0	0	0	0	0	0	0	0	0	0	0	0	0	0	0	0	0	0	0	0	1	0	0	0	0	0	0	0	0	0	0	0	0	0
hsa-miR-145-5p|{isomiR}|15_35|sub.21.T>G;sub.31.A>G	0	0	0	0	0	0	0	0	0	0	0	0	0	0	0	0	0	0	0	0	0	0	0	0	0	0	0	0	0	0	0	0	0	0	0	0	0	0	0	0	0	0	0	0	0	0	1	0	0
hsa-miR-195-5p|{isomiR}|14_35|sub.22.C>T	20	38	35	62	61	31	35	53	41	25	20	36	23	22	27	12	27	41	44	64	67	44	38	0	43	19	10	27	25	28	22	16	0	0	1	1	0	1	0	0	0	0	0	1	1	0	12	5	2
hsa-miR-10b-5p|{isomiR}|26_47|sub.42.A>T;sub.44.T>C	0	0	0	0	0	0	0	0	0	0	0	0	0	0	0	0	0	0	0	0	0	0	0	0	0	0	0	0	0	0	0	0	0	0	0	0	0	0	0	0	0	1	1	0	0	0	3	0	0
hsa-miR-22-3p|{isomiR}|52_74|sub.52.A>C;sub.73.T>G	0	0	0	0	0	0	0	0	0	0	0	0	0	0	0	0	0	0	0	0	0	0	0	0	0	0	0	0	0	0	0	0	0	0	3	2	2	0	0	0	0	0	0	0	0	0	2	0	0
hsa-miR-1185-1-3p|{isomiR}|52_72|	30	19	19	84	58	97	55	13	9	9	7	21	13	18	23	10	16	20	18	74	68	78	72	19	11	17	4	20	16	25	19	9	9	0	28	36	41	0	0	2	1	2	1	0	2	1	6	0	2
hsa-miR-520g-3p|{isomiR}|54_76|sub.70.T>A;sub.75.T>C	0	0	0	0	0	0	0	0	0	0	0	0	0	0	0	0	0	0	0	0	0	0	0	0	0	0	0	0	0	0	0	0	0	0	4	0	0	0	0	0	0	0	0	0	0	0	0	0	0
hsa-miR-23b-3p|{isomiR}|57_77|sub.68.A>C	0	0	1	0	1	0	0	0	0	1	0	0	0	2	0	0	0	1	1	2	0	1	1	2	1	0	3	1	0	2	2	1	0	0	1	1	2	0	0	0	0	0	1	0	0	0	6	6	0
hsa-miR-151-3p|{isomiR}|46_68|sub.47.T>C	0	1	0	0	1	0	0	0	1	0	0	0	1	0	0	0	0	0	0	1	0	0	1	0	0	0	0	1	1	0	0	0	0	0	0	0	0	0	0	0	1	0	0	0	0	0	0	0	0
hsa-miR-15a-5p|{isomiR}|13_33|sub.13.T>G	0	0	0	0	1	0	0	0	0	0	0	0	0	0	0	0	0	0	0	0	0	1	0	0	0	0	0	0	0	0	0	0	0	0	0	0	0	1	0	1	0	0	0	0	1	1	1	1	0
hsa-miR-520a-5p|{isomiR}|14_34|sub.21.G>T	0	0	0	0	0	0	0	0	0	0	0	0	0	0	0	0	0	0	0	0	0	0	0	0	0	0	0	0	0	0	0	0	0	0	2	0	0	0	0	0	0	0	0	0	0	0	0	0	0
hsa-miR-518c-3p|{isomiR}|63_84|sub.63.A>G;sub.82.G>A	0	0	0	0	0	0	0	0	0	0	0	0	0	0	0	0	0	0	0	0	0	0	0	0	0	0	0	0	0	0	0	0	0	0	0	0	1	0	0	0	0	0	0	0	0	0	0	0	0
hsa-miR-187-3p|{isomiR}|71_91|sub.87.G>A	0	0	0	0	0	0	0	0	0	0	0	0	0	0	0	0	0	0	0	0	0	0	0	0	0	0	0	0	0	0	0	0	0	0	0	0	0	0	0	0	0	0	0	2	0	0	0	0	0
hsa-miR-142-3p|{isomiR}|51_77|sub.74.T>C;sub.76.A>G	0	0	0	0	0	0	0	0	0	0	0	0	0	0	0	0	0	0	0	0	0	0	0	0	0	0	0	0	0	0	0	0	0	1	0	0	0	0	0	0	0	0	0	0	0	0	0	0	0
hsa-miR-28-3p|{isomiR}|53_74|sub.67.C>T	0	0	0	0	1	0	0	0	1	0	0	0	0	0	1	0	0	0	0	1	1	0	0	2	1	0	1	1	0	0	0	0	0	0	0	0	0	0	0	0	0	0	0	0	0	0	0	0	0
hsa-miR-23b-3p|{isomiR}|58_77|sub.71.G>A	0	0	0	0	0	0	0	0	0	0	0	0	0	0	0	0	0	0	0	0	0	0	0	0	0	1	0	0	0	0	0	0	0	0	0	0	0	0	0	0	0	0	0	0	0	0	1	0	0
hsa-miR-203-3p|{isomiR}|64_86|sub.83.T>C;sub.85.G>A	0	0	0	0	0	0	0	0	0	0	0	0	0	0	0	0	0	0	0	0	0	0	0	0	0	0	0	0	0	0	0	0	0	0	0	0	0	1	0	0	0	0	0	0	0	0	0	0	0
hsa-miR-1302-1-5p|{isomiR}|7_29|sub.7.C>A	0	0	0	0	0	0	0	0	0	0	0	0	0	0	0	1	1	0	0	0	0	0	0	0	0	0	0	0	0	0	0	0	0	0	0	0	0	0	0	0	0	0	0	0	0	0	0	0	0
hsa-miR-361-3p|{isomiR}|44_66|sub.45.C>A	0	0	0	0	0	0	0	0	0	0	0	0	0	0	0	0	0	1	0	0	0	0	0	0	0	0	0	0	0	0	0	0	0	0	0	0	0	0	0	0	0	0	0	0	0	0	0	0	0
hsa-miR-652-5p|{isomiR}|19_44|sub.40.A>G	0	0	0	1	0	0	0	0	0	0	1	0	0	1	0	0	0	0	0	0	0	0	0	0	0	1	0	0	0	0	1	0	0	0	0	0	0	0	0	0	0	0	0	0	0	0	0	0	0
hsa-miR-29c-3p|{isomiR}|55_77|sub.76.G>C	0	0	0	1	0	0	0	0	0	0	0	0	0	0	4	0	0	0	0	0	0	0	0	0	0	0	0	0	0	2	0	0	1	0	1	0	0	0	1	0	0	0	0	1	0	0	1	0	0
hsa-miR-582-5p|{isomiR}|15_35|sub.32.G>C;sub.34.T>C	0	0	0	0	0	0	0	0	0	0	0	0	0	0	0	0	0	0	0	0	0	0	0	0	0	0	0	0	0	0	0	0	0	0	0	0	0	0	0	0	0	0	0	0	0	1	0	0	0
hsa-miR-208b-3p|{isomiR}|45_66|sub.65.G>C	0	0	0	0	0	0	0	5	5	0	0	0	0	0	0	0	0	0	0	0	0	0	0	1	3	0	0	0	0	0	0	0	0	0	0	0	0	0	0	0	0	0	0	0	0	0	0	0	0
hsa-miR-590-5p|{isomiR}|15_34|sub.26.T>A	0	0	0	0	0	0	0	0	0	0	0	0	0	0	0	0	0	0	0	0	0	0	0	0	0	0	0	0	0	0	0	0	0	0	0	0	0	0	0	0	0	0	0	0	0	0	0	0	1
hsa-miR-27a-3p|{isomiR}|51_73|sub.70.C>T	0	0	0	0	0	0	0	0	0	0	0	0	0	0	0	0	0	0	0	0	0	0	0	0	1	0	0	0	0	0	0	0	0	0	1	0	0	0	1	0	0	0	0	0	0	1	0	0	1
hsa-miR-92a-2-3p|{isomiR}|47_70|sub.66.T>C;sub.68.T>C	0	0	0	0	0	0	0	0	0	0	0	1	0	0	0	1	0	0	2	0	0	0	0	0	1	0	1	0	0	0	1	1	0	0	0	2	5	9	1	0	1	2	0	0	0	0	1	0	0
hsa-miR-1975-amb|{isomiR}|31_50|sub.48.T>C	0	0	0	0	0	0	0	0	0	0	0	0	0	0	0	0	0	0	0	0	0	0	0	0	0	0	0	0	0	0	0	0	0	0	0	0	0	0	0	0	0	0	0	0	0	0	1	0	0
hsa-miR-15a-3p|{isomiR}|49_72|sub.71.A>G	0	0	0	0	0	0	0	0	0	0	0	0	0	0	0	0	0	0	0	0	0	0	0	0	0	0	0	1	0	0	0	0	0	0	0	0	0	0	0	0	0	0	0	0	0	0	0	0	0
hsa-miR-199b-5p|{isomiR}|25_48|sub.38.C>T;sub.47.C>A	0	0	0	0	0	0	0	0	0	0	0	0	0	0	0	0	0	0	0	0	0	1	0	0	0	0	0	0	0	0	0	0	0	0	0	0	0	0	0	0	0	0	0	0	0	0	0	0	0
hsa-miR-1975-3p|{isomiR}|49_70|sub.54.C>T	0	0	0	0	0	0	0	0	1	0	0	1	0	0	0	0	0	0	0	0	0	0	0	0	0	0	0	0	0	0	0	0	0	0	0	0	0	0	0	0	0	0	0	0	0	0	0	0	0
hsa-miR-1975-3p|{isomiR}|44_68|sub.63.G>A	0	0	0	0	0	0	0	0	0	0	0	0	0	0	0	0	0	0	0	0	0	0	0	0	0	0	0	0	0	0	0	0	0	0	0	0	0	1	0	0	0	0	1	0	0	0	0	0	0
hsa-miR-3165-3p|{isomiR}|46_68|	0	0	0	0	0	0	0	0	0	0	0	0	0	0	0	0	0	0	0	0	0	0	0	0	0	0	0	2	0	0	0	0	1	0	3	2	4	0	0	0	0	0	0	0	0	0	0	0	0
hsa-miR-130a-3p|{isomiR}|58_79|sub.64.T>C	0	0	0	0	0	0	0	0	0	0	0	0	0	0	1	0	0	0	0	0	0	0	0	0	0	0	0	0	0	0	0	0	0	0	0	0	0	0	0	0	0	0	0	0	0	0	0	0	0
hsa-miR-34a-5p|{isomiR}|21_43|sub.31.T>C;sub.33.A>G	0	0	0	0	0	0	0	0	0	0	0	0	0	0	0	0	0	0	0	0	0	0	0	0	1	0	0	0	0	0	0	0	0	0	0	0	0	0	0	0	0	0	0	0	0	0	0	0	0
hsa-miR-523-3p|{isomiR}|53_76|	0	0	0	0	0	0	2	0	0	0	0	0	0	0	0	0	0	0	0	0	0	0	2	0	0	0	0	0	0	0	0	0	0	0	70	82	101	0	0	0	0	0	0	0	0	0	0	0	0
hsa-miR-148b-5p|{isomiR}|23_48|	1	0	0	0	0	0	0	0	0	0	0	1	0	0	0	0	0	0	0	0	0	0	0	0	0	0	0	0	0	0	0	0	0	0	0	1	0	0	0	0	0	0	0	0	0	0	0	0	0
hsa-miR-135b-5p|{isomiR}|15_36|sub.32.A>G;sub.34.G>A	0	0	0	0	0	0	0	0	0	0	0	0	0	0	0	0	0	0	0	0	0	0	0	0	0	0	0	0	0	0	0	0	0	0	0	0	0	0	0	0	0	0	0	0	0	0	1	0	0
hsa-miR-21-5p|{isomiR}|6_27|sub.26.T>A	0	0	0	0	0	0	0	0	0	0	0	0	0	1	0	0	0	0	0	0	0	0	0	0	0	0	0	0	0	1	0	0	0	0	1	0	1	0	0	0	0	0	0	0	0	0	0	0	0
hsa-miR-516b-1-5p|{isomiR}|15_41|sub.39.G>C	0	0	0	0	0	0	0	0	0	0	0	0	0	0	0	0	0	0	0	0	0	0	0	0	0	0	0	0	0	0	0	0	0	0	0	0	2	0	0	0	0	0	0	0	0	0	0	0	0
hsa-miR-1273-5p|{isomiR}|31_54|sub.49.A>G	0	0	0	0	0	0	0	0	0	0	0	0	0	0	0	0	0	0	2	0	0	0	0	0	0	0	0	0	0	0	0	0	0	0	0	0	0	0	0	0	0	0	0	0	0	0	0	0	0
hsa-miR-194-2-5p|{isomiR}|14_37|sub.27.C>A	0	0	0	0	0	0	1	0	0	9	1	0	0	5	2	0	0	0	0	0	0	0	0	0	0	7	7	0	0	13	5	0	0	0	0	0	0	0	0	0	0	0	0	0	0	0	0	0	0
hsa-miR-34b-3p|{isomiR}|50_72|sub.67.C>A	0	0	0	0	0	0	0	0	0	0	0	0	0	0	0	0	0	0	0	0	0	0	0	0	0	0	0	0	0	0	0	0	0	4	0	0	0	44	0	1	0	2	0	0	0	6	1	0	2
hsa-miR-143-3p|{isomiR}|59_80|sub.68.A>G	0	1	0	0	1	1	1	0	0	0	0	2	0	0	0	0	0	0	0	2	3	0	2	0	1	0	0	0	2	0	0	2	0	0	0	0	0	0	0	0	0	0	0	0	0	0	0	0	0
hsa-let-7e-5p|{isomiR}|7_31|sub.30.A>C	0	0	0	0	0	0	0	0	0	0	1	0	0	2	0	0	0	0	0	0	0	0	0	0	0	0	0	0	1	1	0	0	0	0	0	0	0	0	0	0	0	0	0	0	0	0	0	0	0
hsa-miR-1-1-5p|{isomiR}|6_27|sub.14.C>T	0	0	0	2	0	0	2	4	4	0	0	0	0	0	1	0	0	0	0	1	0	0	0	6	7	0	0	0	0	0	0	0	0	0	0	0	0	0	0	0	0	0	0	0	0	0	0	0	0
hsa-miR-151-3p|{isomiR}|45_67|sub.48.A>G	0	0	0	0	0	0	0	0	0	0	0	1	0	2	0	0	0	0	0	0	0	0	0	0	0	1	0	0	0	0	0	0	0	0	0	0	1	0	0	1	0	0	0	0	0	0	1	0	0
hsa-miR-2116-3p|{isomiR}|50_69|sub.66.C>A	0	0	0	0	0	0	0	0	0	0	0	0	0	0	0	0	0	0	0	0	0	0	0	0	0	0	0	0	0	0	0	0	0	0	0	0	0	0	0	0	0	0	0	0	0	1	0	0	0
hsa-miR-522-3p|{isomiR}|53_73|sub.59.G>T	0	0	0	0	0	0	0	0	0	0	0	0	0	0	0	0	0	0	0	0	0	0	0	0	0	0	0	0	0	0	0	0	0	0	0	1	0	0	0	0	0	0	0	0	0	0	0	0	0
hsa-miR-23b-3p|{isomiR}|51_73|	0	0	0	0	0	0	1	0	0	0	0	0	0	0	0	0	0	0	0	0	0	0	1	0	0	0	0	0	0	0	0	0	0	0	0	0	0	0	0	0	0	0	0	0	0	0	0	0	0
hsa-miR-1979-5p|{isomiR}|5_30|sub.27.A>C	0	0	0	0	0	0	0	0	0	0	0	0	0	0	0	0	0	0	0	0	0	0	0	0	0	0	0	0	0	0	0	0	0	0	0	0	0	0	0	0	1	0	0	0	0	0	0	0	0
hsa-miR-523-3p|{isomiR}|53_72|sub.67.T>C	0	0	0	0	0	0	0	0	0	0	0	0	0	0	0	0	0	0	0	0	0	0	0	0	0	0	0	0	0	0	0	0	0	0	5	3	2	0	0	0	0	0	0	0	0	0	0	0	0
hsa-miR-519b-3p|{isomiR}|50_70|sub.50.A>G;sub.69.G>A	0	0	0	0	0	0	0	0	0	0	0	0	0	0	0	0	0	0	0	0	0	0	0	0	0	0	0	0	0	0	0	0	0	0	1	0	1	0	0	0	0	0	0	0	0	0	0	0	0
hsa-miR-223-3p|{isomiR}|68_87|sub.86.C>T	2	1	0	1	0	0	0	0	0	0	0	2	1	0	0	0	0	0	0	0	0	0	0	0	0	0	0	1	0	0	0	0	1	0	1	0	0	2	0	0	0	0	4	0	0	1	5	4	4
hsa-miR-362-5p|{isomiR}|4_27|sub.23.T>A;sub.26.G>A	0	0	0	0	0	0	0	0	0	0	0	0	0	0	0	0	0	0	0	0	0	0	0	0	0	0	0	0	0	0	0	0	0	0	0	0	0	0	0	0	0	0	0	0	0	0	1	0	0
hsa-miR-330-3p|{isomiR}|58_80|sub.79.G>C	0	0	0	0	0	0	0	0	0	0	1	0	0	0	0	0	0	0	0	0	0	0	0	0	0	0	0	0	0	0	0	0	0	0	0	0	0	0	0	0	0	0	0	0	0	0	0	0	0
hsa-miR-145-5p|{isomiR}|15_36|sub.16.T>C;sub.34.C>A	0	0	0	0	0	0	0	0	0	0	0	0	0	0	0	0	0	0	0	0	0	0	0	0	0	0	0	0	0	0	0	0	0	0	0	0	0	1	0	0	0	0	1	0	1	1	0	0	0
hsa-miR-29a-3p|{isomiR}|42_63|sub.58.G>A;sub.60.T>C	0	0	0	0	0	0	0	0	0	0	0	0	0	0	0	0	0	0	0	0	0	0	0	0	0	0	0	0	0	0	0	0	0	0	0	0	0	0	0	0	0	0	0	0	0	1	0	0	0
hsa-miR-378-3p|{isomiR}|41_66|sub.64.C>T;ext.66.N	0	0	0	0	0	0	0	0	0	0	0	0	0	0	0	0	0	0	0	0	0	0	0	0	0	0	0	0	0	1	0	0	0	0	0	0	0	0	0	0	0	0	0	0	0	0	0	0	0
hsa-miR-590-5p|{isomiR}|15_36|sub.35.A>C	0	0	0	0	1	0	0	0	0	0	0	1	0	0	1	1	0	0	1	1	0	0	0	2	0	0	0	1	1	0	0	0	0	0	4	9	6	1	0	0	0	0	0	1	0	0	3	0	1
hsa-miR-1975-5p|{isomiR}|14_34|sub.30.A>G	0	0	0	0	0	0	0	0	0	0	0	0	0	0	0	0	0	0	0	0	0	0	0	0	0	0	0	0	0	0	0	0	0	0	1	0	1	0	0	0	0	0	0	0	0	0	0	0	0
hsa-miR-3159-3p|{isomiR}|46_66|sub.54.C>T	0	0	0	0	0	0	0	0	0	0	0	0	0	0	0	0	0	0	0	0	0	0	0	0	0	0	0	0	0	0	0	0	1	0	0	0	0	0	0	0	0	0	0	0	0	0	0	0	0
hsa-miR-331-3p|{isomiR}|60_81|sub.70.C>T	3	1	3	1	1	0	0	7	7	0	2	1	1	2	1	0	0	2	1	1	1	1	0	5	2	0	0	0	1	0	2	0	0	0	0	0	0	0	0	0	0	0	0	0	0	0	0	0	0
hsa-miR-670-3p|{isomiR}|61_83|	0	0	0	0	0	1	2	0	0	0	0	0	0	0	0	0	0	0	0	0	0	0	1	0	0	0	0	0	0	0	0	0	0	0	0	0	0	0	0	0	0	1	0	0	0	0	0	0	0
hsa-miR-517c-3p|{isomiR}|57_78|sub.75.T>G;sub.77.T>A	0	0	0	0	0	0	0	0	0	0	0	0	0	0	0	0	0	0	0	0	0	0	0	0	0	0	0	0	0	0	0	0	1	0	2	2	5	0	0	0	0	0	0	0	0	0	0	0	0
hsa-miR-100-5p|{isomiR}|12_32|sub.14.C>T;sub.24.C>T	0	0	0	0	0	0	0	0	0	0	0	0	0	0	0	0	0	0	0	0	0	0	0	1	0	0	0	0	0	0	0	0	0	0	0	0	0	0	0	0	0	0	0	0	0	0	0	0	0
hsa-miR-451-5p|{isomiR}|16_37|sub.18.A>G;sub.28.T>G	0	0	8	0	2	3	0	2	1	1	0	0	0	0	0	0	2	1	8	1	0	2	2	0	0	1	0	0	0	0	0	1	0	1	0	0	1	0	0	0	0	0	0	0	0	0	0	0	0
hsa-miR-488-3p|{isomiR}|51_72|sub.68.G>A	0	0	0	0	0	0	0	0	0	0	0	0	0	0	0	0	0	0	0	0	0	0	0	0	0	0	0	0	0	0	0	0	0	0	0	0	1	0	0	0	0	0	0	0	0	0	0	0	0
hsa-miR-1247-5p|{isomiR}|39_62|sub.58.G>T	0	0	0	0	0	0	0	0	0	0	0	0	0	0	0	0	0	0	0	0	0	0	0	0	0	0	0	0	0	0	0	0	2	0	0	0	0	0	0	0	0	0	0	0	0	0	0	0	0
hsa-miR-96-5p|{isomiR}|8_28|sub.12.G>A	0	0	0	0	0	0	0	0	0	0	0	0	0	0	0	1	0	0	0	0	0	0	0	0	0	0	0	0	0	0	0	0	0	0	0	0	0	0	0	0	0	0	0	0	0	0	0	0	0
hsa-miR-335-5p|{isomiR}|15_34|sub.31.A>C	0	0	0	0	0	1	0	0	0	0	0	0	0	0	0	0	0	0	0	0	0	0	0	0	0	0	0	0	0	0	0	0	2	0	6	11	15	7	1	2	1	2	2	0	0	1	1	0	0
hsa-miR-1287-3p|{isomiR}|55_76|	2	4	1	0	3	0	5	9	7	1	0	0	1	2	3	3	1	3	2	1	2	1	1	9	11	0	0	1	1	2	1	1	0	0	0	0	0	0	1	0	0	0	0	0	0	0	0	0	0
hsa-miR-30a-5p|{isomiR}|6_29|sub.25.A>T	0	0	0	0	0	0	0	0	0	0	0	0	0	0	0	0	0	0	0	0	0	0	0	0	0	0	0	0	0	0	0	0	0	0	0	0	0	0	0	0	0	0	0	1	0	0	0	0	0
hsa-miR-886-3p|{isomiR}|90_110|sub.108.T>C	0	0	0	0	0	0	0	0	0	0	0	0	0	0	0	0	0	0	0	0	0	0	0	0	0	0	0	0	0	0	0	0	0	0	1	0	0	0	0	0	0	0	0	0	0	0	0	0	0
hsa-miR-139-5p|{isomiR}|6_29|sub.6.T>A	0	0	0	0	0	0	0	0	0	0	0	0	0	0	0	0	0	0	0	0	0	0	0	1	0	0	0	1	0	0	0	0	0	0	0	0	0	0	0	0	0	0	1	0	0	0	0	0	0
hsa-miR-498-5p|{isomiR}|33_54|sub.47.G>A	0	0	0	0	0	0	0	0	0	0	0	0	0	0	0	0	0	0	0	0	0	0	0	0	0	0	0	0	0	0	0	0	0	0	0	0	1	0	0	0	0	0	0	0	0	0	0	0	0
hsa-miR-409-3p|{isomiR}|46_66|sub.58.G>A	0	0	0	0	0	0	0	0	0	0	0	0	0	0	0	0	0	0	0	0	0	1	0	0	0	0	0	0	0	0	0	0	0	0	0	0	0	0	0	0	0	0	0	0	0	0	0	0	0
hsa-miR-221-3p|{isomiR}|64_87|sub.73.G>T	0	0	1	0	0	0	0	0	0	0	0	1	0	0	0	0	0	0	1	0	0	0	0	0	0	0	0	0	0	0	0	0	0	0	0	0	0	0	0	0	0	0	0	0	0	0	0	0	0
hsa-miR-147b-3p|{isomiR}|48_68|sub.65.T>G	0	0	0	0	0	0	0	0	0	0	0	0	0	0	0	0	0	0	0	0	0	0	0	0	0	0	0	0	0	0	0	0	0	0	0	0	1	0	0	0	0	0	0	0	0	0	0	0	0
hsa-miR-3159-3p|{isomiR}|47_70|sub.54.C>T	0	0	0	0	0	0	0	0	0	0	0	0	0	0	0	0	0	0	0	0	0	0	0	0	0	0	0	0	0	0	0	0	0	0	0	0	0	0	0	1	0	0	0	0	0	0	0	0	0
hsa-miR-1308-5p|{isomiR}|7_32|	0	0	0	0	0	0	0	0	0	0	0	0	0	0	0	0	0	0	0	0	0	0	0	0	0	0	0	0	0	0	0	0	0	0	0	1	0	0	0	0	0	0	0	0	0	0	0	0	0
hsa-miR-421-3p|{isomiR}|48_71|	1	0	0	0	0	1	1	0	0	1	0	0	0	0	0	0	0	0	0	0	0	0	0	0	1	4	0	0	1	0	0	0	0	0	0	0	0	0	0	0	0	0	0	0	0	0	0	0	0
hsa-miR-376b-3p|{isomiR}|61_82|sub.76.C>T	0	0	0	0	0	0	0	0	0	0	0	0	0	0	0	0	0	2	0	0	0	0	0	0	0	1	0	0	0	0	0	0	0	0	0	1	1	0	0	0	0	0	0	0	0	0	0	0	0
hsa-miR-449b-5p|{isomiR}|15_43|sub.41.T>C	0	1	0	0	0	0	0	0	0	0	0	0	0	0	0	0	0	2	0	0	0	1	0	0	0	0	0	0	0	0	0	0	0	0	0	0	0	0	0	0	0	0	0	0	0	0	0	0	0
hsa-miR-186-5p|{isomiR}|14_34|sub.20.A>G	0	1	1	0	0	0	0	0	0	0	0	0	0	0	0	0	0	1	1	1	0	0	0	0	0	0	0	0	0	0	0	0	0	0	0	0	0	0	0	0	0	0	0	0	0	0	0	0	0
hsa-miR-1979-5p|{isomiR}|5_28|sub.26.T>C	1	0	0	0	0	0	0	0	0	0	0	0	0	0	0	2	0	0	0	2	0	0	0	0	0	0	0	0	0	0	0	0	0	3	0	0	0	1	0	1	0	0	0	1	0	3	1	0	2
hsa-miR-143-3p|{isomiR}|62_82|sub.79.T>A	0	0	0	0	0	0	0	0	0	0	0	0	0	0	0	0	0	0	0	0	0	0	0	0	0	0	0	0	0	0	0	0	1	0	0	0	0	0	0	0	0	0	0	0	0	0	0	0	0
hsa-miR-29a-3p|{isomiR}|41_62|sub.41.T>C;sub.44.C>G	0	0	0	0	0	0	0	0	0	0	0	0	0	0	0	0	0	0	0	0	0	0	0	0	0	0	0	0	0	0	0	0	0	0	7	6	15	2	0	0	1	1	0	2	0	0	2	0	2
hsa-miR-744-5p|{isomiR}|11_31|sub.11.G>T	0	0	0	0	0	0	0	1	0	0	0	0	0	0	0	0	0	0	0	0	0	0	0	0	0	0	0	0	0	0	0	0	0	0	0	0	0	0	0	0	0	0	0	0	0	0	0	0	0
hsa-miR-125a-5p|{isomiR}|14_35|sub.16.C>T;sub.34.G>A	0	0	0	0	0	0	0	0	0	0	0	0	0	0	1	0	0	0	0	0	0	0	0	0	0	0	0	0	0	0	0	0	0	0	0	1	0	0	0	0	0	1	0	0	0	1	5	0	0
hsa-let-7d-3p|{isomiR}|61_80|sub.61.C>A	0	0	0	0	0	0	0	0	0	0	0	0	0	0	0	0	0	0	0	0	0	0	0	0	1	0	0	0	0	0	0	0	0	0	0	0	0	0	0	0	0	0	0	0	0	1	0	0	0
hsa-miR-335-3p|{isomiR}|51_75|sub.74.C>T	0	0	0	0	0	0	0	0	0	0	0	0	0	0	0	0	0	0	0	0	0	0	0	0	0	0	0	0	0	0	0	0	0	0	0	0	0	0	0	0	0	0	0	0	0	0	1	0	0
hsa-miR-1307-5p|{isomiR}|39_60|sub.39.C>A	0	0	0	0	0	0	0	0	0	0	0	0	0	0	0	0	0	0	0	0	0	0	0	0	0	0	0	0	0	0	0	0	0	0	0	0	0	0	0	0	0	0	0	0	0	0	1	0	0
hsa-miR-3163-5p|{hsa-miR-3163}|9_30|	0	0	0	0	0	0	0	0	0	0	0	0	0	0	0	0	0	0	0	0	0	0	0	0	0	1	0	0	0	2	0	0	0	0	0	0	0	0	0	0	0	0	0	0	0	0	0	0	0
hsa-miR-191-5p|{isomiR}|15_34|sub.22.A>T	0	0	0	0	0	0	0	0	0	0	0	0	0	0	0	0	0	0	0	0	0	0	0	0	0	0	1	0	0	0	0	0	0	0	0	1	0	0	0	0	0	0	0	0	0	0	0	0	0
hsa-let-7f-2-5p|{isomiR}|7_30|sub.26.G>A;sub.28.T>A	0	0	0	0	0	0	0	0	0	0	0	0	0	0	0	0	0	0	0	0	0	0	0	0	0	0	0	0	0	0	0	0	0	0	0	0	0	0	0	0	0	0	0	0	1	0	0	0	0
hsa-miR-34a-5p|{isomiR}|21_43|sub.21.T>A;sub.38.G>A	0	0	0	0	0	0	0	0	0	0	0	0	0	0	0	0	0	0	0	0	0	0	0	0	0	0	0	0	0	0	0	0	0	0	0	0	0	0	0	1	0	0	0	0	0	0	0	0	0
hsa-miR-382-5p|{isomiR}|10_31|sub.26.G>T	0	0	0	0	0	0	0	0	0	0	0	0	0	0	0	0	0	0	0	0	0	0	0	0	0	0	0	0	0	0	0	0	0	0	0	1	0	0	0	3	0	2	0	2	0	0	0	0	0
hsa-miR-136-5p|{isomiR}|14_33|sub.30.T>C	0	0	0	0	0	0	0	0	0	0	0	0	0	0	0	0	0	0	0	0	0	0	0	0	0	0	0	0	0	0	0	0	7	0	0	2	4	0	0	1	3	2	0	0	0	0	3	0	1
hsa-miR-628-5p|{isomiR}|22_42|sub.23.T>C	0	0	0	0	0	0	0	0	0	0	0	0	0	2	0	0	0	0	0	0	0	0	0	0	0	0	0	0	0	1	0	0	0	0	0	0	0	0	0	1	0	0	0	0	0	0	0	0	0
hsa-miR-200b-3p|{isomiR}|56_77|sub.65.C>T;sub.68.G>A	1	0	0	0	0	0	0	0	0	0	0	0	0	0	0	0	0	0	0	0	0	0	0	0	0	0	0	0	0	0	0	0	0	0	0	0	0	0	0	0	0	0	0	0	0	0	0	0	0
hsa-miR-31-3p|{isomiR}|43_65|sub.48.T>C	0	0	0	0	0	0	0	0	0	0	0	0	0	0	0	0	0	0	0	0	0	0	0	0	0	0	0	0	0	1	0	0	0	0	0	0	0	0	0	0	0	0	0	0	0	0	0	0	0
hsa-let-7a-1-5p|{isomiR}|4_27|sub.22.T>C;sub.26.T>A	0	0	0	0	0	0	0	0	0	0	0	0	0	1	0	0	0	0	0	0	0	0	0	0	0	0	0	0	0	0	0	0	0	0	0	0	0	0	0	0	0	0	0	0	0	0	0	0	0
hsa-miR-1975-3p|{isomiR}|36_61|sub.60.C>A	0	0	0	0	0	0	0	0	0	0	0	0	0	0	0	0	0	0	0	0	0	0	0	0	0	0	0	0	0	0	0	0	0	0	0	0	0	0	0	0	0	0	0	0	0	0	1	0	0
hsa-miR-125a-5p|{isomiR}|13_35|sub.13.G>T;sub.30.A>T	0	0	0	0	0	0	0	0	0	0	0	0	0	0	0	0	0	0	0	0	0	0	0	0	0	0	0	0	0	0	0	0	0	0	0	0	0	1	0	0	0	0	0	0	0	0	0	1	0
hsa-miR-204-5p|{isomiR}|32_53|sub.32.T>G;sub.37.T>C	0	0	0	0	0	0	0	0	0	0	0	0	0	0	1	0	0	0	0	0	0	0	0	0	0	0	0	0	0	0	0	0	0	0	0	0	0	0	0	0	0	0	0	0	0	0	0	0	0
hsa-miR-3187-3p|{isomiR}|43_65|	0	0	0	0	0	0	1	0	0	0	0	0	0	0	0	0	0	0	0	0	0	0	4	0	0	0	0	0	0	0	0	0	0	0	0	0	0	0	0	0	0	0	0	0	0	0	0	0	0
hsa-miR-30d-5p|{isomiR}|5_28|sub.12.A>G;sub.25.A>G	0	0	1	0	0	0	0	0	0	0	0	0	0	0	0	0	0	0	0	0	0	0	0	0	0	0	0	0	0	0	0	0	0	0	0	0	0	0	0	0	0	0	0	0	0	0	0	0	0
hsa-miR-501-3p|{isomiR}|51_71|sub.66.G>A	0	0	0	0	0	0	0	0	0	0	0	0	0	0	0	0	0	0	0	0	0	0	0	0	0	0	0	0	0	0	0	0	0	0	0	0	0	0	0	0	1	0	0	0	0	0	0	0	0
hsa-miR-518a-2-5p|{isomiR}|14_35|sub.19.A>T;sub.30.C>A	0	0	0	0	0	0	0	0	0	0	0	0	0	0	0	0	0	0	0	0	0	0	0	0	0	0	0	0	0	0	0	0	0	0	0	0	1	0	0	0	0	0	0	0	0	0	0	0	0
hsa-miR-193b-3p|{isomiR}|50_72|sub.51.A>C;sub.70.C>A	0	0	0	0	0	0	0	0	0	0	0	0	0	0	0	0	0	0	0	0	0	0	0	0	0	0	0	0	0	0	0	0	0	0	0	0	2	0	0	0	0	0	0	0	0	0	0	0	0
hsa-miR-378-5p|{isomiR}|4_25|sub.8.T>C	1	0	1	0	0	0	0	5	4	0	0	1	1	1	1	0	0	0	0	0	1	0	0	5	3	3	0	0	0	2	1	2	0	1	0	0	0	0	1	0	1	0	0	0	0	0	0	0	0
hsa-miR-148a-3p|{isomiR}|43_65|sub.60.T>C;sub.64.T>C	0	0	0	0	0	0	0	0	0	0	0	0	0	0	0	0	0	0	0	0	0	0	0	0	0	0	0	0	0	0	0	0	0	3	0	0	0	0	0	0	2	1	0	1	0	3	2	0	2
hsa-miR-451-5p|{isomiR}|17_39|sub.36.T>G;sub.38.T>C	0	0	0	0	0	0	0	0	0	0	0	0	0	0	0	0	0	0	0	0	0	0	0	0	0	0	0	0	0	0	0	0	0	0	1	0	0	0	0	0	0	0	0	0	0	0	0	0	0
hsa-miR-1283-2-3p|{isomiR}|51_71|sub.51.G>T	0	0	0	0	0	0	0	0	0	0	0	0	0	0	0	0	0	0	0	0	0	0	0	0	0	0	0	0	0	0	0	0	0	0	1	1	0	0	0	0	0	0	0	0	0	0	0	0	0
hsa-miR-487b-3p|{isomiR}|52_73|sub.52.T>C	0	0	0	0	0	0	0	1	0	0	0	0	0	0	0	0	0	0	0	0	0	0	0	0	0	0	0	0	0	0	0	0	0	0	5	3	6	0	0	0	0	0	0	0	0	0	0	0	0
hsa-miR-34a-5p|{isomiR}|21_41|sub.38.G>T;sub.40.T>A	0	0	0	0	0	0	0	0	0	0	0	0	0	0	0	0	0	0	0	0	0	0	0	0	0	0	0	0	0	1	0	0	0	0	0	0	1	2	0	0	0	0	0	0	0	0	0	0	0
hsa-miR-23b-3p|{isomiR}|56_77|sub.56.A>G	1	0	0	1	0	0	1	0	2	0	0	1	0	1	1	0	0	0	0	1	0	0	0	0	0	1	0	0	0	1	1	1	0	0	2	4	1	0	3	1	0	1	2	0	0	0	15	1	0
hsa-miR-345-5p|{isomiR}|17_38|sub.35.G>T	0	0	0	0	0	0	0	0	0	0	0	0	0	0	0	0	0	0	0	0	0	0	0	0	0	0	0	0	0	0	0	0	0	0	0	0	0	4	0	0	0	1	5	2	1	1	4	0	2
hsa-miR-218-1-3p|{isomiR}|63_85|sub.65.A>G	0	0	0	1	0	0	0	0	0	0	0	0	0	0	0	0	0	0	0	0	0	0	0	0	0	0	0	0	0	0	0	0	0	0	0	0	0	0	0	0	0	0	0	0	0	0	0	0	0
hsa-miR-766-3p|{isomiR}|64_85|sub.84.G>A	0	0	1	0	0	0	0	1	0	0	0	2	2	0	0	0	0	0	0	0	1	0	0	0	0	0	0	0	1	0	0	0	1	3	0	2	1	2	0	7	0	2	17	6	2	5	9	1	0
hsa-let-7i-5p|{isomiR}|5_25|sub.18.T>A	0	0	0	0	0	0	1	0	0	0	0	1	0	0	0	0	0	0	0	0	0	0	0	0	0	0	0	0	0	0	0	0	0	0	0	0	0	0	0	0	0	0	0	0	0	0	0	0	0
hsa-miR-2278-5p|{isomiR}|16_38|	2	8	0	2	0	2	4	0	1	0	1	1	4	0	1	2	3	6	0	3	0	4	3	0	0	2	1	5	5	3	4	4	2	2	0	1	1	0	0	1	0	0	0	0	0	0	2	0	0
hsa-miR-21-5p|{isomiR}|7_26|sub.20.T>A	1	5	0	0	0	0	2	1	0	0	0	0	1	1	3	0	2	5	0	1	0	1	2	2	0	0	1	0	0	2	2	1	1	0	1	1	1	0	0	1	0	0	0	4	1	0	1	0	0
hsa-miR-133a-2-5p|{isomiR}|21_48|	0	0	0	0	0	0	0	0	1	0	0	0	0	0	0	0	0	0	0	0	0	0	0	0	0	0	0	0	0	0	0	0	0	0	0	0	0	0	0	0	0	0	0	0	0	0	0	0	0
hsa-miR-1979-5p|{isomiR}|6_29|sub.26.T>C;sub.28.G>T	0	0	0	0	0	0	0	0	0	0	0	0	0	0	0	0	0	0	0	0	0	0	0	0	0	0	0	0	0	0	0	0	0	0	0	0	0	0	0	0	0	0	0	0	0	0	1	0	0
hsa-miR-296-3p|{isomiR}|47_67|	3	0	0	0	0	2	0	1	1	0	0	1	0	1	1	1	0	0	1	0	0	3	1	1	0	0	0	0	0	0	1	3	0	0	0	0	0	0	0	0	0	0	0	0	0	0	0	0	0
hsa-miR-145-5p|{isomiR}|15_39|sub.32.A>T;sub.37.T>A	0	0	0	0	0	0	0	0	0	0	0	0	0	0	0	0	0	0	0	0	0	0	0	0	0	0	0	0	0	0	0	0	0	0	0	0	0	1	0	0	0	0	0	0	0	0	0	0	0
hsa-miR-542-3p|{isomiR}|52_73|sub.62.T>C;sub.71.A>T	0	0	0	0	0	0	0	0	0	0	0	0	0	0	0	0	0	0	0	0	0	0	0	0	0	0	0	0	0	0	0	0	0	0	0	0	1	0	0	0	0	0	0	0	0	0	0	0	0
hsa-miR-429-3p|{isomiR}|50_72|sub.71.T>G	0	1	1	0	0	1	1	0	0	0	0	0	0	1	8	0	0	0	1	0	0	0	2	0	0	0	0	0	0	1	9	3	0	1	2	0	0	22	0	0	0	0	0	2	2	5	3	0	2
hsa-miR-411-5p|{isomiR}|16_37|sub.33.A>G;sub.36.C>T	0	0	0	0	0	0	0	0	0	0	0	0	0	0	0	0	0	0	0	0	0	0	0	0	0	0	0	0	0	0	0	0	0	0	0	1	0	0	0	0	0	0	0	0	0	0	0	0	0
hsa-miR-143-3p|{isomiR}|61_82|sub.79.T>C;sub.81.A>C	0	0	0	0	0	0	0	0	0	0	0	0	0	0	0	0	0	0	0	0	0	0	0	0	0	0	0	0	0	0	0	0	0	0	0	0	0	0	0	0	0	0	0	0	0	0	0	0	2
hsa-let-7i-3p|{isomiR}|61_81|sub.61.C>G	0	0	0	0	0	0	0	0	0	0	0	0	0	0	0	0	0	0	0	0	0	0	0	0	0	0	0	0	0	0	0	0	0	0	0	0	0	0	0	0	0	0	0	0	0	0	0	1	0
hsa-miR-29b-2-3p|{isomiR}|50_74|sub.50.C>A	0	0	0	0	0	0	0	0	0	0	0	0	0	1	0	0	0	0	0	0	0	0	0	0	0	0	0	0	0	0	0	0	0	0	0	1	0	1	0	0	0	0	0	0	0	0	0	0	0
hsa-miR-1248-5p|{isomiR}|3_25|sub.21.T>C	0	0	0	0	0	0	0	0	0	0	0	0	0	0	1	0	0	0	0	0	0	0	0	0	0	0	0	0	0	0	0	0	0	0	0	0	0	0	0	0	0	0	0	0	0	0	0	0	0
hsa-miR-532-5p|{isomiR}|19_42|sub.26.T>C;sub.40.T>A	0	0	0	0	0	0	0	0	0	0	0	0	0	0	0	0	0	0	0	0	0	0	0	0	0	0	0	0	0	0	0	0	0	0	0	0	0	0	0	0	0	0	0	0	0	0	1	0	0
hsa-miR-143-3p|{isomiR}|59_84|sub.80.C>A	0	0	0	0	0	0	0	0	0	0	0	0	0	0	0	0	0	0	0	0	0	0	0	0	0	0	0	0	0	0	0	0	0	0	0	0	0	0	0	0	0	0	0	0	0	0	1	0	0
hsa-miR-451-amb|{isomiR}|17_42|sub.37.T>C	0	0	0	0	0	0	0	0	0	0	0	0	0	0	0	0	0	0	0	0	0	0	0	0	0	0	0	0	0	0	0	0	0	0	0	0	1	0	0	0	0	0	0	0	0	0	0	0	0
hsa-miR-1826-5p|{isomiR}|0_22|sub.16.T>C	0	0	0	0	0	0	0	0	0	0	0	0	0	0	0	0	0	0	0	0	0	0	0	0	0	0	0	0	0	0	0	0	1	0	2	3	3	0	0	0	0	0	0	0	0	0	1	0	0
hsa-miR-885-5p|{isomiR}|10_29|sub.24.C>A	0	0	0	0	0	0	0	0	0	0	0	0	0	0	0	0	0	0	0	0	0	0	0	0	0	0	0	0	0	1	0	0	0	0	0	0	0	0	0	3	21	0	0	0	2	0	0	0	0
hsa-miR-495-5p|{isomiR}|13_34|sub.33.C>A	0	0	0	0	0	0	0	0	0	0	0	0	0	0	0	0	0	0	0	0	0	0	0	0	0	0	0	0	0	0	0	0	0	0	0	0	0	0	0	0	0	0	0	0	0	0	1	0	0
hsa-miR-488-3p|{isomiR}|51_70|sub.51.T>C	0	0	0	0	0	0	0	0	0	0	0	0	0	0	0	0	0	0	0	0	0	0	0	0	0	0	0	0	0	0	0	0	0	0	1	0	0	0	0	0	0	0	0	0	0	0	0	0	0
hsa-miR-671-5p|{isomiR}|5_27|	0	0	0	0	0	0	0	0	0	0	0	0	0	0	0	0	0	0	0	0	1	0	0	0	0	0	0	0	0	0	0	0	0	0	0	0	0	0	0	0	0	0	0	0	0	0	0	0	0
hsa-miR-126-5p|{isomiR}|12_34|	0	2	4	0	1	0	0	5	2	1	0	0	0	0	0	0	0	2	2	0	3	0	1	3	1	1	1	0	0	1	2	1	0	0	0	0	0	0	0	0	0	0	0	0	0	0	0	0	0
hsa-let-7c-3p|{isomiR}|55_77|sub.75.C>G	0	0	0	0	0	0	0	0	0	0	0	0	0	0	0	0	0	0	0	0	0	0	0	0	0	0	0	0	0	0	0	0	0	0	0	0	0	1	0	0	0	0	0	0	0	0	0	0	0
hsa-miR-377-3p|{isomiR}|44_67|sub.66.T>C	0	0	0	0	0	0	0	0	0	0	0	0	0	0	0	0	0	0	0	0	0	0	0	0	0	0	0	0	0	0	1	0	0	0	0	0	0	0	0	0	0	0	0	0	0	0	0	0	0
hsa-miR-145-5p|{isomiR}|15_37|sub.16.T>C;sub.34.C>A	0	0	0	0	0	0	0	0	0	0	0	0	0	0	0	0	0	0	0	0	0	0	0	0	0	0	0	0	0	0	0	0	0	0	0	0	1	0	2	0	0	0	0	0	0	0	1	0	0
hsa-miR-1-1-3p|{isomiR}|45_67|sub.59.G>C	0	0	0	0	0	0	0	0	0	0	0	0	0	0	0	0	0	0	0	1	0	0	0	0	2	0	0	0	0	0	0	0	0	0	0	0	0	0	0	0	0	0	0	0	0	0	0	0	0
hsa-miR-455-3p|{isomiR}|50_72|sub.57.T>C	0	0	0	0	0	0	0	0	0	0	0	0	0	0	0	0	0	0	0	0	0	0	0	1	0	0	0	0	0	0	0	0	0	0	0	0	0	0	0	0	0	0	0	0	0	0	0	0	0
hsa-miR-421-3p|{isomiR}|47_67|sub.65.G>C	0	0	0	0	0	0	0	0	0	0	0	0	0	0	0	0	0	0	0	0	0	0	0	0	0	0	0	0	0	0	0	0	0	0	1	1	0	1	3	3	0	0	0	1	0	0	1	0	0
hsa-miR-324-3p|{isomiR}|50_69|sub.66.T>A	0	0	0	0	0	0	0	0	0	0	0	0	0	0	0	0	0	0	0	0	0	0	0	0	0	0	0	0	0	0	0	0	0	1	3	0	0	0	0	0	0	0	0	0	0	0	0	0	0
hsa-miR-342-3p|{isomiR}|62_83|sub.69.G>C	0	0	0	0	0	0	0	0	0	0	0	0	1	0	0	0	0	0	0	0	0	0	0	0	0	0	0	0	0	0	0	0	0	0	0	0	0	0	0	0	0	0	0	0	0	0	0	0	0
hsa-miR-30e-5p|{isomiR}|16_39|sub.29.G>C	0	0	0	0	0	0	0	1	0	0	0	0	0	1	1	0	0	0	0	0	0	0	1	0	1	0	1	0	0	1	0	0	0	0	0	0	0	0	0	0	0	0	0	0	0	0	1	1	0
hsa-miR-197-3p|{isomiR}|47_67|sub.57.T>C	0	0	0	0	0	0	0	0	0	0	0	1	0	3	0	1	0	0	0	1	0	0	0	0	1	0	0	1	2	0	0	0	0	0	0	0	0	0	0	0	0	0	0	0	0	0	3	0	2
hsa-miR-200a-3p|{isomiR}|53_75|sub.54.A>G;sub.72.T>C	0	0	0	0	0	0	0	0	0	0	0	0	0	0	0	0	1	0	0	0	0	0	0	0	0	0	0	0	0	0	0	0	0	0	0	0	0	0	0	0	0	0	0	0	0	0	0	0	0
hsa-miR-30c-2-5p|{isomiR}|5_27|sub.6.T>G;sub.22.T>G	0	0	0	0	0	0	0	0	0	0	0	0	0	0	0	0	0	0	0	0	0	0	0	0	0	0	0	0	0	0	0	0	0	0	0	0	0	0	0	0	0	0	0	0	0	0	1	0	0
hsa-miR-24-1-3p|{isomiR}|44_66|sub.60.A>G	0	0	0	0	0	0	0	0	0	0	0	0	0	0	0	0	0	0	0	0	0	0	0	1	0	0	0	0	0	0	0	0	0	0	0	0	1	0	0	0	0	0	0	0	0	0	0	0	0
hsa-miR-137-3p|{isomiR}|59_81|sub.77.G>C	0	0	0	0	0	0	0	0	0	0	0	0	0	0	0	0	0	0	0	0	0	0	0	0	0	0	0	0	0	0	0	0	0	0	0	0	0	0	0	1	0	0	0	0	0	0	0	0	0
hsa-miR-223-3p|{isomiR}|68_88|sub.77.T>C;sub.87.C>A	0	0	0	0	0	0	0	0	0	0	0	0	0	0	0	0	0	0	0	0	0	0	0	0	0	0	0	0	0	0	0	0	0	0	0	0	0	3	0	0	0	0	0	0	0	0	0	0	0
hsa-miR-328-3p|{isomiR}|48_69|sub.60.C>T	0	0	0	0	0	0	0	0	0	0	0	0	0	0	0	0	0	0	0	0	0	0	0	0	0	0	0	0	1	0	0	0	0	0	0	0	0	0	0	0	0	0	0	0	0	0	0	0	0
hsa-miR-126-5p|{isomiR}|15_35|sub.28.G>C	0	0	0	0	0	0	0	0	0	0	0	0	0	0	0	0	0	0	0	0	0	0	0	0	1	0	0	0	0	0	0	0	0	0	0	0	0	0	0	0	0	0	0	0	0	0	0	0	0
hsa-miR-455-3p|{isomiR}|50_71|	56	13	22	32	30	14	20	22	18	47	34	17	20	77	38	34	52	19	24	22	17	20	16	24	23	45	31	16	23	56	45	26	0	0	7	1	6	3	4	9	13	4	7	25	13	6	4	1	1
hsa-miR-219-2-3p|{isomiR}|61_82|sub.67.G>A	0	0	0	0	0	0	0	0	0	0	0	0	0	0	0	0	0	0	0	0	0	0	1	0	0	0	0	0	0	0	0	0	0	0	0	0	0	0	0	0	0	0	0	0	0	0	0	0	0
hsa-miR-29b-2-3p|{isomiR}|51_74|sub.65.A>T;sub.72.T>A	0	0	0	0	0	0	0	0	0	0	0	0	0	0	0	0	0	0	0	0	0	0	0	1	0	0	0	0	0	0	0	0	0	0	0	0	0	0	0	0	0	0	0	0	0	0	0	0	0
hsa-miR-204-5p|{isomiR}|32_54|sub.35.C>A;sub.50.G>A	0	0	0	0	0	0	0	0	0	0	0	0	0	0	1	0	0	0	0	0	0	0	0	0	0	0	0	0	0	0	0	0	0	0	0	0	0	0	0	0	0	0	0	0	0	0	0	0	0
hsa-miR-518b-3p|{isomiR}|50_72|sub.68.A>C;sub.71.T>A	0	0	0	0	0	0	0	0	0	0	0	0	0	0	0	0	0	0	0	0	0	0	0	0	0	0	0	0	0	0	0	0	0	0	0	1	1	0	0	0	0	0	0	0	0	0	0	0	0
hsa-miR-516b-1-5p|{isomiR}|15_37|sub.15.A>G	0	0	0	0	0	0	0	0	0	0	1	0	0	0	0	0	0	0	0	0	0	0	0	0	0	0	0	0	0	0	0	0	0	0	18	23	26	1	0	0	0	0	0	0	0	0	0	0	0
hsa-miR-539-5p|{isomiR}|8_29|sub.14.A>G	0	0	0	0	0	1	0	0	0	0	0	0	0	0	0	0	0	0	0	0	0	1	0	0	0	0	0	0	0	0	0	0	0	0	0	0	0	0	0	0	0	0	0	0	0	0	0	0	0
hsa-miR-223-3p|{isomiR}|67_88|sub.73.T>C;sub.86.C>A	0	0	0	0	0	0	0	0	0	0	0	0	1	0	0	0	0	0	0	0	0	0	0	0	0	0	0	0	0	0	0	0	0	0	0	0	1	2	0	0	0	0	1	0	0	0	0	0	0
hsa-miR-1975-5p|{isomiR}|13_33|	42	2	5	19	20	11	13	9	9	6	7	1	7	7	6	25	35	4	3	22	17	13	10	6	4	6	6	2	6	3	5	26	0	0	0	1	0	0	1	1	0	0	0	1	3	0	3	1	0
hsa-miR-1-2-3p|{isomiR}|54_74|sub.71.T>C	0	0	0	0	0	0	0	1	1	0	0	0	0	0	0	0	0	0	0	0	0	0	0	0	0	0	0	0	0	0	0	0	0	0	0	0	0	0	0	0	0	0	0	0	0	0	0	0	0
hsa-miR-199b-5p|{isomiR}|25_44|sub.25.C>A	0	0	0	0	0	0	0	1	0	0	0	0	0	0	0	0	0	0	0	0	0	0	0	0	0	0	0	0	0	0	0	0	0	0	0	0	0	0	0	0	0	0	0	1	1	0	0	0	0
hsa-miR-146b-5p|{isomiR}|8_29|sub.24.T>G;sub.28.C>T	0	0	0	0	0	0	0	0	0	0	0	0	0	0	0	0	0	0	0	0	0	0	0	0	0	0	0	0	0	0	0	0	0	0	1	3	1	3	0	0	0	0	1	0	4	0	1	0	0
hsa-miR-142-3p|{isomiR}|51_71|sub.70.T>G	0	0	0	0	0	0	0	0	0	0	0	0	0	0	1	0	0	0	0	0	0	0	0	0	0	0	0	1	0	0	0	1	1	2	6	2	2	6	0	0	0	0	0	0	2	0	16	1	0
hsa-miR-181c-5p|{isomiR}|26_48|sub.45.A>T	0	0	0	0	0	0	0	0	0	0	0	0	0	0	0	0	0	0	0	0	0	0	0	0	1	0	0	1	0	0	0	0	1	0	2	1	1	0	0	2	0	0	0	0	0	0	0	0	1
hsa-miR-497-3p|{isomiR}|61_83|sub.78.T>C;sub.82.A>G	0	0	0	0	0	0	0	0	0	0	0	0	0	0	0	0	0	0	0	0	0	0	0	0	0	0	0	0	0	0	0	0	0	0	0	0	0	0	1	0	0	0	0	0	0	0	0	0	0
hsa-miR-23b-3p|{isomiR}|57_79|sub.58.T>G;sub.78.A>C	0	0	0	0	0	0	0	0	0	0	0	0	0	0	0	0	0	0	0	0	0	0	0	0	0	0	0	0	0	0	0	0	0	0	1	0	1	0	0	0	0	0	0	0	0	0	0	0	0
hsa-miR-1826-5p|{isomiR}|7_29|sub.18.G>A;sub.25.A>C	0	0	0	0	0	0	0	0	0	0	0	0	0	0	0	0	0	0	0	0	0	0	0	0	0	0	0	0	0	0	0	0	0	0	0	1	0	0	0	0	0	0	0	0	0	0	0	0	0
hsa-miR-4286-5p|{isomiR}|10_29|sub.24.A>C	0	0	0	0	0	0	0	0	0	0	0	0	0	0	0	0	0	0	0	0	0	0	0	0	0	0	0	0	0	0	0	0	0	0	0	0	0	0	0	3	6	0	5	2	0	1	0	0	0
hsa-miR-23a-3p|{isomiR}|44_65|sub.45.T>G;sub.55.A>G	1	0	0	0	0	0	0	0	0	0	0	0	0	0	0	0	0	0	0	0	0	0	0	0	0	0	0	0	0	0	0	0	0	0	0	0	0	0	0	0	0	0	0	0	0	0	0	0	0
hsa-miR-126-3p|{isomiR}|51_72|sub.51.T>A;sub.53.G>T	0	0	0	0	0	0	0	0	0	0	0	0	0	0	0	0	0	0	0	0	0	0	0	0	0	0	0	0	0	0	0	0	0	0	0	0	0	0	0	0	0	0	0	0	0	0	0	1	0
hsa-miR-196b-3p|{isomiR}|49_71|sub.61.C>A	0	0	0	0	0	0	0	0	0	0	0	0	0	0	0	0	0	0	0	0	0	0	0	0	0	0	0	0	0	0	0	0	0	0	0	1	0	0	0	0	0	0	0	0	0	0	0	0	0
hsa-miR-361-3p|{isomiR}|44_64|sub.53.T>C	1	0	0	1	0	0	0	0	0	0	0	1	0	0	0	0	0	0	1	0	0	0	0	0	0	0	0	1	1	0	0	0	0	0	0	0	0	0	0	0	0	0	0	0	0	0	0	0	0
hsa-miR-140-5p|{isomiR}|22_47|	0	0	3	4	1	0	0	0	0	2	1	2	3	2	2	2	1	0	1	1	0	0	0	0	0	1	1	2	0	0	1	0	0	0	1	0	2	1	0	0	1	0	0	1	0	0	1	0	0
hsa-miR-4305-5p|{isomiR}|8_27|sub.25.T>C	0	0	0	0	0	0	0	0	0	0	0	0	0	0	0	0	0	0	0	0	0	0	0	0	0	0	0	0	0	0	0	1	0	0	0	0	0	0	0	0	0	0	0	0	0	0	0	0	0
hsa-miR-10a-5p|{isomiR}|19_39|sub.20.A>G	0	0	0	0	0	0	0	0	0	0	0	0	0	0	0	0	0	0	0	0	0	0	0	0	0	0	0	0	0	0	2	0	0	0	0	0	0	0	0	0	0	0	0	0	0	0	0	0	0
hsa-miR-378-5p|{isomiR}|4_24|sub.17.G>C	0	0	0	0	0	0	0	0	0	0	0	0	0	0	1	0	0	0	0	0	0	0	0	0	1	0	0	0	0	0	0	0	0	0	0	0	0	0	0	0	0	0	0	0	0	0	0	0	0
hsa-miR-424-5p|{isomiR}|10_36|sub.34.G>C	0	0	0	0	0	0	0	0	0	0	0	0	0	0	0	0	0	0	0	0	0	0	0	0	0	0	0	0	0	0	1	0	0	0	1	1	0	0	0	0	0	0	0	0	0	0	0	0	0
hsa-miR-191-5p|{isomiR}|15_36|sub.25.C>A;sub.28.A>C	0	0	0	0	0	0	0	0	0	0	0	0	0	0	0	0	0	0	0	0	0	0	0	0	0	0	0	1	0	0	0	0	0	0	0	0	0	0	0	0	0	0	0	0	0	0	0	0	0
hsa-miR-302b-3p|{isomiR}|46_68|sub.66.T>C	0	0	0	0	0	0	0	0	0	0	0	0	0	0	0	0	0	0	0	0	0	0	0	0	0	0	0	0	0	0	0	0	0	0	0	0	0	0	1	0	0	0	0	0	0	0	0	0	0
hsa-miR-103-2-3p|{isomiR}|47_71|sub.51.G>A	1	0	0	0	0	0	0	0	0	0	0	1	0	0	1	1	0	0	2	0	0	0	0	1	0	0	0	1	0	0	0	0	0	0	0	0	0	0	0	0	0	0	0	0	0	0	0	0	0
hsa-miR-122-3p|{isomiR}|42_69|	0	0	0	0	0	0	0	0	0	1	4	0	0	0	0	0	0	0	0	0	0	0	0	0	0	0	1	0	0	0	0	0	0	0	0	0	0	0	0	0	1	0	0	0	0	0	0	0	0
hsa-miR-1308-5p|{isomiR}|4_28|sub.23.A>T	0	0	0	0	0	0	0	0	0	0	0	0	0	0	0	0	0	0	0	0	0	0	0	0	0	0	0	0	0	0	0	0	0	1	0	0	0	0	0	0	0	0	0	0	0	0	0	0	0
hsa-miR-221-3p|{isomiR}|64_87|sub.83.T>G;sub.86.C>T	0	0	0	0	0	0	0	0	0	0	0	0	0	0	0	0	0	0	0	0	0	0	0	0	0	0	0	1	0	0	0	0	1	0	0	0	0	0	1	0	0	0	0	0	0	0	0	0	0
hsa-miR-27b-5p|{isomiR}|18_41|sub.29.G>A	0	0	0	2	0	0	0	0	0	0	0	0	0	0	0	0	0	0	0	0	0	0	0	0	0	0	0	0	0	0	0	0	0	0	0	0	0	0	0	0	0	0	0	0	0	0	0	0	0
hsa-miR-152-3p|{isomiR}|53_76|sub.62.G>C	0	0	0	0	0	0	0	0	0	0	0	0	0	0	0	0	0	0	0	0	0	0	0	0	0	0	0	0	0	0	0	0	0	0	0	0	0	0	0	1	0	0	0	0	1	0	0	0	0
hsa-miR-503-3p|{isomiR}|46_67|sub.66.G>A	0	0	0	0	0	0	0	0	0	0	0	0	0	0	0	0	0	0	0	0	0	0	0	0	0	0	0	0	0	0	0	0	0	0	0	0	1	0	0	0	0	0	0	0	0	0	0	0	0
hsa-miR-452-5p|{isomiR}|16_36|sub.34.A>C	0	0	0	0	0	0	0	0	0	0	0	0	0	0	0	0	0	0	0	0	0	0	0	0	0	0	0	0	0	0	0	0	0	0	1	2	1	0	0	0	0	0	0	0	0	0	0	0	0
hsa-miR-34a-5p|{isomiR}|21_42|sub.34.G>T	1	28	6	2	0	48	2	23	0	1	0	7	1	0	1	3	2	37	4	3	0	47	1	26	0	1	1	6	3	3	0	2	1	4	0	0	0	2	1	0	0	3	0	0	0	0	54	0	0
hsa-miR-326-3p|{isomiR}|59_78|sub.74.T>C	0	0	0	0	0	0	0	0	0	0	0	0	0	0	0	0	0	0	0	0	0	0	0	0	0	0	0	0	0	0	0	0	0	1	0	0	0	0	0	2	0	0	1	0	1	2	0	0	1
hsa-miR-125a-5p|{isomiR}|14_36|sub.30.A>C	1	0	1	0	4	1	0	3	1	1	0	0	1	0	3	1	0	2	0	0	0	2	1	2	1	0	0	0	1	0	1	0	0	1	0	0	0	0	2	0	0	1	0	6	1	2	8	0	1
hsa-miR-369-3p|{isomiR}|43_65|sub.63.T>A	0	0	0	0	0	0	0	0	0	0	0	0	0	0	0	0	0	0	0	0	0	0	0	0	0	0	0	0	0	0	0	0	0	0	0	1	0	0	0	0	0	0	0	0	0	0	0	0	0
hsa-miR-411-5p|{isomiR}|10_30|sub.24.G>A	0	0	0	0	0	0	0	0	0	0	0	0	0	0	0	0	0	0	0	0	0	0	0	0	0	0	0	1	0	0	0	0	0	0	0	0	0	0	0	0	0	0	0	0	0	0	0	0	0
hsa-miR-1273-5p|{isomiR}|0_24|sub.14.T>C	0	0	0	0	0	1	0	0	0	0	0	0	0	0	0	0	0	0	0	0	0	1	3	0	0	0	0	0	0	0	0	0	0	0	0	0	0	0	0	0	0	0	0	0	0	0	0	0	0
hsa-miR-202-5p|{isomiR}|27_49|sub.44.C>A;sub.48.G>A	0	0	0	0	0	0	0	0	0	0	0	0	0	0	0	0	0	0	0	0	0	0	0	0	0	0	0	0	0	0	0	0	0	0	0	0	0	0	0	0	0	3	0	0	0	0	0	0	0
hsa-miR-199b-5p|{isomiR}|25_45|sub.27.C>G	0	0	0	0	0	0	0	1	0	0	0	0	0	0	0	0	1	0	1	0	0	1	1	0	0	0	0	1	0	0	0	0	0	0	0	1	0	1	0	0	0	0	0	0	0	0	0	1	0
hsa-miR-487b-3p|{isomiR}|50_69|sub.64.A>G	0	0	0	0	0	0	0	0	0	0	0	0	0	0	0	0	0	0	0	0	0	0	0	0	0	0	0	0	0	0	0	0	0	0	10	12	9	0	0	3	0	0	0	0	0	0	1	0	0
hsa-miR-498-3p|{isomiR}|69_88|sub.84.C>T	0	0	0	0	0	0	0	0	0	0	0	0	0	0	0	0	0	0	0	0	0	0	0	0	0	0	0	0	0	0	0	0	4	0	5	0	1	0	0	0	0	0	0	0	0	0	0	0	0
hsa-miR-23b-3p|{isomiR}|57_78|sub.60.A>T	1	1	2	4	2	3	2	3	8	28	14	0	1	8	2	0	2	0	3	0	2	2	1	7	5	21	3	3	0	7	1	1	1	0	12	5	9	11	0	0	0	0	0	1	0	1	5	4	6
hsa-miR-142-3p|{isomiR}|50_73|sub.51.T>A	0	0	0	0	0	0	0	0	0	0	0	0	0	0	0	0	0	0	0	0	0	0	0	0	0	0	0	0	0	0	0	0	0	0	0	0	0	0	0	0	0	0	0	0	0	0	0	0	1
hsa-miR-148b-3p|{isomiR}|62_83|sub.70.T>G	0	0	0	0	0	0	0	0	0	1	0	0	0	0	0	0	0	0	0	0	0	0	0	0	1	0	0	0	0	0	0	0	0	0	0	0	0	0	0	0	0	0	0	0	0	0	0	0	0
hsa-let-7a-3-5p|{isomiR}|4_26|sub.11.T>G	0	0	0	0	0	0	0	0	0	0	0	0	0	0	0	0	0	0	0	0	0	0	0	0	0	0	0	0	0	0	0	0	0	0	1	0	0	0	0	0	0	0	0	0	0	0	0	0	0
hsa-miR-517c-3p|{isomiR}|56_78|sub.74.G>C	0	0	0	0	0	0	0	0	0	0	0	0	0	0	0	0	0	0	0	0	0	0	0	0	0	0	0	0	0	0	0	0	3	0	40	69	78	0	0	0	0	0	0	0	0	0	0	0	0
hsa-miR-1307-5p|{isomiR}|41_60|sub.58.G>T	0	0	0	0	0	0	0	0	0	0	0	0	0	0	0	0	0	0	0	0	0	0	0	0	0	0	0	0	0	0	0	0	0	0	0	1	0	0	0	0	0	0	0	0	0	0	0	0	0
hsa-miR-548w-3p|{isomiR}|46_67|sub.46.A>C;sub.51.C>A	0	0	0	0	0	0	2	4	0	1	0	0	0	0	0	0	2	0	0	0	0	0	1	3	0	1	0	0	0	0	0	1	0	0	0	0	0	0	0	0	0	0	0	0	0	0	0	0	0
hsa-miR-137-3p|{isomiR}|59_81|sub.76.C>T;sub.78.T>G	0	0	0	0	0	0	0	0	0	0	0	0	0	0	0	0	0	0	0	0	0	0	0	0	0	0	0	1	0	0	0	0	0	0	0	0	0	0	0	0	0	0	0	0	0	0	0	0	0
hsa-miR-342-5p|{isomiR}|18_39|sub.24.G>A	0	0	0	0	0	1	0	0	0	0	0	0	0	0	0	0	0	0	0	0	0	0	0	0	0	0	0	0	0	0	0	0	0	0	0	0	0	0	0	0	0	0	0	0	0	0	0	0	0
hsa-miR-224-5p|{isomiR}|7_28|sub.24.C>A;sub.27.T>G	0	0	0	0	0	0	0	0	0	0	0	0	0	0	0	0	0	0	0	0	0	0	0	0	0	0	0	0	0	0	0	0	1	1	0	0	0	0	0	0	0	0	0	0	1	0	0	0	0
hsa-miR-140-3p|{isomiR}|62_83|sub.77.C>A;sub.82.A>T	0	0	0	0	0	0	0	0	0	0	0	0	0	0	0	0	0	0	0	0	0	0	0	0	0	0	0	0	0	0	0	0	0	0	0	0	0	0	0	0	0	0	0	0	1	0	0	0	0
hsa-miR-497-3p|{isomiR}|64_84|	0	0	0	0	0	0	0	0	0	0	0	0	0	0	0	0	0	0	0	0	0	0	0	0	0	0	0	0	0	0	0	0	0	0	0	0	0	1	0	0	0	0	0	0	0	0	0	0	0
hsa-miR-450b-5p|{isomiR}|10_30|sub.17.A>G	0	0	0	0	1	1	0	1	0	0	0	0	0	0	2	0	0	1	0	0	0	0	0	0	0	0	0	1	0	0	0	0	0	0	0	0	0	0	0	0	0	0	0	0	0	0	0	0	0
hsa-miR-664-3p|{isomiR}|47_70|	0	0	1	0	0	0	0	2	0	0	0	0	0	0	0	0	0	0	0	0	0	0	0	0	1	0	0	0	0	0	0	0	0	0	0	0	0	1	0	0	0	0	0	0	0	0	1	0	0
hsa-miR-211-5p|{isomiR}|25_48|	1	0	0	0	0	0	0	0	0	2	5	0	0	1	1	1	3	0	0	0	0	0	0	0	0	1	1	1	2	7	3	1	0	0	0	0	0	3	0	4	0	0	0	0	0	0	0	0	0
hsa-miR-409-3p|{isomiR}|45_70|sub.69.T>G	0	0	0	0	0	0	1	0	0	0	0	0	0	0	0	1	0	0	0	0	0	0	1	0	0	0	0	0	0	0	0	0	1	0	0	1	0	0	0	0	0	0	0	0	0	0	0	0	0
hsa-miR-190-3p|{isomiR}|50_71|sub.66.A>G;sub.68.T>C	0	0	0	0	0	0	0	0	0	0	0	0	0	0	0	0	0	0	0	0	0	0	0	0	0	0	0	0	0	0	0	0	0	0	0	0	0	0	0	0	0	0	0	1	0	0	1	0	0
hsa-let-7i-3p|{isomiR}|61_82|sub.63.G>T	0	0	0	0	0	0	0	0	0	0	0	0	0	0	0	0	0	1	0	0	0	0	0	0	0	0	0	0	0	0	0	0	0	0	0	0	0	0	0	0	0	0	0	0	0	0	3	2	1
hsa-miR-106b-5p|{isomiR}|12_33|sub.28.A>T	0	0	0	0	0	0	0	0	0	0	0	0	0	0	0	0	0	0	0	0	0	0	0	0	0	0	0	0	0	0	0	0	0	0	0	0	0	0	0	0	0	0	0	0	0	1	0	0	0
hsa-miR-411-3p|{isomiR}|50_70|sub.66.C>G	0	0	0	0	0	0	0	0	0	0	0	0	0	0	0	0	0	0	0	0	0	0	0	0	0	0	0	0	0	0	0	0	0	0	0	0	0	0	0	1	0	0	0	0	1	0	0	0	0
hsa-miR-181d-5p|{isomiR}|36_60|sub.59.G>A	0	0	0	0	0	0	0	1	2	0	0	0	1	0	0	0	0	0	0	0	0	0	0	0	0	0	0	0	0	0	0	0	0	0	0	0	0	0	0	0	0	0	0	0	0	0	0	0	0
hsa-miR-1979-5p|{isomiR}|8_32|sub.27.A>T	0	0	0	0	0	0	0	0	0	0	0	0	0	0	0	0	0	0	0	0	0	0	0	0	0	0	0	0	0	0	0	0	1	1	0	0	0	0	1	3	0	0	1	0	0	0	0	0	0
hsa-miR-30a-5p|{isomiR}|6_25|sub.20.C>T	0	0	0	0	0	0	0	0	0	0	0	0	0	0	0	0	0	0	0	0	0	0	0	0	0	0	0	0	0	0	0	0	0	0	0	0	2	1	0	0	0	0	0	2	0	4	0	0	1
hsa-miR-24-1-5p|{isomiR}|5_24|sub.21.T>G	0	0	0	0	0	0	0	0	0	0	0	0	0	0	0	0	0	0	0	0	0	0	0	0	0	0	0	0	0	0	0	0	0	0	2	0	1	0	0	0	0	0	0	0	0	0	0	0	1
hsa-miR-26b-3p|{isomiR}|46_67|sub.64.G>A	0	0	0	0	0	0	0	0	0	0	0	0	1	0	0	0	0	0	0	0	0	0	0	0	0	0	0	0	0	0	0	0	1	5	1	2	6	9	5	5	2	2	4	8	0	6	17	0	3
hsa-miR-495-3p|{isomiR}|49_69|sub.64.A>G	0	0	0	1	0	1	0	0	0	0	0	0	2	0	0	0	0	0	0	0	0	1	0	0	0	0	0	0	0	0	0	0	2	0	18	33	39	1	0	0	0	0	0	0	0	0	0	0	0
hsa-miR-24-2-3p|{isomiR}|49_72|sub.65.G>T;sub.71.G>T	0	0	0	0	0	0	0	0	1	0	0	0	0	0	0	0	0	0	0	0	0	0	0	0	0	0	0	0	0	0	0	0	0	0	0	0	0	0	0	0	0	0	0	0	0	0	0	0	0
hsa-miR-148a-3p|{isomiR}|43_65|sub.60.T>G;sub.64.T>C	0	0	0	0	0	0	0	0	0	0	0	0	0	0	0	0	0	0	0	0	0	0	0	0	0	0	0	0	0	0	0	0	0	0	0	0	0	0	0	0	2	0	0	0	0	0	0	0	0
hsa-miR-519b-3p|{isomiR}|50_72|sub.71.T>G	0	0	0	0	0	0	0	0	0	0	0	0	0	0	0	0	0	0	0	0	0	0	0	0	0	0	0	0	0	0	0	0	48	0	86	131	146	0	0	0	0	0	0	0	0	0	0	0	0
hsa-miR-140-3p|{isomiR}|61_84|sub.74.A>G;sub.83.C>A	1	1	0	0	4	1	0	1	0	0	0	2	0	0	0	0	3	0	0	0	0	0	3	2	4	0	0	1	3	0	1	0	0	0	0	0	0	0	0	0	0	0	0	0	0	0	0	0	1
hsa-let-7f-2-5p|{isomiR}|6_27|	32	14	11	6	7	5	2	3	3	19	23	14	27	50	45	35	37	21	12	10	7	4	4	1	5	28	17	6	18	53	42	15	0	0	0	1	0	0	2	0	0	0	0	3	0	0	6	1	0
hsa-miR-1323-5p|{isomiR}|10_31|sub.25.A>C;sub.28.T>C	0	0	0	0	0	0	0	0	0	0	0	0	0	0	0	0	0	0	0	0	0	0	0	0	0	0	0	0	0	0	0	0	0	0	0	1	0	0	0	0	0	0	0	0	0	0	0	0	0
hsa-miR-494-3p|{isomiR}|47_68|sub.47.T>G	0	0	0	0	0	0	0	0	0	0	0	0	0	0	0	0	0	0	0	0	0	0	1	0	0	0	0	0	0	0	0	0	0	0	0	0	0	0	0	0	0	0	0	0	0	0	0	0	0
hsa-miR-3159-3p|{isomiR}|46_67|sub.51.C>T;sub.66.C>A	0	0	0	0	0	0	0	0	0	0	0	0	0	0	0	0	0	0	0	0	0	0	0	0	0	0	0	0	0	0	0	0	0	0	0	0	1	0	0	0	0	0	0	0	0	0	0	0	0
hsa-miR-31-5p|{isomiR}|7_28|sub.9.G>A	2	0	0	0	0	1	0	0	0	0	0	0	0	5	3	2	0	0	0	2	2	0	2	0	0	0	0	0	0	3	7	0	0	0	0	0	0	0	0	0	0	0	0	0	0	0	1	0	0
hsa-miR-208b-3p|{isomiR}|45_66|sub.56.A>G	0	0	0	0	0	0	0	0	0	0	0	0	0	0	0	0	0	0	0	0	0	0	0	1	1	0	0	0	0	0	0	0	0	0	0	0	0	0	0	0	0	0	0	0	0	0	0	0	0
hsa-miR-95-3p|{isomiR}|48_68|sub.63.T>C	0	0	0	0	0	0	0	0	0	0	0	0	0	0	0	0	0	0	0	0	0	0	0	0	0	0	0	0	0	0	0	0	0	1	0	2	1	5	0	7	1	0	6	3	0	0	2	0	1
hsa-miR-218-1-3p|{isomiR}|63_82|sub.76.T>A	0	0	0	0	0	0	0	0	0	0	0	0	0	0	0	0	0	0	0	0	0	0	0	0	0	0	0	0	0	0	0	0	0	0	0	0	0	0	0	0	0	0	0	0	0	0	1	0	0
hsa-miR-103-1-3p|{isomiR}|47_73|sub.70.A>T	1	0	1	0	0	0	0	0	0	0	1	1	1	1	1	0	2	0	1	0	0	0	0	1	0	0	0	0	0	0	0	1	0	0	0	0	0	0	0	1	0	0	0	0	0	0	0	0	1
hsa-miR-452-5p|{isomiR}|13_34|sub.31.C>A	0	0	0	0	0	0	0	0	0	0	0	0	0	0	0	0	0	0	0	0	0	0	0	0	0	0	0	0	0	0	0	0	0	0	0	0	0	0	0	0	0	0	0	0	0	1	0	0	0
hsa-miR-361-3p|{isomiR}|45_68|sub.62.G>A	0	0	0	0	0	0	0	0	0	0	0	0	0	0	0	0	0	0	1	0	0	0	0	0	0	0	0	0	0	0	0	0	0	0	0	0	0	0	0	0	0	0	0	0	0	0	0	0	0
hsa-miR-29a-3p|{isomiR}|40_61|sub.55.A>T	0	0	0	0	0	0	0	0	0	0	0	1	0	0	0	1	0	0	0	0	0	0	0	0	1	0	0	0	0	0	0	0	0	1	2	2	3	1	0	2	0	0	0	2	0	0	1	0	2
hsa-miR-145-5p|{isomiR}|15_37|sub.29.G>T;sub.32.A>G	0	0	0	0	0	0	0	0	0	0	0	0	0	0	0	0	0	0	0	0	0	0	0	0	0	0	0	0	0	0	0	0	0	0	0	0	0	0	0	0	0	0	0	0	0	0	2	0	0
hsa-miR-498-5p|{isomiR}|33_55|sub.54.T>G	0	0	0	0	0	0	0	0	0	0	0	0	0	0	0	0	0	0	0	0	0	0	0	0	0	0	0	0	0	0	0	0	0	0	0	0	1	0	0	0	0	0	0	0	0	0	0	0	0
hsa-miR-30a-5p|{isomiR}|5_28|sub.12.A>T	0	0	0	0	0	0	0	0	0	0	0	0	0	0	1	0	0	1	0	0	0	0	0	0	0	0	0	0	0	1	0	0	0	0	1	0	1	1	0	1	1	0	0	0	0	0	0	0	0
hsa-miR-382-3p|{isomiR}|46_66|sub.61.A>G	0	0	0	0	0	0	0	0	0	0	0	0	1	0	0	0	0	0	0	0	0	0	1	0	0	0	0	0	0	0	0	0	1	0	7	6	10	0	1	1	0	1	0	0	1	0	2	0	2
hsa-miR-140-3p|{isomiR}|61_84|sub.82.A>C	0	1	0	3	0	1	0	2	1	1	0	2	1	2	2	1	1	0	0	1	0	0	1	1	0	0	1	4	1	3	3	3	0	0	0	1	1	6	0	0	0	1	0	0	0	0	1	0	0
hsa-miR-200a-3p|{isomiR}|53_72|sub.53.T>C	0	0	0	0	0	0	0	0	0	0	0	0	0	2	1	0	0	1	0	0	0	0	0	0	0	0	0	0	0	0	0	0	0	0	0	0	0	3	0	0	0	0	0	0	0	1	0	0	0
hsa-let-7d-5p|{isomiR}|7_27|sub.11.G>C;sub.22.C>G	0	0	0	0	0	0	0	0	0	0	0	0	0	0	0	0	0	0	0	0	0	1	0	0	0	0	0	0	0	0	0	0	0	0	0	0	0	0	0	0	0	0	0	0	0	0	0	0	0
hsa-miR-136-3p|{isomiR}|50_70|sub.56.T>A	0	0	0	0	0	0	0	0	0	0	0	0	0	0	0	0	0	0	0	0	0	0	0	0	0	0	0	0	0	0	0	0	0	0	1	0	0	0	0	0	0	0	0	0	0	0	0	0	0
hsa-miR-191-5p|{isomiR}|15_38|sub.33.A>T;sub.37.G>T	0	0	0	0	0	0	0	0	0	0	0	0	0	0	0	0	0	0	0	0	0	0	0	0	0	0	0	0	0	0	0	0	0	0	2	0	0	0	0	0	0	0	0	0	0	0	0	0	0
hsa-miR-887-3p|{isomiR}|47_66|sub.62.C>A	0	0	0	0	0	0	0	0	0	0	0	0	0	0	0	0	0	0	0	0	0	0	0	0	0	0	0	0	0	0	0	0	1	0	0	0	1	2	0	0	0	0	0	0	0	0	0	0	0
hsa-miR-98-3p|{isomiR}|79_99|sub.96.T>A;sub.98.C>T	0	0	0	0	0	0	0	0	0	0	0	0	0	0	0	0	0	0	0	0	0	0	0	0	0	0	0	0	0	0	0	0	0	0	0	0	0	0	0	0	0	0	1	0	0	0	0	0	0
hsa-miR-1912-3p|{isomiR}|45_65|sub.62.G>A;sub.64.G>A	0	0	0	0	0	0	0	0	0	0	0	0	0	0	0	0	0	0	0	0	0	0	0	0	0	0	0	0	0	0	0	0	0	0	0	0	0	0	0	1	0	0	0	0	0	0	0	0	0
hsa-miR-497-5p|{isomiR}|23_44|sub.41.T>A	5	6	3	9	17	5	6	4	0	0	1	0	2	1	3	12	4	10	2	19	12	8	8	6	0	0	2	1	4	3	2	4	0	0	0	0	0	1	2	0	3	5	0	4	2	2	5	0	1
hsa-miR-185-5p|{isomiR}|14_35|sub.23.A>G;sub.34.G>A	0	0	1	0	0	0	0	0	0	0	0	0	0	0	0	0	0	0	0	0	0	0	0	0	0	0	0	1	0	0	0	0	0	0	0	0	0	0	0	0	0	0	0	0	0	0	0	0	0
hsa-miR-204-5p|{isomiR}|32_52|sub.37.T>C	1	0	0	0	0	0	0	0	0	0	0	0	1	3	26	0	0	0	0	0	1	0	0	0	0	2	0	0	0	6	15	0	0	0	0	0	0	0	0	0	0	0	0	3	0	0	3	0	0
hsa-miR-520f-3p|{isomiR}|53_74|sub.69.G>C;sub.72.G>C	0	0	0	0	0	0	0	0	0	0	0	0	0	0	0	0	0	0	0	0	0	0	0	0	0	0	0	0	0	0	0	0	0	0	2	2	1	0	0	0	0	1	0	0	0	0	0	0	0
hsa-miR-524-3p|{isomiR}|52_74|sub.65.T>C	0	0	0	0	0	0	0	0	0	0	0	0	0	0	0	0	0	0	0	0	0	0	0	0	0	0	0	0	0	0	0	0	0	0	0	2	0	0	0	0	0	0	0	0	0	0	0	0	0
hsa-miR-498-3p|{isomiR}|68_88|sub.69.A>C	0	0	0	0	0	0	0	0	0	0	0	0	0	0	0	0	0	0	0	0	0	0	0	0	0	0	0	0	0	0	0	0	0	0	1	1	0	0	0	0	0	0	0	0	0	0	0	0	0
hsa-miR-423-5p|{isomiR}|16_36|sub.29.G>T	0	0	0	0	0	0	0	0	0	0	0	0	0	0	0	0	0	0	0	0	0	0	0	1	0	0	0	0	0	0	0	0	0	0	0	0	0	0	0	0	0	0	0	0	0	0	0	0	0
hsa-miR-10b-5p|{isomiR}|26_47|sub.32.G>A;sub.43.T>C	0	0	0	0	0	0	0	0	0	0	0	0	0	0	0	0	0	0	0	0	0	0	0	0	0	0	0	0	0	1	0	0	0	0	0	0	0	0	0	0	0	0	0	0	0	0	0	0	0
hsa-miR-192-5p|{isomiR}|23_44|sub.41.G>T;sub.43.C>G	0	0	0	0	0	0	0	0	0	0	0	0	0	0	0	0	0	0	0	0	0	0	0	0	0	0	0	0	0	0	0	0	0	0	0	0	0	0	0	0	0	0	0	1	0	0	0	0	0
hsa-miR-1979-5p|{isomiR}|3_26|sub.5.A>G	0	0	0	0	0	0	0	0	0	0	0	0	0	0	0	1	2	0	0	0	0	0	0	0	0	0	0	0	0	0	0	0	0	0	0	0	0	0	0	0	0	0	0	0	0	0	0	1	0
hsa-miR-204-5p|{isomiR}|34_53|sub.41.T>C	0	0	0	0	0	0	0	0	0	0	0	0	0	0	0	0	0	0	0	0	0	0	0	0	0	0	0	0	0	1	0	0	0	0	0	0	0	0	0	0	0	0	0	0	0	0	0	0	0
hsa-miR-20a-5p|{isomiR}|8_27|sub.26.G>A	0	0	0	0	0	1	0	0	0	0	0	0	0	0	0	0	0	0	0	0	0	0	0	0	0	0	0	0	0	0	0	0	0	0	0	0	1	0	0	1	0	0	1	0	1	3	0	0	0
hsa-miR-1975-3p|{isomiR}|56_76|ext.75.N;ext.76.N	1	2	0	0	0	2	0	2	1	2	0	0	0	3	1	0	2	1	1	0	0	1	2	4	1	1	0	2	0	1	1	1	1	0	0	1	0	4	0	0	0	1	0	0	0	0	0	0	0
hsa-miR-525-5p|{isomiR}|14_36|sub.32.T>C;sub.35.C>G	0	0	0	0	0	0	0	0	0	0	0	0	0	0	0	0	0	0	0	0	0	0	0	0	0	0	0	0	0	0	0	0	1	0	1	0	0	0	0	0	0	0	0	0	0	0	0	0	0
hsa-miR-204-3p|{isomiR}|68_90|	0	0	0	0	0	0	0	0	0	0	0	0	0	1	0	0	0	0	0	0	0	0	0	0	0	0	0	0	0	0	0	0	0	0	0	0	0	0	0	0	0	0	0	0	0	0	0	0	0
hsa-miR-873-5p|{isomiR}|10_31|sub.26.C>T;sub.30.T>C	0	0	0	0	0	0	0	0	0	0	0	0	0	0	0	0	0	0	0	0	0	0	0	0	0	0	0	0	0	0	0	0	0	0	0	0	0	0	0	1	0	0	0	0	0	0	0	0	0
hsa-miR-620-5p|{isomiR}|24_44|sub.37.T>C	0	0	0	0	0	0	0	0	0	0	0	0	0	0	0	0	0	0	1	0	0	0	0	0	0	0	0	0	0	1	0	0	0	0	0	0	0	0	0	0	0	0	0	0	0	0	0	0	0
hsa-miR-151-3p|{isomiR}|46_66|sub.56.G>C	0	0	0	0	0	1	0	0	0	0	0	0	2	0	0	0	0	0	0	0	0	0	0	0	0	0	0	0	0	0	0	0	0	0	0	0	0	0	0	0	0	0	0	0	0	0	0	0	0
hsa-miR-892a-3p|{isomiR}|46_66|	0	0	0	0	0	1	0	0	0	0	0	0	0	0	0	0	0	0	0	0	0	0	0	0	0	0	0	0	0	0	0	0	0	0	0	0	0	0	0	0	0	0	0	0	0	0	0	0	0
hsa-miR-1283-2-3p|{isomiR}|51_71|sub.54.A>C	0	0	0	0	0	0	0	0	0	0	0	0	0	0	0	0	0	0	0	0	0	0	0	0	0	0	0	0	0	0	0	0	0	0	0	0	1	0	0	0	0	0	0	0	0	0	0	0	0
hsa-miR-30d-3p|{isomiR}|41_64|	0	0	0	0	0	0	0	0	0	0	0	0	0	0	0	0	0	2	0	0	1	0	0	0	0	0	0	0	0	0	0	0	0	0	0	0	0	0	0	0	0	0	0	0	0	0	0	0	0
hsa-miR-548g-3p|{isomiR}|49_70|	0	0	0	0	0	0	0	0	0	0	0	0	0	0	0	1	1	0	0	0	0	0	0	0	0	0	0	0	0	0	0	0	0	0	0	0	0	0	0	0	0	0	0	0	0	0	0	0	0
hsa-let-7c-5p|{isomiR}|10_30|sub.25.T>G	0	0	0	1	1	0	0	0	0	1	0	0	0	0	0	0	1	0	0	0	0	0	0	0	0	0	0	0	0	2	0	0	3	48	6	5	12	19	14	42	9	20	1	34	28	4	139	2	81
hsa-miR-214-3p|{isomiR}|69_90|sub.69.T>C	1	0	1	0	0	1	0	0	1	0	1	0	1	1	0	0	0	0	1	0	0	1	0	0	0	0	1	1	0	0	0	0	0	0	1	0	1	3	0	0	0	0	0	0	0	0	0	0	0
hsa-miR-507-3p|{isomiR}|54_74|sub.70.A>T	0	0	0	0	0	0	0	0	0	0	0	0	0	0	0	0	0	0	0	0	0	0	0	0	0	0	0	0	0	0	0	0	0	0	0	0	0	0	0	0	0	1	0	0	0	0	0	0	0
hsa-miR-33a-3p|{isomiR}|45_65|sub.62.A>C;sub.64.C>A	0	0	0	0	0	0	0	0	0	0	0	0	0	0	0	0	0	0	0	0	0	0	0	0	0	0	0	0	0	0	0	0	0	0	0	0	1	0	0	0	0	0	0	0	0	0	0	0	0
hsa-miR-217-5p|{isomiR}|33_53|sub.49.T>C	0	0	0	0	0	0	1	0	0	0	0	0	0	0	0	0	0	0	0	0	0	0	0	0	0	0	0	0	0	0	0	0	0	0	0	0	0	0	0	0	0	0	0	0	0	0	0	0	0
hsa-miR-93-5p|{isomiR}|10_29|sub.26.C>A	1	0	0	1	0	0	0	0	0	0	0	0	0	0	0	0	1	0	0	0	1	0	0	1	0	0	0	0	0	0	0	1	0	1	0	0	0	0	1	0	0	2	0	0	3	4	0	0	1
hsa-miR-29b-2-5p|{isomiR}|10_36|sub.33.T>A	0	0	0	0	0	0	0	0	0	0	0	0	0	0	0	0	0	0	0	0	0	0	0	1	0	0	0	0	0	0	0	0	0	0	0	0	0	0	1	0	0	0	0	0	0	0	0	0	0
hsa-miR-140-3p|{isomiR}|61_81|sub.68.G>T	1	0	0	0	0	0	0	0	0	0	0	0	0	0	1	0	0	0	0	0	0	1	0	0	0	0	0	1	0	1	0	0	0	0	0	0	0	0	0	0	0	0	0	0	0	0	0	0	0
hsa-miR-32-3p|{isomiR}|44_65|sub.60.T>A	0	0	0	0	0	0	0	0	0	0	0	0	0	0	0	0	0	0	0	0	0	0	0	0	0	0	0	0	0	0	0	0	0	0	0	0	0	0	0	0	0	0	0	1	0	0	0	0	0
hsa-miR-373-3p|{isomiR}|43_69|sub.65.T>G;ext.69.N	0	0	0	0	0	0	0	0	0	0	0	0	0	0	0	0	0	0	0	0	0	0	0	0	0	0	0	0	0	0	0	0	0	0	0	0	0	0	0	0	0	1	0	0	0	0	0	0	0
hsa-miR-664-3p|{isomiR}|48_71|sub.67.T>G	0	0	0	0	0	0	0	0	0	0	0	0	0	0	0	0	0	0	0	0	0	0	0	0	0	0	0	0	0	0	0	0	0	1	1	0	0	1	0	2	0	0	0	1	0	0	0	0	0
hsa-miR-93-3p|{isomiR}|49_68|sub.65.T>A	0	0	0	0	0	0	0	0	0	0	0	0	0	0	0	0	0	0	0	0	0	0	0	0	0	0	0	0	0	0	0	0	0	0	0	1	1	2	0	2	1	0	3	1	0	2	0	0	1
hsa-miR-192-5p|{isomiR}|24_44|sub.34.A>C	0	0	0	0	0	0	0	0	0	1	0	0	0	0	0	0	0	0	0	0	0	0	0	0	0	0	0	0	0	0	0	0	0	0	0	0	0	0	0	0	0	0	0	0	0	0	0	0	0
hsa-miR-24-2-3p|{isomiR}|51_72|sub.67.A>G	0	0	1	1	2	0	0	2	1	2	0	0	1	3	4	0	0	0	0	1	2	0	1	4	0	3	1	2	1	1	0	0	1	1	11	8	14	8	3	1	5	0	2	3	0	0	7	0	9
hsa-miR-10b-3p|{isomiR}|66_88|sub.87.A>G	0	0	0	0	0	1	0	0	0	0	0	0	0	0	1	0	1	0	0	0	1	0	1	0	0	0	0	0	0	0	0	0	0	0	0	0	0	0	0	0	0	0	0	0	0	0	0	0	0
hsa-miR-769-5p|{isomiR}|30_52|sub.51.G>A	1	0	0	0	0	0	0	0	0	0	0	0	1	0	0	0	0	0	0	0	0	0	0	0	0	0	0	0	0	0	0	0	0	0	0	0	0	0	0	0	0	0	0	0	0	0	0	0	0
hsa-miR-143-3p|{isomiR}|67_86|	0	0	0	0	0	0	0	0	0	0	0	0	0	0	0	0	0	0	0	0	0	0	0	0	0	0	0	0	0	0	0	0	0	0	0	0	0	0	0	0	0	0	0	0	0	0	1	0	0
hsa-miR-145-5p|{isomiR}|13_36|sub.31.A>C	0	0	0	0	0	0	0	0	0	0	0	0	0	0	0	0	0	0	0	0	0	0	0	0	0	0	0	0	0	0	0	0	0	0	0	0	0	0	0	0	0	0	0	1	0	0	0	0	0
hsa-let-7d-5p|{isomiR}|6_28|sub.27.T>C	0	0	0	0	0	0	0	0	0	0	0	0	0	0	0	0	0	1	0	0	0	0	0	0	0	0	0	0	0	0	0	0	0	0	0	0	0	0	0	0	0	0	0	0	0	0	0	0	0
hsa-miR-136-5p|{isomiR}|14_35|sub.31.G>A;sub.34.G>C	0	0	0	0	0	0	0	0	0	0	0	0	0	0	0	0	0	0	0	0	0	0	0	0	0	0	0	0	0	0	0	0	1	0	0	0	0	0	0	1	0	0	0	0	0	0	0	0	0
hsa-miR-3200-3p|{isomiR}|53_73|sub.65.C>A	0	0	0	0	0	0	0	0	0	0	0	0	0	0	0	0	0	0	0	0	0	0	0	0	0	0	0	0	1	0	0	0	0	0	0	0	0	0	0	0	0	0	0	0	0	0	0	0	0
hsa-miR-147b-3p|{isomiR}|48_68|	13	9	29	1	2	3	5	7	5	10	9	6	3	17	15	12	1	9	24	4	1	0	3	2	2	14	12	4	4	6	12	9	1	0	21	26	27	5	0	2	0	0	0	3	3	0	3	3	1
hsa-miR-425-5p|{isomiR}|13_35|sub.31.G>A;sub.34.G>T	0	0	0	0	0	0	0	0	0	0	0	0	0	0	0	0	0	0	0	0	0	0	0	0	0	0	0	0	0	0	0	0	0	1	0	0	0	0	0	0	1	0	1	0	0	4	0	0	0
hsa-miR-519b-3p|{isomiR}|50_72|sub.57.A>G;sub.67.A>T	0	0	0	0	0	0	0	0	0	0	0	0	0	0	0	0	0	0	0	0	0	0	0	0	0	0	0	0	0	0	0	0	0	0	0	0	1	0	0	0	0	0	0	0	0	0	0	0	0
hsa-miR-526a-1-3p|{isomiR}|52_73|	0	0	0	0	0	0	0	0	0	0	0	0	0	0	0	0	0	0	0	0	0	0	0	0	0	0	0	0	0	0	0	0	0	0	9	17	14	0	0	0	0	0	0	0	0	0	0	0	0
hsa-miR-30a-3p|{isomiR}|46_67|sub.62.T>C	0	0	0	0	0	0	0	4	1	0	0	0	0	8	3	0	1	2	1	1	2	1	0	2	0	2	0	0	1	2	3	0	16	0	28	37	34	3	18	13	0	1	2	51	4	2	4	0	0
hsa-let-7b-3p|{isomiR}|42_63|	0	0	0	0	0	0	0	0	0	1	0	0	0	0	0	0	0	0	0	0	0	0	0	0	0	0	0	0	0	0	0	0	0	0	0	0	0	0	0	0	0	0	0	0	0	0	0	0	0
hsa-miR-377-5p|{isomiR}|6_27|sub.26.T>G	0	0	1	0	1	0	0	0	0	0	0	0	0	0	0	0	0	0	0	0	0	0	0	0	0	0	0	0	0	0	0	1	0	0	0	3	2	0	0	0	0	0	0	0	0	0	0	0	0
hsa-miR-498-5p|{isomiR}|33_54|	0	0	0	0	0	10	1	2	5	1	6	1	5	0	0	0	1	1	0	0	0	7	6	3	5	5	7	2	6	0	0	1	14	0	150	194	201	0	0	0	0	0	0	0	0	0	0	0	0
hsa-miR-23b-3p|{isomiR}|57_79|sub.73.T>C;sub.78.A>T	0	0	0	0	0	0	0	0	0	0	0	0	0	0	0	0	0	0	0	0	0	0	0	0	0	0	0	0	0	0	0	0	0	0	0	0	0	0	0	1	0	0	0	0	0	0	1	0	0
hsa-miR-452-5p|{isomiR}|13_33|sub.30.A>C	0	0	0	0	0	0	0	0	0	0	0	0	0	0	0	0	0	0	0	0	0	0	0	0	0	0	0	0	0	0	0	0	1	0	2	0	3	1	0	0	0	0	0	0	0	0	0	0	0
hsa-miR-15b-5p|{isomiR}|20_40|sub.37.T>A;sub.39.C>A	0	0	0	0	0	0	0	0	0	0	0	0	0	0	0	0	0	0	0	0	0	0	0	0	0	0	0	1	0	0	0	0	0	0	0	0	0	0	0	0	0	0	0	0	0	0	0	0	0
hsa-miR-1-2-3p|{isomiR}|52_78|sub.75.T>A	0	0	0	0	0	0	0	0	1	0	0	0	0	0	0	0	0	0	0	0	0	0	0	0	0	0	0	0	0	0	0	0	0	0	0	0	0	0	5	0	0	0	0	0	0	0	0	0	0
hsa-miR-190-5p|{isomiR}|14_35|sub.29.A>G	0	1	0	0	0	0	0	0	0	0	0	0	0	1	0	1	0	0	0	0	0	0	0	0	0	0	0	0	0	0	0	1	0	0	0	0	0	0	0	0	0	0	0	0	0	0	0	0	0
hsa-miR-769-3p|{isomiR}|68_90|sub.85.T>A	0	0	0	0	0	0	0	0	0	0	0	0	0	0	0	0	0	0	0	0	0	0	0	0	0	0	0	0	0	0	0	0	0	0	0	0	0	0	0	2	0	0	0	0	0	0	0	0	0
hsa-miR-1308-5p|{isomiR}|9_31|sub.22.C>T;sub.30.T>C	0	0	0	0	0	0	0	0	0	0	0	0	0	0	0	0	0	0	0	0	0	0	0	0	0	0	0	0	0	0	0	0	0	0	0	0	0	0	0	0	0	0	0	0	0	1	1	0	1
hsa-miR-99a-5p|{isomiR}|12_32|sub.20.G>A;sub.29.T>C	0	0	0	0	0	0	0	0	0	0	0	0	0	0	0	0	0	0	0	0	0	0	0	0	0	0	0	0	0	0	0	0	0	0	0	0	0	0	0	0	0	0	0	0	0	0	1	0	0
hsa-miR-668-3p|{isomiR}|42_64|sub.60.A>C	0	0	0	0	0	0	0	0	0	0	0	0	0	0	0	0	0	0	0	0	0	0	0	0	0	0	0	0	0	0	0	0	0	0	1	1	0	0	0	0	0	0	0	0	0	0	0	0	0
hsa-miR-29a-3p|{isomiR}|41_62|sub.42.A>T;sub.58.G>A	0	0	0	0	0	0	0	0	0	0	0	0	0	0	0	0	0	0	0	0	0	0	0	0	0	0	0	0	0	0	0	0	0	0	15	10	14	10	1	4	1	0	2	1	1	0	1	0	3
hsa-miR-582-5p|{isomiR}|17_36|sub.28.A>G	0	0	0	0	0	0	0	0	0	0	0	0	0	0	0	0	0	0	0	0	0	0	0	0	0	0	0	1	0	0	0	0	0	0	0	0	0	0	0	0	0	0	0	0	0	0	0	0	0
hsa-miR-148b-3p|{isomiR}|62_82|sub.71.C>G;sub.80.T>C	0	0	0	0	0	0	0	0	0	0	0	0	0	0	0	0	0	0	0	0	0	0	0	0	0	0	0	0	0	0	0	0	0	0	0	2	0	0	0	0	0	1	0	2	0	0	1	0	0
hsa-miR-487a-3p|{isomiR}|48_69|sub.48.A>G	0	0	0	0	1	0	0	0	0	0	0	0	0	0	0	1	0	1	0	0	0	0	0	0	0	0	0	0	0	0	0	1	1	0	20	29	28	0	0	0	0	0	0	0	0	0	1	0	0
hsa-miR-134-5p|{isomiR}|7_31|sub.30.A>C	0	0	0	0	0	0	1	0	0	0	0	0	0	0	0	0	0	0	0	0	0	0	0	0	0	0	0	0	0	0	0	0	0	0	0	0	0	0	0	0	0	0	0	0	0	0	0	0	0
hsa-miR-215-3p|{isomiR}|63_84|	4	0	0	0	0	0	0	0	0	0	0	0	0	0	0	0	3	0	0	0	0	0	2	0	0	0	0	0	0	0	0	1	0	0	0	0	0	0	0	0	0	0	0	0	0	0	0	0	0
hsa-miR-125b-1-5p|{isomiR}|14_36|sub.30.T>C;sub.35.A>G	0	0	0	0	0	0	0	0	0	0	0	0	0	0	0	0	0	0	0	0	0	0	0	0	0	0	0	0	0	0	0	0	0	0	0	0	0	0	0	1	0	0	0	0	0	0	2	0	0
hsa-miR-497-5p|{isomiR}|24_43|sub.24.A>G	3	16	5	2	1	2	3	3	1	2	0	4	4	3	1	1	0	16	7	4	3	5	3	2	0	1	0	0	4	4	0	2	0	1	2	0	1	32	0	1	0	1	1	0	1	1	8	11	3
hsa-miR-411-3p|{isomiR}|49_68|sub.62.T>G	0	0	0	0	0	0	0	0	0	0	0	0	0	0	0	0	0	0	0	0	0	0	0	0	0	0	0	0	0	0	0	0	0	0	0	0	0	0	0	1	0	0	0	0	0	0	0	0	0
hsa-miR-30b-5p|{isomiR}|16_37|sub.32.T>G;sub.35.G>C	0	0	0	0	0	0	0	0	0	0	0	0	0	0	0	0	0	0	0	0	0	0	0	0	0	0	0	0	0	0	0	0	0	0	2	2	4	16	2	1	0	0	1	1	1	5	10	0	3
hsa-miR-29b-1-5p|{isomiR}|9_32|sub.18.A>G	0	0	2	0	0	1	0	0	0	1	0	0	1	0	0	0	0	1	0	0	0	0	0	0	0	0	0	0	0	0	2	0	0	0	0	0	0	0	0	0	0	0	0	0	0	0	0	0	0
hsa-miR-127-5p|{isomiR}|22_43|sub.41.G>C	0	0	0	0	0	0	0	0	0	0	0	0	0	0	0	0	0	0	0	0	0	0	0	0	0	0	0	0	0	0	0	0	0	0	0	1	0	0	0	0	0	0	0	0	0	0	0	0	0
hsa-miR-519b-3p|{isomiR}|50_71|sub.67.A>C;sub.69.G>A	0	0	0	0	0	0	0	0	0	0	0	0	0	0	0	0	0	0	0	0	0	0	0	0	0	1	0	0	0	0	0	0	1	0	1	1	4	0	0	0	0	0	0	0	0	0	0	0	0
hsa-miR-339-3p|{isomiR}|49_71|sub.68.G>T	0	0	0	0	0	0	0	0	0	0	0	0	0	0	0	0	0	0	0	0	0	0	0	0	0	0	0	0	0	0	0	0	0	0	2	0	0	4	0	0	0	0	0	1	0	0	0	0	0
hsa-miR-505-3p|{isomiR}|54_75|sub.74.C>A	0	0	0	0	0	0	0	0	0	0	0	0	0	0	0	0	0	0	0	0	0	0	0	0	0	1	0	0	0	0	0	0	0	0	0	0	1	0	0	0	0	0	0	0	0	0	0	0	0
hsa-miR-222-3p|{isomiR}|68_87|sub.79.G>A	0	0	0	0	0	0	0	0	0	0	0	1	0	0	0	0	0	0	0	1	0	0	0	0	0	0	0	2	0	0	0	0	0	0	0	0	0	0	0	0	0	0	0	0	0	0	1	0	0
hsa-miR-129-2-3p|{isomiR}|56_77|sub.65.C>T;sub.73.A>T	0	0	0	0	0	0	0	0	0	0	0	0	0	0	0	0	0	0	0	0	0	0	0	0	0	0	0	0	0	0	0	0	0	0	0	0	0	0	0	1	0	0	0	0	0	0	0	0	0
hsa-miR-324-5p|{isomiR}|15_37|sub.35.T>A	0	0	0	0	0	0	0	0	0	0	0	0	2	0	0	0	0	0	0	0	1	0	0	0	0	0	0	1	0	0	0	0	2	4	10	3	8	26	2	20	1	2	4	2	3	2	2	0	2
hsa-miR-145-5p|{isomiR}|15_37|sub.15.G>C;sub.21.T>A	0	0	0	1	0	1	3	0	0	2	0	1	1	1	1	0	0	0	0	0	0	3	0	0	0	2	0	0	0	2	1	0	0	0	0	0	0	0	0	0	0	1	1	1	0	0	2	0	0
hsa-miR-99b-3p|{isomiR}|44_63|sub.44.C>T	0	0	1	0	0	0	0	0	0	0	0	0	0	0	0	0	0	0	0	0	0	0	0	1	0	0	0	0	0	0	0	0	0	0	0	0	0	0	0	0	0	0	0	0	0	0	0	0	0
hsa-miR-1226-3p|{hsa-miR-1226}|53_74|	12	15	11	11	8	13	15	43	66	4	7	33	18	68	45	11	15	6	12	11	7	14	12	46	48	4	5	28	28	57	42	10	1	5	21	20	17	22	8	49	0	2	13	12	2	4	33	6	12
hsa-miR-339-5p|{isomiR}|14_34|sub.25.C>G	0	0	0	0	0	0	0	0	0	0	0	0	0	0	0	0	0	0	0	0	0	0	0	0	0	0	0	0	0	1	0	0	2	1	0	0	0	0	0	0	0	0	0	0	0	0	0	0	0
hsa-miR-518b-5p|{isomiR}|13_35|sub.26.C>A	0	0	0	0	0	0	0	0	0	0	0	0	0	0	0	0	0	0	0	0	0	0	0	0	0	0	0	0	0	0	0	0	0	0	1	0	0	0	0	0	0	0	0	0	0	0	0	0	0
hsa-miR-151-3p|{isomiR}|46_67|sub.62.T>C;sub.66.G>A	0	0	0	0	0	0	0	0	0	0	0	0	0	0	1	0	0	0	0	0	0	0	0	0	0	0	0	0	0	0	0	0	0	0	0	0	0	0	0	3	1	0	0	1	0	2	0	0	0
hsa-miR-30a-5p|{isomiR}|5_28|sub.24.A>T;sub.27.C>A	0	0	0	0	0	0	0	0	0	0	0	0	0	0	0	0	0	0	0	0	0	0	0	0	0	0	0	0	0	0	0	0	0	0	2	2	0	5	1	0	0	0	0	1	1	1	0	0	0
hsa-miR-30d-5p|{isomiR}|5_28|sub.10.A>G;sub.25.A>G	0	0	0	0	0	0	0	0	0	0	0	0	0	0	0	0	0	0	0	0	0	0	0	0	0	0	0	0	1	0	0	0	0	0	0	0	0	0	0	0	0	0	0	0	0	0	0	0	0
hsa-miR-487b-3p|{isomiR}|52_74|	24	4	6	19	7	15	21	2	2	14	9	14	26	8	14	12	24	2	3	15	8	19	14	7	3	19	18	23	34	11	7	12	38	1	494	518	588	6	1	54	1	3	7	4	6	1	5	0	4
hsa-miR-206-3p|{isomiR}|52_73|sub.72.G>T	2	0	0	0	0	0	0	1	0	0	0	0	0	0	0	2	1	0	0	1	1	0	1	0	0	0	0	0	0	0	0	0	0	0	0	0	0	0	0	0	0	0	0	0	0	0	0	0	0
hsa-miR-23a-3p|{isomiR}|44_67|sub.66.A>T	3	5	2	0	1	5	1	19	16	2	3	4	6	5	2	3	8	3	2	1	2	1	3	21	9	6	4	6	3	6	3	5	19	14	34	49	51	58	6	1	1	2	0	1	5	1	27	2	18
hsa-miR-26a-2-5p|{isomiR}|13_39|sub.38.T>C	0	0	0	0	0	0	0	0	0	0	0	0	0	0	0	0	0	0	0	0	0	0	0	0	0	0	0	0	0	0	0	0	0	0	0	0	0	0	0	0	0	0	0	1	0	0	1	0	0
hsa-miR-30d-5p|{isomiR}|8_28|sub.12.A>G	0	0	0	0	0	0	0	0	0	0	0	0	0	0	0	0	0	0	0	0	0	0	0	0	0	0	0	2	0	0	0	0	0	0	0	0	0	0	0	0	0	0	0	0	0	0	0	0	0
hsa-miR-126-5p|{isomiR}|14_37|sub.33.C>T	0	0	0	0	0	0	0	0	0	0	0	0	0	0	0	0	0	0	0	0	0	0	0	0	0	0	0	0	0	0	0	0	0	1	0	0	0	0	0	0	0	0	0	0	0	0	0	0	1
hsa-miR-10a-5p|{isomiR}|0_19|	1	0	0	0	0	1	0	0	0	0	0	0	0	0	0	0	0	0	0	0	0	2	0	0	0	0	0	0	0	0	0	0	0	1	0	0	0	0	0	0	0	0	0	1	0	0	0	0	0
hsa-miR-24-1-5p|{isomiR}|5_24|sub.12.C>A	0	0	0	0	0	0	0	0	0	0	0	0	1	0	0	0	0	0	0	0	0	0	0	0	0	0	0	0	0	0	0	0	0	0	0	0	0	0	0	0	0	0	0	0	0	0	0	0	0
hsa-miR-505-3p|{isomiR}|52_73|sub.68.T>A;sub.71.T>A	0	0	0	0	0	0	0	0	0	0	0	0	0	0	0	0	0	0	0	0	0	0	0	0	0	0	0	0	0	0	0	0	0	0	1	0	0	0	0	0	0	0	0	0	0	0	0	0	1
hsa-miR-126-5p|{isomiR}|14_35|sub.17.T>G	2	1	0	0	0	1	0	0	1	0	0	1	2	1	1	0	0	3	0	0	1	1	1	1	0	0	1	1	2	1	1	0	0	0	0	1	0	0	0	0	0	0	0	0	0	0	0	0	0
hsa-miR-30a-5p|{isomiR}|6_29|sub.6.G>C	0	0	0	0	0	0	0	0	0	0	0	0	0	1	0	0	0	0	0	0	0	0	0	0	0	0	0	0	0	0	0	0	0	0	0	0	0	0	0	0	0	0	0	0	0	0	1	0	0
hsa-let-7b-3p|{isomiR}|59_79|sub.77.T>C	1	1	0	0	0	0	0	0	0	0	0	1	1	0	0	0	0	0	0	0	0	0	0	0	0	0	0	0	0	0	0	0	0	0	0	1	0	0	3	3	2	0	15	0	0	6	4	0	2
hsa-miR-451-5p|{isomiR}|16_36|sub.25.C>A	16	7	2	2	1	3	4	7	7	1	0	0	0	0	0	7	9	5	8	5	3	0	0	2	4	1	0	0	0	0	0	1	0	0	1	2	1	3	0	0	0	0	0	0	2	0	6	7	1
hsa-miR-136-3p|{isomiR}|49_71|sub.50.T>C	0	0	0	0	0	0	0	0	0	0	0	0	0	0	0	0	0	0	0	0	0	0	0	0	0	0	0	0	0	0	0	0	0	0	0	2	0	0	0	0	0	0	0	0	0	0	0	0	0
hsa-miR-30a-5p|{isomiR}|5_26|sub.21.T>G;sub.23.G>C	0	0	0	0	0	0	0	0	0	0	0	0	0	0	0	0	0	0	0	0	0	0	0	0	0	0	0	0	0	0	0	0	0	1	0	0	0	0	0	0	0	0	0	0	0	0	0	0	0
hsa-miR-223-3p|{isomiR}|68_91|sub.86.C>T;sub.88.A>G	0	0	0	0	0	0	0	0	0	0	0	0	0	0	0	0	0	0	0	0	0	0	0	0	0	0	0	0	0	0	0	0	0	0	0	0	0	0	0	0	0	0	0	0	0	0	0	0	1
hsa-miR-339-5p|{isomiR}|13_35|sub.30.G>C	0	0	0	0	0	0	0	0	0	0	0	0	0	0	0	0	0	0	0	0	0	0	0	0	0	0	0	0	0	0	0	0	0	0	0	0	0	0	1	0	0	0	0	0	0	0	0	0	0
hsa-miR-10b-5p|{isomiR}|27_49|sub.31.T>C	4	0	0	9	4	3	13	0	0	0	0	4	3	32	31	1	3	1	0	12	7	7	12	1	0	0	0	1	4	36	19	6	0	0	0	0	0	0	0	0	0	0	0	0	0	0	2	0	1
hsa-miR-379-5p|{isomiR}|5_25|sub.7.G>C	0	0	0	0	0	0	0	0	0	0	0	0	0	0	0	0	0	0	0	0	0	0	0	0	0	0	0	0	0	0	0	0	0	0	0	0	0	0	0	0	0	1	0	0	0	0	0	0	0
hsa-miR-320a-3p|{isomiR}|47_69|sub.50.A>G;sub.61.G>T	0	0	0	0	0	0	0	0	0	0	0	0	0	0	0	0	0	0	0	0	0	0	0	0	0	0	0	0	0	1	0	0	0	0	0	0	0	0	0	0	0	0	0	0	0	0	0	0	0
hsa-miR-551b-3p|{isomiR}|60_84|	0	0	0	0	0	1	0	0	0	0	0	0	0	0	0	0	0	0	0	0	0	0	0	0	0	0	0	0	0	0	0	0	1	0	5	4	6	1	0	2	0	0	0	0	0	2	1	0	0
hsa-miR-17-5p|{isomiR}|13_35|sub.32.G>T;sub.34.A>G	0	0	0	0	0	0	0	0	0	0	0	0	0	0	0	0	0	0	0	0	0	0	0	0	0	0	0	0	0	0	0	0	0	0	0	0	1	0	0	3	0	0	0	1	0	1	0	0	0
hsa-miR-425-5p|{isomiR}|14_35|sub.30.C>T;sub.33.T>G	0	0	0	0	0	0	0	0	0	0	0	0	0	0	0	0	0	0	0	0	0	0	0	0	0	0	0	0	0	0	0	0	1	0	0	0	0	0	0	0	0	0	0	0	0	0	0	0	0
hsa-let-7f-1-3p|{isomiR}|60_82|sub.78.C>T	0	0	0	0	0	0	0	0	0	0	0	0	0	0	0	0	0	0	0	0	0	0	0	0	0	0	0	0	0	0	0	0	0	0	0	0	0	0	0	0	0	0	0	0	0	0	0	1	0
hsa-miR-518e-3p|{isomiR}|53_75|sub.70.A>T;sub.74.T>C	0	0	0	0	0	0	0	0	0	0	0	0	0	0	0	0	0	0	0	0	0	0	0	0	0	0	0	0	0	0	0	0	1	0	1	2	0	0	0	0	0	0	0	0	0	0	0	0	0
hsa-miR-29c-3p|{isomiR}|52_73|sub.71.G>C	0	0	0	0	0	0	0	0	0	0	0	0	0	0	0	0	0	0	0	0	0	0	0	0	0	0	0	0	0	0	0	0	0	0	0	0	0	0	2	1	0	0	0	0	0	1	2	0	0
hsa-miR-342-3p|{isomiR}|63_84|sub.64.A>C	0	0	0	0	0	0	0	0	0	0	0	0	0	0	0	0	0	0	0	0	0	0	0	0	0	0	0	0	0	0	0	0	0	0	0	0	0	0	0	0	0	0	0	0	0	0	1	0	0
hsa-miR-4305-5p|{isomiR}|6_26|sub.6.T>A	0	0	0	0	0	0	0	0	0	0	0	0	0	0	0	0	0	0	0	0	0	0	0	0	0	0	0	0	0	0	0	0	0	0	2	0	1	0	0	0	0	0	0	0	0	0	0	0	0
hsa-miR-323-3p|{isomiR}|49_71|sub.68.T>C;sub.70.T>C	0	0	0	0	0	0	0	0	0	0	0	0	0	0	0	0	0	0	0	0	0	0	0	0	0	0	0	0	0	0	0	0	0	0	2	1	2	0	0	1	0	0	0	0	0	0	0	0	0
hsa-miR-193b-3p|{isomiR}|50_73|sub.54.G>A	0	0	0	0	0	0	0	0	0	0	0	0	0	0	0	1	0	0	0	0	0	0	0	1	0	0	0	0	0	0	0	0	0	0	0	1	0	0	1	0	0	0	1	0	0	0	0	0	0
hsa-miR-128-2-3p|{isomiR}|51_74|sub.69.T>C	0	0	0	0	0	0	0	0	0	0	0	0	0	0	0	0	0	0	0	0	0	0	0	0	0	0	0	0	0	0	0	0	0	0	0	0	0	0	0	0	1	0	0	0	1	0	0	0	0
hsa-miR-1308-amb|{isomiR}|11_36|sub.22.C>T	0	0	0	0	0	0	0	0	0	0	0	0	0	0	0	0	0	0	0	0	0	0	0	0	0	0	0	0	0	0	0	0	0	0	0	0	0	0	0	0	0	0	0	0	0	0	1	0	0
hsa-let-7b-3p|{isomiR}|61_80|sub.76.T>A	0	0	0	0	0	0	0	0	0	0	0	0	0	0	0	0	0	0	0	0	0	0	0	0	0	0	0	0	0	0	0	0	0	0	0	0	0	0	1	0	0	0	0	0	0	0	0	0	0
hsa-miR-18a-5p|{isomiR}|5_27|sub.8.G>C	0	0	0	0	0	0	0	0	0	0	0	0	0	0	0	0	0	0	0	0	0	0	0	0	0	0	0	0	0	0	0	0	0	0	0	0	1	0	0	0	0	0	0	0	0	0	0	0	0
hsa-miR-1285-1-5p|{isomiR}|22_42|sub.31.G>T;sub.40.A>G	0	0	0	0	0	0	0	0	0	0	0	0	0	0	0	0	0	0	0	0	0	0	0	0	0	0	0	0	2	0	0	0	0	0	0	0	0	0	0	0	0	0	0	0	0	0	0	0	0
hsa-miR-223-3p|{isomiR}|68_89|sub.85.C>T;sub.87.C>T	0	0	0	0	0	0	0	0	0	0	0	0	0	0	0	0	0	0	0	0	0	0	0	0	0	0	0	0	0	0	0	0	0	0	1	0	1	0	0	0	0	0	1	0	0	0	0	0	2
hsa-miR-92a-1-3p|{isomiR}|47_70|sub.65.C>A	0	0	0	0	0	1	0	0	0	1	0	0	1	1	0	0	1	0	0	0	0	0	0	0	0	0	0	0	0	0	1	0	0	0	0	0	0	0	0	0	0	1	0	0	2	1	0	0	1
hsa-miR-1273-5p|{isomiR}|1_20|sub.17.T>C	0	0	0	0	0	0	0	0	0	0	0	0	0	0	0	0	0	0	0	0	0	0	0	0	0	0	0	0	0	0	0	0	0	0	0	1	0	0	0	0	0	0	0	0	0	0	0	0	0
hsa-miR-3150-5p|{isomiR}|7_26|sub.20.C>G	0	0	0	0	0	0	0	0	0	0	0	1	0	0	0	0	0	0	0	0	0	0	0	0	0	0	0	0	0	0	0	0	0	0	0	0	0	0	0	0	0	0	0	0	0	0	0	0	0
hsa-miR-96-5p|{isomiR}|8_30|sub.19.C>T	1	2	0	0	0	0	0	0	0	0	0	0	0	0	0	0	0	0	0	0	0	1	0	0	0	0	0	0	0	0	0	0	0	0	0	0	0	0	0	0	0	0	0	0	0	0	0	0	0
hsa-miR-1-1-5p|{isomiR}|6_29|sub.14.C>T	0	0	0	0	0	0	0	2	1	0	0	0	0	0	0	0	0	0	0	0	0	0	0	0	0	0	0	0	0	0	0	0	0	0	0	0	0	0	0	0	0	0	0	0	0	0	0	0	0
hsa-miR-26b-5p|{isomiR}|11_37|sub.34.T>G	0	1	0	0	0	0	0	0	0	0	0	0	0	0	0	0	0	0	0	0	0	0	0	0	0	0	0	0	0	0	0	0	0	0	0	1	0	1	0	0	0	0	0	0	0	0	0	0	0
hsa-let-7e-3p|{isomiR}|52_73|sub.55.T>C	0	0	0	0	0	0	0	0	0	0	0	0	0	0	0	0	0	0	0	0	0	0	0	1	0	0	0	0	0	1	0	0	0	0	0	1	0	0	0	0	0	0	0	0	0	0	0	0	0
hsa-miR-136-3p|{isomiR}|52_72|sub.52.A>C	0	0	0	0	0	0	0	0	0	0	0	0	0	0	0	0	0	0	0	0	0	0	0	0	0	0	0	0	0	0	0	0	0	0	0	0	1	0	0	0	0	0	0	0	0	0	0	0	0
hsa-miR-34b-5p|{isomiR}|12_35|sub.12.T>A;sub.29.T>C	1	0	0	0	0	0	0	0	0	0	0	0	0	0	0	0	0	0	0	0	0	0	0	0	0	0	0	0	0	0	0	0	0	0	0	0	0	0	0	0	0	0	0	0	0	0	0	0	0
hsa-miR-212-5p|{isomiR}|30_52|sub.44.C>G	0	0	0	0	0	0	0	0	0	0	0	0	0	0	0	0	0	0	0	0	0	1	0	0	0	0	0	0	0	0	0	0	0	0	0	0	0	0	0	0	0	0	0	0	0	0	0	0	0
hsa-miR-1278-5p|{isomiR}|10_32|	0	0	0	1	0	0	1	0	0	0	0	0	0	0	0	0	0	0	0	2	0	0	0	0	1	0	0	1	1	0	0	0	0	0	0	0	0	0	0	0	0	0	0	0	0	0	1	0	1
hsa-miR-518c-3p|{isomiR}|61_83|sub.62.A>C;sub.78.G>C	0	0	0	0	0	0	0	0	0	0	0	0	0	0	0	0	0	0	0	0	0	0	0	0	0	0	0	0	0	0	0	0	0	0	6	1	4	0	0	0	0	0	0	0	0	0	0	0	0
hsa-miR-505-3p|{isomiR}|50_73|sub.68.T>C;sub.72.C>A	0	0	0	0	0	0	0	0	0	0	0	0	0	0	0	0	0	0	0	0	0	0	0	0	0	0	0	0	0	0	0	0	0	1	0	0	0	0	0	0	0	0	0	0	0	0	0	0	1
hsa-miR-487b-3p|{isomiR}|50_72|sub.51.A>C;sub.71.T>A	0	0	0	0	0	0	0	0	0	0	0	0	0	0	0	0	0	0	0	0	0	0	0	0	0	0	0	0	0	0	0	0	0	0	1	2	4	0	0	0	0	0	0	0	0	0	0	0	0
hsa-miR-504-5p|{isomiR}|13_36|sub.34.T>G	0	0	0	0	0	0	0	0	0	0	0	0	0	0	0	0	0	0	0	0	0	0	0	0	0	0	0	0	0	0	0	0	0	0	0	1	1	0	0	3	0	0	0	0	0	0	0	0	0
hsa-miR-145-5p|{isomiR}|15_37|sub.19.A>T;sub.29.G>A	0	0	0	0	0	0	0	0	0	0	0	0	0	0	1	0	0	0	0	0	0	0	0	0	0	0	0	0	0	0	0	0	0	0	0	0	0	0	0	0	0	0	0	0	0	0	0	0	0
hsa-miR-99a-5p|{isomiR}|12_33|sub.19.A>T;sub.32.T>C	0	0	0	0	0	0	0	0	0	0	0	0	0	0	0	0	0	0	0	0	0	0	0	0	0	0	0	0	0	0	0	0	0	0	0	0	0	0	0	0	0	0	0	0	0	0	1	0	0
hsa-miR-125a-5p|{isomiR}|14_36|sub.32.C>G;sub.35.T>C	0	0	0	0	0	0	0	0	0	0	0	1	0	0	0	0	0	0	0	0	0	0	0	0	0	0	0	0	0	0	0	0	1	1	0	0	0	0	0	0	0	0	0	0	0	0	1	0	0
hsa-miR-29b-1-5p|{isomiR}|10_29|sub.24.T>C	0	0	0	0	0	0	0	0	0	0	0	0	0	0	0	0	0	0	0	0	0	0	0	0	0	0	0	0	0	0	0	0	0	0	0	0	0	1	0	0	0	0	0	0	0	0	0	0	0
hsa-miR-1273-3p|{isomiR}|55_82|sub.79.G>A;sub.81.C>T	0	0	0	0	0	0	0	0	0	0	0	0	0	0	0	0	0	0	0	0	0	0	1	0	0	0	0	0	0	0	0	0	0	0	0	0	0	0	0	0	0	0	0	0	0	0	0	0	0
hsa-miR-142-3p|{isomiR}|57_76|sub.74.T>A	0	0	0	0	0	0	0	0	0	0	0	0	0	0	0	0	0	0	0	0	0	0	0	0	0	0	0	0	0	0	0	0	0	0	0	0	0	0	0	0	0	0	0	0	0	1	0	0	0
hsa-miR-320a-3p|{isomiR}|47_70|sub.63.G>A;sub.69.A>T	0	0	0	0	0	0	0	0	2	0	0	0	0	0	0	0	0	0	0	0	0	0	0	0	0	0	0	0	0	0	0	0	0	0	0	0	0	0	0	0	0	0	0	0	0	0	0	0	0
hsa-miR-484-5p|{isomiR}|7_29|sub.7.T>C;sub.28.T>A	2	1	0	0	0	0	0	0	0	0	0	0	0	0	0	0	0	0	0	0	0	0	0	0	0	0	0	0	2	1	0	1	0	0	0	1	2	0	0	0	0	0	0	1	0	1	0	0	0
hsa-miR-1283-2-3p|{isomiR}|52_73|sub.70.G>A;sub.72.G>T	0	0	0	0	0	0	0	0	0	0	0	0	0	0	0	0	0	0	0	0	0	0	0	0	0	0	0	0	0	0	0	0	0	0	0	1	0	0	0	0	0	0	0	0	0	0	0	0	0
hsa-miR-27a-3p|{isomiR}|50_69|sub.53.A>T	1	0	0	0	1	0	0	0	0	3	1	0	0	5	0	0	0	0	0	0	0	0	0	0	0	0	0	0	0	0	0	0	1	0	12	25	16	0	0	0	0	0	0	0	0	0	4	0	1
hsa-miR-23a-3p|{isomiR}|44_68|sub.64.C>G;sub.67.C>A	0	0	0	0	0	0	0	0	0	0	0	0	0	0	0	0	0	0	0	0	0	0	0	0	0	0	0	0	0	0	0	0	0	0	0	0	0	1	0	0	0	0	0	0	0	0	0	0	1
hsa-miR-21-5p|{isomiR}|7_28|sub.9.G>A;sub.11.T>C	0	0	0	0	0	0	0	0	0	0	0	0	0	0	0	0	0	2	0	0	0	0	0	0	0	0	0	0	0	0	0	0	0	0	0	0	0	0	0	0	0	0	0	0	0	0	0	0	0
hsa-miR-299-3p|{isomiR}|38_59|sub.57.C>T	0	0	1	0	0	0	0	0	0	0	0	0	0	0	0	0	0	0	0	0	0	0	0	0	0	0	0	0	0	0	0	0	0	0	10	20	12	1	0	1	0	2	0	0	0	0	0	0	0
hsa-miR-516b-1-5p|{isomiR}|15_37|sub.23.G>A	0	0	0	0	0	0	0	0	0	0	0	0	0	0	0	0	0	0	0	0	0	0	0	0	0	0	0	0	0	0	0	0	0	0	0	2	0	0	0	0	0	0	0	0	0	0	0	0	0
hsa-miR-1-2-3p|{isomiR}|52_74|sub.66.G>A	0	0	0	0	0	0	0	1	1	0	0	0	0	0	0	0	0	0	0	0	0	0	0	1	3	0	0	0	0	0	1	0	0	0	0	0	0	0	2	0	0	0	0	0	0	0	0	0	0
hsa-miR-130b-3p|{isomiR}|50_72|sub.56.A>G	0	1	2	0	1	0	0	0	0	2	2	0	0	0	1	0	0	0	0	0	0	0	0	0	0	2	1	0	0	0	0	0	0	0	0	0	0	0	0	0	0	0	0	0	0	0	0	0	0
hsa-miR-23a-3p|{isomiR}|44_68|sub.61.T>C	0	0	0	0	0	0	0	1	0	0	0	0	0	1	0	0	0	0	0	0	0	0	0	0	0	0	0	0	0	0	0	0	0	0	0	1	1	0	0	0	0	0	0	0	0	0	0	0	0
hsa-miR-137-3p|{isomiR}|60_81|sub.78.T>C	0	0	0	0	0	0	0	0	0	0	0	0	0	0	0	0	0	0	0	0	0	0	0	0	0	0	0	0	0	0	0	0	0	0	0	0	0	0	0	2	0	0	0	0	0	0	0	0	0
hsa-miR-126-5p|{isomiR}|14_36|sub.33.C>G	1	5	4	0	2	0	1	1	4	0	0	0	1	0	1	0	0	0	0	0	0	0	1	1	1	1	1	0	2	0	0	0	1	13	7	5	5	14	4	1	1	0	0	2	2	1	12	1	0
hsa-miR-544b-3p|{isomiR}|47_68|sub.63.T>C	0	0	0	0	0	0	0	0	0	0	0	0	0	0	0	0	0	0	0	0	0	0	0	0	0	0	0	0	0	0	0	0	0	0	0	0	0	0	0	0	0	0	0	1	0	0	0	0	0
hsa-miR-195-5p|{isomiR}|14_37|sub.31.T>G	0	0	0	0	0	0	0	0	0	0	0	0	0	0	0	0	0	0	0	0	0	0	0	0	1	0	0	0	0	0	0	0	0	0	0	0	0	0	0	0	0	0	0	0	0	0	0	0	1
hsa-miR-222-5p|{isomiR}|29_50|	0	0	0	0	1	0	0	0	0	0	0	3	2	0	0	0	0	1	0	0	0	0	0	0	0	0	0	1	1	0	0	0	0	0	0	0	0	0	0	0	0	0	0	0	0	0	1	0	0
hsa-miR-374b-5p|{isomiR}|10_32|sub.20.A>G	4	7	12	3	9	4	4	7	2	2	2	2	0	5	7	7	1	5	12	3	3	4	4	10	8	4	2	1	0	6	6	3	0	0	0	0	0	0	1	0	0	0	0	0	0	0	1	0	0
hsa-miR-21-5p|{isomiR}|10_32|	0	0	0	0	0	0	0	0	0	1	0	0	1	0	0	0	0	0	0	0	0	0	0	0	1	0	0	0	0	0	0	0	0	0	0	0	0	0	0	0	1	0	0	0	0	0	0	0	0
hsa-miR-466-5p|{isomiR}|13_34|sub.28.T>G	0	0	0	0	0	0	0	0	0	0	0	0	0	0	0	0	0	0	0	0	0	0	0	0	0	0	0	0	0	0	0	0	0	0	0	1	0	0	0	0	0	0	0	0	0	0	0	0	0
hsa-miR-429-3p|{isomiR}|46_65|	0	0	0	0	0	0	0	0	0	0	0	0	0	0	0	0	0	0	0	0	0	0	0	0	0	0	0	0	0	0	0	1	0	0	0	0	0	0	0	0	0	0	0	0	0	0	0	0	0
hsa-miR-451-amb|{isomiR}|18_43|	0	0	0	0	0	0	0	0	0	1	0	0	0	0	0	0	0	0	0	0	0	0	0	0	0	0	0	0	0	0	0	0	0	0	0	0	0	0	0	0	0	0	0	0	0	0	0	0	0
hsa-miR-30d-5p|{isomiR}|5_26|sub.20.C>T;sub.24.A>T	0	0	0	0	0	0	0	0	0	0	0	0	0	0	0	0	0	0	0	0	0	0	0	0	0	0	0	0	0	0	0	0	0	0	0	0	0	0	0	0	0	0	0	1	0	0	0	0	0
hsa-miR-145-5p|{isomiR}|16_38|sub.35.C>A	0	0	0	0	0	0	0	0	0	0	0	0	0	0	0	0	0	0	0	0	0	0	0	0	0	0	0	0	0	0	0	0	0	0	0	0	1	0	0	0	0	0	0	0	0	0	1	0	1
hsa-miR-122-5p|{isomiR}|15_36|sub.16.G>T	0	0	0	0	0	0	0	0	0	1	0	0	0	0	0	0	0	0	0	0	0	0	0	0	0	0	0	0	0	0	0	0	0	0	0	0	0	0	0	0	0	0	0	0	0	0	0	0	0
hsa-miR-126-5p|{isomiR}|15_36|sub.24.T>C	1	0	0	0	0	0	0	0	0	0	0	1	0	0	0	0	1	0	0	0	0	0	0	0	0	2	0	0	0	0	0	0	0	0	0	0	0	0	0	0	0	0	0	0	0	0	0	0	0
hsa-miR-195-5p|{isomiR}|14_34|sub.27.A>G;sub.33.G>A	0	0	0	0	0	0	0	0	0	0	0	0	0	0	0	0	0	0	0	0	0	0	0	0	0	0	0	0	0	0	0	0	0	0	0	0	0	0	0	1	0	0	0	0	0	0	0	1	0
hsa-miR-518c-3p|{isomiR}|61_83|sub.65.G>A;sub.82.G>A	0	0	0	0	0	0	0	0	0	0	0	0	0	0	0	0	0	0	0	0	0	0	0	0	0	0	0	0	0	0	0	0	0	0	0	1	2	0	0	0	0	0	0	0	0	0	0	0	0
hsa-miR-425-3p|{isomiR}|52_76|	0	0	1	1	0	0	0	0	0	0	0	0	2	0	0	0	0	0	2	0	0	0	0	0	0	1	1	1	2	0	0	0	0	0	0	0	0	0	0	0	0	0	0	0	0	0	0	0	0
hsa-miR-522-3p|{isomiR}|53_73|sub.68.A>G	0	0	0	0	0	0	0	0	0	0	0	0	0	0	0	0	0	0	0	0	0	0	0	0	0	0	0	0	0	0	0	0	1	0	0	0	0	0	0	0	0	0	0	0	0	0	0	0	0
hsa-miR-34a-5p|{isomiR}|22_43|sub.30.C>T	0	0	0	0	0	0	0	0	1	0	0	0	0	0	0	0	0	0	0	0	0	0	0	0	0	0	0	0	0	0	0	0	0	0	0	0	0	0	0	0	0	0	0	0	0	0	0	0	0
hsa-miR-423-3p|{isomiR}|52_71|sub.52.A>G	0	0	0	0	0	0	1	0	0	0	0	0	1	0	0	0	0	0	0	0	0	0	0	0	0	0	0	0	0	0	0	0	0	0	0	1	1	0	0	0	0	0	0	0	0	0	0	0	0
hsa-miR-544-3p|{isomiR}|54_77|sub.72.G>A	0	0	0	0	0	0	0	0	0	0	0	0	0	0	0	0	0	0	0	0	0	0	0	0	0	0	0	0	0	0	0	0	0	0	0	0	0	0	0	1	0	0	0	0	0	0	0	0	0
hsa-miR-30a-5p|{isomiR}|5_25|sub.18.G>T	0	3	2	0	0	0	0	0	0	1	0	0	0	4	4	2	1	1	0	0	0	0	0	0	0	0	0	0	0	2	2	0	0	0	0	1	1	0	0	0	0	0	0	0	0	0	1	0	1
hsa-miR-887-5p|{isomiR}|8_30|	0	0	0	0	0	0	0	0	0	0	0	0	0	0	0	0	0	0	0	0	0	0	0	0	0	0	0	0	0	0	0	1	0	0	0	0	0	0	0	0	0	0	0	0	0	0	0	0	0
hsa-miR-1-1-3p|{isomiR}|45_68|sub.61.A>C	0	0	0	0	0	0	0	1	1	0	0	0	0	0	0	0	0	0	0	0	0	0	0	2	1	0	0	0	0	0	0	0	0	0	0	0	0	0	4	0	0	0	0	0	0	0	0	0	0
hsa-miR-223-5p|{isomiR}|27_50|sub.35.A>C	0	0	0	0	0	0	0	0	0	0	0	0	0	0	0	0	0	0	1	0	0	0	0	0	0	0	0	0	0	0	0	0	0	0	0	0	0	0	0	0	0	0	0	0	0	0	0	0	0
hsa-miR-1301-3p|{isomiR}|47_70|sub.68.T>A	0	0	0	0	0	0	0	0	0	0	0	0	0	0	0	0	0	0	0	0	0	0	0	0	0	0	0	0	0	0	1	0	0	0	0	0	1	0	0	2	0	0	0	0	1	0	0	0	1
hsa-miR-376a-2-5p|{isomiR}|12_37|sub.14.A>G	0	0	0	0	0	0	0	0	0	0	0	0	0	0	0	0	0	0	0	0	0	0	0	2	0	0	0	0	0	0	0	0	0	0	0	0	0	0	0	0	0	0	0	0	0	0	0	0	0
hsa-miR-191-5p|{isomiR}|16_43|sub.39.T>C;sub.41.T>C	0	0	0	0	0	0	0	0	0	0	0	0	0	0	0	0	0	0	0	0	0	0	0	0	0	0	0	0	0	1	0	0	0	0	0	0	0	0	0	0	0	0	0	0	0	0	0	0	0
hsa-miR-22-3p|{isomiR}|52_73|sub.53.A>C;sub.55.C>G	0	0	0	0	0	0	0	0	0	0	0	0	0	0	0	0	0	0	0	0	0	0	0	0	0	0	0	0	0	0	0	0	0	0	0	0	0	0	0	0	0	0	0	0	0	0	1	0	0
hsa-miR-451-5p|{isomiR}|18_39|sub.27.A>G	0	0	0	0	0	0	0	0	1	0	0	0	0	0	0	0	0	0	0	0	0	0	0	0	0	0	0	0	0	0	0	0	0	0	0	0	0	0	0	0	0	0	0	0	0	0	0	0	0
hsa-miR-203-3p|{isomiR}|64_85|sub.67.A>C;sub.83.T>C	0	0	0	0	0	0	0	0	0	1	0	0	0	0	0	0	0	0	0	0	0	0	0	0	0	0	0	0	0	0	0	0	0	0	0	0	0	0	0	0	0	0	0	0	0	0	0	0	0
hsa-miR-122-3p|{isomiR}|50_70|sub.55.C>T	0	0	0	0	0	0	0	0	0	7	9	0	0	0	0	0	1	0	0	0	0	0	0	0	0	8	8	0	0	0	0	0	0	0	0	0	0	0	0	0	0	0	0	0	0	0	0	0	0
hsa-miR-138-1-5p|{isomiR}|22_46|sub.43.C>A	0	0	1	0	0	0	0	0	0	0	0	0	0	0	0	0	0	0	0	0	0	0	0	0	0	0	0	0	0	0	0	0	2	0	1	1	5	4	0	17	0	0	0	3	0	0	0	0	0
hsa-miR-133b-3p|{isomiR}|65_90|sub.86.A>G;sub.89.G>C	0	0	0	0	0	0	0	0	0	0	0	0	0	0	0	0	0	0	0	0	0	0	0	0	0	0	0	0	0	0	0	0	0	0	0	0	0	0	1	0	0	0	0	0	0	0	0	0	0
hsa-miR-4256-5p|{isomiR}|8_29|sub.12.C>G	0	0	0	0	0	0	0	0	0	0	0	0	0	0	0	0	0	0	0	0	0	0	0	0	0	0	0	0	0	0	0	0	1	0	0	0	0	0	0	0	0	0	0	0	0	0	0	0	0
hsa-miR-362-3p|{isomiR}|41_61|sub.50.A>C	0	0	0	0	0	0	0	0	0	0	0	0	0	0	0	0	0	0	0	0	0	0	0	0	0	0	0	0	0	0	0	0	0	0	1	0	0	0	0	0	0	0	0	0	0	0	0	0	0
hsa-let-7g-3p|{isomiR}|61_81|sub.77.C>G	0	0	0	0	0	0	0	0	0	0	0	0	0	0	0	0	0	0	0	0	0	0	0	0	0	0	0	0	0	0	0	0	0	0	0	0	0	1	0	0	0	0	0	1	0	0	0	0	0
hsa-miR-340-3p|{isomiR}|57_79|sub.74.A>G	0	0	0	0	0	0	0	1	0	1	1	0	1	0	0	0	0	0	0	0	0	0	0	0	0	1	0	0	0	0	0	1	0	9	1	3	1	1	3	15	1	1	1	2	1	0	2	0	1
hsa-miR-18a-5p|{isomiR}|5_25|sub.15.C>G	0	1	0	0	0	0	0	0	0	0	0	0	0	0	0	0	1	0	0	0	0	0	0	0	0	0	0	0	0	0	0	0	0	0	0	0	0	0	0	0	0	0	0	0	0	0	0	0	0
hsa-miR-23b-3p|{isomiR}|57_82|sub.70.G>A	0	0	0	0	0	0	0	0	0	0	0	0	0	0	0	0	0	0	0	0	1	0	0	0	0	0	0	0	0	0	0	0	0	0	0	0	0	0	0	0	0	0	0	0	0	0	0	0	0
hsa-miR-495-3p|{isomiR}|50_73|sub.72.T>A	0	0	0	0	0	0	0	0	0	0	0	0	0	0	0	1	0	0	0	0	0	0	0	0	0	0	0	0	0	0	0	0	0	0	0	1	0	0	0	0	0	0	0	0	0	0	0	0	0
hsa-miR-148a-3p|{isomiR}|43_66|sub.43.T>C	1	1	0	0	0	0	0	0	0	2	5	0	0	0	0	0	0	0	2	1	0	0	0	1	0	1	4	0	0	0	0	0	0	0	0	0	0	0	0	0	0	0	0	0	0	0	1	0	1
hsa-miR-98-5p|{isomiR}|21_41|sub.29.T>G;sub.39.T>G	0	0	2	0	0	0	0	0	0	0	0	0	0	0	0	0	0	0	0	0	0	0	0	0	0	0	0	0	0	0	0	0	0	0	0	0	0	0	0	0	0	0	0	0	0	0	0	0	0
hsa-miR-29c-5p|{isomiR}|15_37|sub.29.T>A	0	0	2	0	0	1	0	0	2	0	0	0	1	1	0	0	0	1	0	0	0	1	0	1	1	1	0	2	0	0	1	0	0	0	0	0	0	0	0	0	0	0	0	0	0	0	0	0	0
hsa-miR-34b-3p|{isomiR}|51_71|sub.67.C>A	0	0	0	0	0	0	0	0	0	0	0	0	0	0	0	0	0	0	0	0	0	0	0	0	0	0	0	0	0	0	0	0	0	0	0	0	0	4	0	0	0	0	0	0	0	0	2	0	0
hsa-miR-193b-3p|{isomiR}|51_72|sub.70.C>A	0	1	0	0	0	2	1	1	0	3	1	0	0	0	1	2	2	0	0	0	1	0	1	1	0	3	1	0	0	0	0	2	2	1	50	72	59	5	0	0	1	1	0	1	1	2	0	0	0
hsa-miR-148b-5p|{isomiR}|24_44|sub.40.T>A	0	0	0	0	0	0	0	0	0	0	0	0	0	0	0	0	0	0	0	0	0	0	0	0	0	0	0	0	0	0	0	0	1	0	0	0	0	0	0	0	0	0	0	0	0	0	0	0	0
hsa-miR-190-3p|{isomiR}|50_72|sub.70.C>A	0	0	0	0	0	0	0	0	0	0	0	0	0	0	0	0	0	0	0	0	0	0	0	0	0	0	0	0	0	1	0	0	0	0	0	0	0	0	1	0	0	0	0	0	0	0	0	0	0
hsa-miR-1299-5p|{isomiR}|1_21|	0	0	0	0	0	0	0	0	1	0	0	0	0	0	0	0	0	0	0	0	0	0	0	0	0	0	0	0	0	0	0	0	0	0	0	0	0	0	0	0	0	0	0	0	0	0	0	0	0
hsa-miR-106b-5p|{isomiR}|11_34|sub.29.G>A	0	0	0	0	0	0	0	0	0	0	0	0	0	0	0	0	0	0	0	0	0	0	0	0	0	0	0	0	0	0	0	0	0	0	0	0	0	0	0	0	0	0	0	0	1	0	0	0	0
hsa-miR-31-5p|{isomiR}|7_28|sub.23.T>C;sub.25.G>A	0	0	0	0	0	0	0	0	0	0	0	0	0	0	0	0	0	0	0	0	0	0	0	0	0	0	0	0	0	0	0	0	0	0	0	0	0	0	0	0	0	1	0	0	0	0	0	0	1
hsa-miR-204-5p|{isomiR}|32_51|sub.43.A>G	1	0	0	0	0	1	1	0	0	0	0	0	0	4	4	0	1	0	0	0	0	0	0	0	0	0	0	0	0	6	5	2	0	0	0	0	0	0	0	0	0	0	0	0	0	0	0	0	0
hsa-miR-425-5p|{isomiR}|13_35|sub.30.C>A;sub.34.G>C	0	0	0	0	0	0	0	0	0	0	0	0	0	0	0	0	0	0	0	0	0	0	0	0	0	0	0	0	0	0	0	0	0	0	1	0	0	0	0	0	0	0	0	0	0	0	0	0	0
hsa-miR-145-5p|{isomiR}|15_39|sub.36.C>G	0	0	0	0	0	0	0	0	0	0	0	0	1	0	0	0	0	0	0	0	0	0	0	0	0	0	0	0	0	1	0	0	1	7	12	16	6	3	0	0	0	0	0	0	0	0	6	0	2
hsa-miR-514b-5p|{isomiR}|12_34|	0	1	0	4	2	290	222	0	0	0	0	0	0	72	15	0	0	0	0	1	4	276	213	0	0	0	0	0	0	65	15	0	0	0	0	0	0	0	0	0	0	4	0	0	0	0	0	0	0
hsa-miR-107-3p|{isomiR}|49_70|sub.64.G>T;sub.68.A>G	0	0	0	0	0	0	0	0	0	0	0	0	0	0	0	0	0	0	0	0	0	0	0	0	0	0	0	0	0	0	0	0	0	0	0	1	0	0	0	0	0	0	0	0	0	0	0	0	0
hsa-miR-502-3p|{isomiR}|51_72|sub.55.C>T	0	0	0	0	0	0	0	1	0	0	0	0	0	4	4	0	0	0	0	0	0	0	0	1	0	0	0	0	0	2	0	0	0	0	0	0	0	0	0	0	0	0	0	1	0	0	0	0	1
hsa-miR-30e-3p|{isomiR}|58_80|sub.59.T>A;sub.79.C>T	0	0	0	0	0	0	0	0	0	0	0	0	0	0	1	0	0	0	0	0	0	0	0	0	0	0	0	0	0	0	0	0	0	0	0	0	0	0	0	0	0	0	0	0	0	0	0	0	0
hsa-miR-30a-5p|{isomiR}|5_28|sub.7.T>G;sub.23.G>A	0	0	0	0	0	0	0	0	0	0	0	0	0	0	0	0	0	0	0	0	0	0	0	0	0	0	0	0	0	0	0	0	0	0	0	0	0	0	1	0	0	0	0	0	0	0	0	0	0
hsa-miR-708-5p|{isomiR}|10_32|sub.11.A>G;sub.27.G>C	0	0	0	0	0	0	0	0	0	0	0	0	0	0	0	0	0	0	0	0	0	0	0	0	0	0	0	0	0	0	0	0	0	0	0	0	0	1	0	0	0	0	0	0	0	0	0	0	0
hsa-miR-140-3p|{isomiR}|62_83|sub.62.A>T;sub.82.A>T	0	0	0	0	0	0	0	0	0	0	0	0	0	0	0	0	0	0	0	0	0	0	0	0	0	0	0	0	0	0	0	0	0	0	1	0	0	1	0	0	0	0	0	0	0	0	0	0	0
hsa-miR-100-5p|{isomiR}|12_34|sub.13.A>G;sub.33.G>C	0	0	0	1	0	0	0	0	0	0	0	0	0	0	0	0	0	0	0	0	0	0	0	0	0	0	0	0	0	0	0	0	0	0	0	0	0	0	0	0	0	0	0	0	0	0	0	0	0
hsa-miR-21-5p|{isomiR}|7_30|sub.19.C>A	0	0	5	0	0	0	0	1	0	0	1	0	0	0	0	0	0	0	0	0	0	0	0	0	0	1	2	0	1	1	0	0	0	0	0	0	0	0	0	0	0	0	0	0	0	0	1	0	0
hsa-miR-337-3p|{isomiR}|62_81|sub.80.T>A	0	0	0	0	0	0	0	0	0	0	0	0	0	0	0	0	0	0	0	0	0	0	0	0	0	0	0	0	0	0	0	0	2	0	0	0	0	0	0	0	0	0	0	0	0	0	1	0	0
hsa-miR-1826-5p|{isomiR}|1_24|sub.1.T>G;sub.20.A>G	0	0	0	0	0	0	0	0	0	0	0	0	0	0	0	0	0	0	0	0	0	0	0	0	0	0	0	0	0	0	0	0	0	0	0	1	0	0	0	0	0	0	0	0	0	0	0	0	0
hsa-let-7f-1-3p|{isomiR}|62_82|sub.62.C>T	0	0	0	0	0	0	0	0	0	0	0	0	0	0	0	1	0	0	0	0	0	0	0	0	0	0	0	0	0	0	0	0	0	0	0	0	0	0	0	0	0	0	1	0	0	0	0	0	0
hsa-miR-500-3p|{isomiR}|51_72|sub.52.T>C	0	0	0	0	0	0	0	0	0	0	0	0	1	0	0	0	0	0	1	0	0	0	0	0	0	0	0	0	0	0	0	0	0	0	0	1	0	0	0	0	0	0	0	0	0	0	0	0	0
hsa-miR-451-5p|{isomiR}|16_39|sub.26.C>G	3	6	0	0	0	0	1	0	1	0	0	0	1	0	0	3	3	1	2	0	2	0	1	0	1	0	0	2	0	0	0	0	0	0	1	1	0	1	0	0	0	0	0	0	0	0	0	0	0
hsa-miR-505-5p|{isomiR}|14_36|sub.31.G>T	0	0	0	1	0	0	0	0	0	0	0	0	0	0	0	0	0	0	0	0	0	0	0	0	0	0	0	0	0	0	0	0	0	0	0	0	0	0	0	0	0	0	0	0	0	0	0	0	0
hsa-miR-134-5p|{isomiR}|8_28|sub.23.G>A	0	0	0	0	0	0	0	0	0	0	0	0	0	0	0	0	0	0	0	0	0	0	0	0	0	0	0	0	0	0	0	0	0	0	0	0	0	0	0	0	0	0	0	0	0	0	1	0	0
hsa-miR-576-5p|{isomiR}|15_36|sub.34.T>C	0	0	0	0	0	0	0	0	0	0	0	0	0	1	0	0	0	0	0	0	0	0	0	0	0	0	0	0	0	0	0	0	1	0	2	3	2	2	0	0	0	0	0	0	0	1	1	0	1
hsa-miR-624-5p|{isomiR}|15_35|sub.33.T>G	0	0	0	0	0	0	0	0	0	0	0	0	0	0	0	0	0	0	0	0	0	0	0	0	0	0	0	0	0	0	0	0	0	1	0	0	0	0	0	0	0	0	0	0	0	0	0	0	0
hsa-miR-138-1-3p|{hsa-miR-138-1-star}|62_83|	7	21	24	1	0	0	0	1	0	7	2	119	117	95	89	6	17	17	18	3	1	3	0	2	0	9	2	104	112	77	95	5	8	2	20	25	21	6	0	36	0	0	3	1	0	1	1	0	0
hsa-miR-144-5p|{isomiR}|15_37|sub.15.G>A;sub.32.T>G	0	0	0	0	0	0	0	0	0	0	0	0	0	0	0	0	0	0	0	0	0	0	0	0	0	0	0	0	0	0	0	0	0	0	0	0	1	0	0	0	0	0	0	0	0	0	0	0	0
hsa-miR-21-5p|{isomiR}|7_28|sub.23.T>C;sub.26.T>A	0	0	0	0	0	2	0	1	0	0	0	1	0	0	0	0	0	0	0	0	0	0	0	0	0	0	0	1	0	0	0	0	82	72	216	281	273	68	19	11	23	34	8	63	6	44	306	0	179
hsa-miR-30d-5p|{isomiR}|9_32|sub.29.G>C;sub.31.A>C	0	0	0	0	0	0	0	0	0	0	0	0	0	0	0	0	0	0	0	0	0	0	0	0	0	0	0	0	0	0	0	0	0	0	0	0	0	1	0	0	0	0	0	0	0	0	0	0	0
hsa-miR-523-3p|{isomiR}|54_74|sub.54.A>G	0	0	0	0	0	0	0	0	0	0	0	0	0	0	0	0	0	0	0	0	0	0	0	0	0	0	0	0	0	0	0	0	0	0	1	0	1	0	0	0	0	0	0	0	0	0	0	0	0
hsa-miR-1268-amb|{isomiR}|10_37|sub.20.G>C	0	0	0	0	0	1	0	0	0	0	0	0	0	0	0	0	0	0	0	0	0	0	0	0	0	0	0	0	0	0	0	0	0	0	0	0	0	0	0	0	0	0	0	0	0	0	0	0	0
hsa-miR-374b-5p|{isomiR}|10_29|sub.27.A>C	0	0	0	0	0	0	0	0	0	0	0	0	0	0	0	0	0	0	0	0	0	0	0	0	0	0	0	0	0	0	0	0	0	1	0	0	0	3	0	0	0	0	0	1	1	0	0	0	0
hsa-miR-20b-5p|{isomiR}|5_27|sub.16.T>C;sub.23.G>A	0	0	0	0	0	0	0	0	0	0	0	0	0	0	0	0	0	0	0	0	0	0	0	0	0	0	0	0	0	0	0	0	0	0	0	0	0	0	0	0	0	0	0	0	1	0	0	0	0
hsa-miR-455-3p|{isomiR}|49_69|sub.68.A>T	0	0	0	0	0	0	0	0	0	0	0	0	0	0	0	0	0	0	0	0	0	0	0	0	0	0	0	0	0	0	0	0	0	0	0	0	0	2	0	0	0	0	0	1	0	0	0	0	0
hsa-miR-125a-3p|{isomiR}|52_74|sub.73.C>G	0	0	0	0	0	0	0	0	0	0	0	0	0	0	0	0	0	0	0	0	0	0	0	0	0	0	0	0	0	0	0	0	0	0	0	0	0	0	0	0	0	0	0	0	0	0	2	0	0
hsa-miR-516b-1-5p|{isomiR}|16_37|sub.17.C>T	0	0	0	0	0	0	0	0	0	0	0	0	0	0	0	0	0	0	0	0	0	0	0	0	0	0	0	0	0	0	0	0	0	0	0	0	1	0	0	0	0	0	0	0	0	0	0	0	0
hsa-miR-100-5p|{isomiR}|12_34|sub.29.T>C;sub.33.G>A	0	0	0	0	0	0	0	0	0	0	0	0	0	0	0	0	0	0	0	0	0	0	0	0	0	0	0	0	0	0	0	0	7	1	0	2	0	4	0	1	0	0	0	0	0	0	4	0	1
hsa-miR-451-amb|{isomiR}|16_42|sub.40.G>T	1	0	5	1	1	8	2	4	6	1	0	0	0	0	0	7	10	2	5	3	1	4	3	4	5	1	0	0	1	0	0	5	2	5	3	2	1	17	2	2	0	0	2	0	1	5	2	3	3
hsa-miR-887-3p|{isomiR}|47_66|sub.54.G>C	0	0	0	1	0	0	0	0	0	0	0	0	0	0	0	0	0	0	0	0	0	0	0	0	0	0	0	0	0	0	0	0	0	0	0	0	0	0	0	0	0	0	0	0	0	0	0	0	0
hsa-miR-23b-3p|{isomiR}|57_77|sub.57.A>T;sub.67.C>T	0	0	0	0	0	0	0	0	0	0	0	0	0	0	0	0	0	0	0	0	0	0	0	0	0	0	0	0	0	0	0	0	0	0	0	0	0	0	0	0	0	0	0	0	0	0	1	0	0
hsa-miR-424-5p|{isomiR}|10_30|sub.15.G>A;sub.25.T>A	0	0	0	0	0	0	0	0	0	0	0	0	0	0	0	0	0	0	0	0	0	0	0	0	0	0	0	0	0	0	0	0	0	0	0	0	1	0	0	0	0	0	0	0	0	0	2	0	0
hsa-miR-652-3p|{isomiR}|60_81|sub.66.G>T	1	0	0	0	0	0	0	0	0	0	0	0	0	0	1	0	1	1	0	0	0	0	0	0	0	0	0	0	0	0	0	0	0	0	0	0	0	0	0	0	0	0	0	0	0	0	0	0	0
hsa-miR-151-3p|{isomiR}|47_69|sub.68.C>A	1	0	2	1	1	0	1	0	1	4	1	3	1	1	5	1	4	0	1	0	0	0	0	0	0	3	2	2	1	2	1	1	0	0	0	0	0	0	0	0	0	0	0	0	0	0	0	0	0
hsa-miR-143-3p|{isomiR}|60_81|sub.72.C>T;sub.75.T>C	0	0	0	0	0	0	0	0	0	0	0	0	0	0	0	0	0	0	0	1	0	0	0	0	0	0	0	0	0	0	0	0	0	0	0	0	0	0	0	0	0	0	0	0	0	0	0	0	0
hsa-miR-146b-5p|{isomiR}|8_30|sub.29.T>A	0	4	3	1	0	0	1	0	0	0	0	0	0	0	1	5	6	0	3	2	0	1	0	1	0	1	0	1	2	3	0	7	7	103	50	74	61	203	5	2	9	2	5	14	14	24	130	10	41
hsa-miR-660-3p|{isomiR}|51_70|sub.53.C>A	1	0	0	0	0	0	0	0	0	0	0	0	0	0	0	0	0	0	0	0	0	0	0	0	0	0	0	0	0	0	0	0	0	0	0	0	0	0	0	0	0	0	0	0	0	0	0	0	0
hsa-miR-15a-5p|{isomiR}|14_35|sub.34.G>C	0	0	0	0	0	0	0	0	1	0	1	0	0	0	0	0	0	0	0	1	0	0	0	0	0	0	0	0	0	1	0	0	0	0	0	0	0	0	0	0	0	0	0	0	0	0	0	0	0
hsa-miR-214-3p|{isomiR}|70_92|sub.91.T>A	9	7	12	14	39	22	24	13	13	1	6	12	11	5	7	5	4	4	12	18	39	18	12	9	9	3	3	12	9	6	7	6	13	4	19	26	26	65	7	1	6	9	24	11	5	5	38	3	15
hsa-miR-551b-3p|{isomiR}|60_80|sub.78.C>A	0	1	0	0	0	0	0	0	0	0	0	0	0	0	0	0	0	1	0	0	0	0	0	0	0	0	0	0	0	0	0	0	0	0	2	0	0	0	0	1	0	0	1	0	0	0	0	0	0
hsa-miR-1308-5p|{isomiR}|4_32|sub.22.C>T;sub.31.C>G	0	0	0	0	0	0	0	0	0	0	0	0	0	0	0	0	0	0	0	0	0	0	0	0	0	0	0	0	0	0	0	0	0	1	0	0	1	0	0	0	0	1	0	0	0	0	0	0	2
hsa-miR-574-5p|{isomiR}|24_44|	123	294	377	381	392	277	278	63	41	67	30	37	60	40	30	91	99	277	347	338	361	277	261	75	49	62	45	41	60	40	26	59	54	129	97	125	131	208	11	11	23	32	22	33	34	2	291	96	124
hsa-miR-328-3p|{isomiR}|47_67|sub.62.C>A	0	0	0	0	0	0	0	0	0	0	0	0	0	0	0	0	0	0	0	0	0	0	0	0	0	0	0	0	0	0	0	0	0	0	0	0	0	8	0	4	0	0	0	1	0	0	0	0	0
hsa-miR-659-5p|{isomiR}|22_41|	0	0	0	0	0	0	0	0	0	0	0	0	0	0	0	0	0	0	0	0	0	0	0	0	0	0	0	0	0	0	0	0	0	0	0	0	0	0	0	0	0	0	1	1	0	0	0	0	0
hsa-miR-29b-2-5p|{isomiR}|14_37|	0	0	0	0	0	0	0	0	0	0	0	1	0	0	0	0	0	0	0	0	0	0	0	0	0	0	0	0	0	0	0	0	0	0	0	0	0	0	0	0	0	0	0	0	0	0	0	0	0
hsa-miR-1975-5p|{isomiR}|0_27|sub.13.G>A	2	0	1	0	1	0	0	0	0	0	0	1	1	0	0	0	0	0	0	0	0	0	0	0	1	0	0	0	1	0	0	0	0	0	0	0	0	0	0	0	0	0	0	0	0	0	0	0	0
hsa-miR-1975-3p|{isomiR}|47_74|sub.47.C>T;sub.71.A>T	0	0	0	0	0	0	0	0	0	0	0	0	0	0	0	0	0	0	0	0	0	0	0	0	0	0	0	0	0	0	0	0	0	0	0	0	0	0	0	0	0	0	0	0	0	1	0	0	0
hsa-miR-26a-2-3p|{isomiR}|51_70|sub.66.T>C	0	0	0	0	0	0	0	0	0	0	0	0	0	0	0	0	0	0	0	0	1	0	0	0	0	0	0	0	0	0	0	0	0	0	0	0	0	0	0	0	0	0	0	0	0	0	0	0	0
hsa-miR-30a-5p|{isomiR}|6_27|sub.22.G>C;sub.26.G>C	0	0	0	0	0	0	0	0	0	0	0	0	0	0	0	0	0	0	0	0	0	0	0	0	0	0	0	1	0	0	0	0	0	0	0	0	0	0	0	0	0	0	0	0	0	0	0	0	0
hsa-miR-27b-3p|{isomiR}|60_87|sub.79.G>A;sub.84.T>G	0	0	0	0	0	0	0	0	0	0	0	0	0	0	0	0	0	0	0	0	0	0	0	0	0	0	0	0	0	0	0	0	0	0	0	0	0	0	0	0	0	0	0	0	0	0	0	0	3
hsa-miR-1323-5p|{isomiR}|10_31|sub.26.T>C;sub.30.C>G	0	0	0	0	0	0	0	0	0	0	0	0	0	0	0	0	0	0	0	0	0	0	0	0	0	0	0	0	0	0	0	0	0	0	3	2	4	0	0	0	0	0	0	0	0	0	0	0	0
hsa-miR-423-3p|{isomiR}|52_75|sub.74.T>G	2	1	4	2	4	3	6	2	1	2	3	7	8	3	9	6	1	1	13	1	3	6	13	3	7	3	1	6	11	6	13	8	0	0	1	0	1	0	1	2	0	0	1	0	7	2	0	0	0
hsa-miR-107-5p|{isomiR}|12_34|sub.33.T>C	0	0	0	0	0	0	0	0	0	0	0	0	0	0	0	0	0	0	0	0	0	0	0	0	0	0	0	0	0	0	0	0	0	0	0	0	0	0	0	0	0	0	0	0	0	0	1	0	0
hsa-miR-1979-5p|{isomiR}|9_32|sub.25.C>A	0	0	0	0	0	0	0	0	0	0	0	0	0	0	0	0	0	0	0	0	0	0	0	0	0	0	0	0	0	0	0	1	0	0	0	0	0	0	0	0	0	0	0	0	0	0	0	0	0
hsa-miR-27a-5p|{isomiR}|9_37|sub.35.C>T	0	0	0	0	0	0	0	0	0	0	0	0	0	0	0	0	0	0	0	0	0	0	0	0	0	0	0	0	0	0	0	0	0	0	0	0	0	0	0	0	0	0	0	0	0	1	0	0	0
hsa-miR-125a-5p|{isomiR}|14_35|sub.22.A>G;sub.29.A>G	0	0	0	0	0	0	0	0	1	0	0	0	0	0	0	0	0	0	0	0	0	0	0	1	0	0	0	1	0	0	0	0	0	0	0	0	0	0	0	0	0	0	0	0	0	0	0	0	0
hsa-miR-200a-3p|{isomiR}|54_73|sub.55.A>C	0	0	0	0	0	0	0	0	0	0	0	0	0	0	0	0	0	0	0	0	0	0	0	0	0	0	0	0	0	0	0	0	0	0	0	0	0	0	0	0	1	0	0	0	0	0	0	0	0
hsa-miR-520g-3p|{isomiR}|54_78|sub.74.G>A;sub.77.T>C	0	0	0	0	0	0	0	0	0	0	0	0	0	0	0	0	0	0	0	0	0	0	0	0	0	0	0	0	0	0	0	0	0	0	0	0	1	0	0	0	0	0	0	0	0	0	0	0	0
hsa-miR-643-3p|{isomiR}|59_80|sub.78.G>A	0	0	0	0	0	0	0	0	0	0	0	0	0	0	0	0	0	0	0	0	0	0	0	0	0	0	0	0	0	0	0	0	0	1	0	0	0	0	0	0	0	0	0	0	0	0	0	0	0
hsa-miR-886-3p|{isomiR}|89_114|sub.110.T>G	0	0	0	0	0	0	0	0	0	0	0	0	0	0	0	0	0	0	0	0	0	0	0	0	0	0	0	0	0	0	0	0	0	0	0	0	0	0	0	0	0	0	0	0	0	1	0	0	0
hsa-miR-205-5p|{isomiR}|33_57|sub.50.G>C	0	0	0	0	0	0	0	0	0	0	0	0	0	0	0	0	0	0	0	0	0	0	0	0	0	0	0	0	0	0	0	0	0	0	0	0	0	0	0	0	0	0	0	0	1	0	0	0	0
hsa-miR-940-3p|{isomiR}|59_79|sub.75.T>C	0	0	0	0	0	0	0	0	1	0	0	0	0	0	0	0	0	0	0	0	0	0	0	0	1	0	0	0	0	0	0	0	0	0	0	0	0	0	0	0	0	0	0	0	0	0	0	0	0
hsa-miR-514b-3p|{isomiR}|49_71|sub.70.G>A	0	0	0	0	0	1	3	0	0	0	0	0	0	2	1	0	0	0	0	0	0	0	2	0	0	0	0	0	0	2	0	0	0	0	0	0	0	0	0	0	0	2	0	0	0	0	0	0	0
hsa-miR-29b-2-3p|{isomiR}|51_74|sub.66.T>G	0	0	0	0	0	0	0	0	0	0	0	0	0	0	0	0	0	0	1	0	0	0	0	0	0	0	0	0	0	0	0	0	0	0	0	0	0	0	0	0	0	0	0	0	0	0	0	0	0
hsa-miR-487b-3p|{isomiR}|50_72|sub.54.G>T	0	0	0	0	0	0	0	0	0	0	0	0	0	0	0	0	0	0	0	0	0	0	0	0	0	0	0	0	0	0	0	0	0	0	1	1	0	0	0	0	0	0	0	0	0	0	0	0	0
hsa-miR-1249-3p|{isomiR}|40_62|sub.58.T>A	0	0	0	0	0	0	0	0	0	0	0	0	0	0	0	0	0	0	0	0	0	0	0	0	0	0	0	0	0	0	0	0	0	0	0	0	0	0	0	1	0	0	1	0	0	1	0	0	0
hsa-miR-424-5p|{isomiR}|11_31|sub.15.G>A;sub.30.A>G	0	0	0	0	0	0	0	0	0	0	0	0	0	0	0	0	0	0	0	0	0	0	0	0	0	0	0	0	0	0	0	0	0	0	0	1	0	0	0	0	0	0	0	0	0	0	0	0	0
hsa-miR-486-5p|{isomiR}|3_24|sub.23.A>C	6	1	5	1	1	3	1	7	6	1	0	1	2	1	0	1	7	1	3	0	0	2	2	4	6	1	0	3	0	0	0	2	1	2	0	0	0	0	0	0	0	0	0	0	1	2	0	0	0
hsa-miR-1307-3p|{isomiR}|80_102|sub.97.C>A	0	0	0	0	0	0	0	0	0	0	0	0	0	0	0	0	0	0	0	0	0	0	0	0	0	0	0	0	0	0	0	0	0	0	0	0	0	0	0	0	1	1	0	0	1	0	0	0	0
hsa-miR-548q-5p|{isomiR}|8_29|sub.25.G>A	0	0	0	0	0	0	0	0	0	0	0	0	0	0	0	0	0	0	0	0	0	0	0	0	0	0	0	0	0	0	0	0	0	0	0	0	0	0	0	0	0	0	0	0	0	0	0	0	1
hsa-miR-1307-3p|{isomiR}|82_101|	0	0	0	0	0	0	0	0	0	0	0	0	0	0	0	0	0	0	0	0	0	0	0	0	0	0	0	0	0	0	0	0	0	0	0	0	1	0	0	0	0	0	0	0	0	0	0	0	0
hsa-miR-519b-3p|{isomiR}|50_70|sub.52.A>C	0	0	0	0	0	0	0	0	0	0	0	0	0	0	0	0	0	0	0	0	0	0	0	0	0	0	0	0	0	0	0	0	0	0	2	2	5	0	0	0	0	0	0	0	0	0	0	0	0
hsa-miR-585-5p|{isomiR}|24_45|sub.40.C>T;sub.44.G>C	0	0	0	0	0	0	0	0	0	0	0	0	0	0	0	0	0	0	0	0	0	0	0	0	0	0	0	0	0	0	0	0	0	0	0	0	0	1	0	0	0	0	0	0	0	0	0	0	0
hsa-miR-34a-3p|{isomiR}|64_84|sub.80.G>C	0	0	0	0	0	0	0	0	0	0	0	0	0	0	0	0	0	0	0	0	0	0	0	0	0	0	0	0	0	0	0	0	0	0	0	1	0	5	0	0	1	1	0	0	0	1	0	0	0
hsa-miR-92a-2-3p|{isomiR}|47_69|sub.64.C>T;sub.66.T>C	0	0	0	0	0	0	0	0	0	0	0	0	0	0	0	0	0	0	0	0	0	0	0	0	0	0	0	0	0	0	0	0	0	0	0	0	0	0	0	1	0	0	0	0	0	0	0	0	0
hsa-miR-302b-3p|{isomiR}|46_68|sub.61.T>C	0	0	0	0	0	0	0	1	0	0	0	0	0	0	0	0	0	0	0	0	0	0	0	1	0	0	0	0	0	0	0	0	0	0	0	0	0	0	0	0	0	0	0	0	0	0	0	0	0
hsa-miR-342-3p|{isomiR}|62_84|sub.76.C>T;sub.83.C>A	0	0	0	0	0	0	0	0	0	0	0	0	0	0	0	1	0	0	0	0	0	0	0	0	0	0	0	0	0	0	0	0	0	0	0	0	0	0	0	0	0	0	0	0	0	0	0	0	0
hsa-miR-142-3p|{isomiR}|51_73|sub.56.T>A	0	0	0	0	0	0	0	0	0	0	0	0	0	0	0	1	1	0	0	0	0	0	0	0	0	0	0	0	0	0	0	1	0	0	0	0	0	0	0	0	0	0	0	0	0	0	0	0	0
hsa-let-7g-5p|{isomiR}|4_26|sub.18.G>T	1	0	6	0	1	0	0	2	0	3	3	2	3	1	0	1	5	6	2	0	0	0	0	0	0	2	2	0	2	3	2	1	0	0	0	0	0	3	0	1	1	0	0	1	0	0	2	0	0
hsa-miR-519d-3p|{isomiR}|53_78|sub.75.T>C	0	0	0	0	0	0	0	0	0	0	0	0	0	0	0	0	0	0	0	0	0	0	0	0	0	0	0	0	0	0	0	0	0	0	0	1	1	0	0	0	0	0	0	0	0	0	0	0	0
hsa-miR-136-3p|{isomiR}|52_72|sub.71.C>A	0	0	0	0	0	0	0	0	0	0	0	0	0	0	0	0	0	0	0	0	0	0	0	0	0	0	0	0	0	0	0	0	0	0	0	1	0	0	0	0	0	0	0	0	0	0	0	0	0
hsa-miR-195-5p|{isomiR}|14_37|sub.34.C>A	1	0	0	0	0	1	0	0	0	0	1	0	2	1	0	0	0	2	0	2	1	0	0	0	1	0	1	0	0	1	0	0	0	3	0	0	0	1	3	7	2	3	2	4	0	1	16	1	11
hsa-miR-125b-2-3p|{isomiR}|53_74|sub.56.C>T	0	0	0	0	0	0	0	0	0	0	0	0	0	0	0	0	0	0	1	0	0	0	0	0	0	0	0	0	0	0	0	0	0	0	0	0	0	0	0	0	0	0	0	0	0	0	0	0	0
hsa-miR-670-3p|{isomiR}|58_81|sub.77.G>A	0	0	0	0	0	0	0	0	0	0	0	0	0	0	0	0	0	0	0	0	0	0	0	0	0	0	0	0	0	0	0	0	0	0	0	0	0	0	0	0	0	1	0	0	0	0	0	0	0
hsa-miR-202-5p|{isomiR}|26_45|sub.29.C>T	0	0	0	0	0	0	0	0	0	0	0	0	0	0	0	0	0	0	0	0	0	1	0	0	0	0	0	0	0	0	0	0	0	0	0	0	0	0	0	0	0	0	0	0	0	0	0	0	0
hsa-miR-135b-5p|{isomiR}|15_36|sub.31.T>C;sub.33.T>C	0	0	0	0	0	0	0	0	0	0	0	0	0	0	0	0	0	0	0	0	0	0	0	0	0	0	0	0	0	0	0	0	0	1	1	2	1	1	0	1	0	0	0	0	0	0	0	0	0
hsa-miR-25-3p|{isomiR}|50_72|sub.68.T>C	0	0	0	0	0	0	0	0	0	0	0	0	0	0	0	0	0	0	0	0	0	0	0	0	0	0	0	0	0	0	0	0	0	0	0	1	0	0	0	0	0	0	0	0	0	0	0	0	0
hsa-miR-503-5p|{isomiR}|5_26|sub.5.T>C;sub.24.G>A	0	0	0	0	0	0	0	0	0	0	0	0	0	0	0	0	0	0	0	0	0	0	0	0	0	0	0	0	0	0	0	0	0	0	1	1	5	0	0	0	0	0	0	0	0	0	0	0	0
hsa-miR-21-5p|{isomiR}|7_29|sub.18.A>C;sub.22.A>T	0	0	0	0	0	0	0	0	0	1	0	0	0	0	0	0	0	0	0	0	0	0	0	0	0	0	0	0	0	0	0	0	0	0	0	0	0	0	0	0	0	0	0	0	0	0	0	0	0
hsa-miR-19a-3p|{isomiR}|48_71|sub.52.C>T	0	0	0	0	0	0	0	0	0	1	0	0	0	0	0	0	0	0	0	0	0	0	0	0	0	0	0	0	0	0	0	0	0	0	0	0	0	0	0	0	0	0	0	0	0	0	0	0	0
hsa-miR-516b-1-5p|{isomiR}|15_42|sub.41.T>A	0	0	0	0	0	0	0	0	0	0	0	0	0	0	0	0	0	0	0	0	0	0	0	0	0	0	0	0	0	0	0	0	0	0	0	0	1	0	0	0	0	0	0	0	0	0	0	0	0
hsa-miR-518d-3p|{isomiR}|52_74|sub.73.G>A	0	0	0	0	0	0	0	0	0	0	0	0	0	0	0	0	0	0	0	0	0	0	0	0	0	0	0	0	0	0	0	0	0	0	9	14	8	0	0	0	0	0	0	0	0	0	0	0	0
hsa-miR-582-5p|{isomiR}|15_40|	0	0	0	0	0	0	0	0	0	0	0	1	0	0	0	0	0	0	0	0	0	0	0	0	0	0	0	0	0	1	0	0	0	0	0	0	0	0	0	0	0	0	0	0	0	0	0	0	0
hsa-miR-873-5p|{isomiR}|10_32|	3	0	0	2	1	12	2	4	0	0	0	1	4	10	5	1	4	0	0	2	0	11	7	3	2	1	0	5	3	12	4	0	2	0	2	4	3	10	0	55	0	9	3	4	3	0	0	0	1
hsa-miR-342-3p|{isomiR}|60_83|sub.60.T>G	5	3	2	5	0	2	1	3	2	4	2	16	6	11	2	2	12	3	4	2	0	4	1	3	3	5	3	20	4	1	1	1	0	0	0	0	0	0	0	0	0	0	0	0	1	0	1	0	0
hsa-miR-21-5p|{isomiR}|7_30|sub.21.G>A;sub.28.A>G	0	0	0	0	0	0	0	0	0	0	0	0	0	0	0	0	0	0	0	0	0	0	0	0	0	0	0	0	0	0	0	0	0	0	0	0	0	0	0	0	0	0	1	0	0	0	0	0	0
hsa-miR-16-2-3p|{isomiR}|50_73|sub.50.C>T	1	0	0	0	0	0	0	0	0	0	0	0	0	0	0	0	1	0	0	0	0	0	0	0	0	0	0	0	0	0	0	0	0	0	0	0	0	0	0	0	0	0	0	0	0	0	0	0	0
hsa-miR-219-2-3p|{isomiR}|61_80|sub.77.A>C	0	0	0	0	0	0	0	0	0	0	0	0	0	0	0	0	0	0	0	0	0	0	0	0	0	0	0	0	0	0	0	0	0	0	0	0	0	0	0	4	0	0	0	0	0	0	0	0	0
hsa-miR-548n-3p|{isomiR}|47_68|sub.53.A>C	0	0	0	0	0	0	0	0	0	0	0	1	0	0	0	0	0	0	0	0	0	0	0	0	0	0	0	1	0	0	0	0	0	0	0	0	0	0	0	0	0	0	0	0	0	0	0	0	0
hsa-miR-874-3p|{isomiR}|47_67|sub.64.C>G	0	0	0	0	0	0	0	1	0	0	0	0	0	0	0	0	0	0	0	0	0	0	0	0	0	0	0	0	0	0	0	0	0	0	0	0	0	0	0	0	0	0	0	0	0	0	0	0	0
hsa-miR-143-3p|{isomiR}|60_81|sub.74.G>T;sub.76.A>T	0	0	0	0	0	0	0	0	0	0	0	0	0	0	0	0	0	0	0	0	0	0	0	0	0	0	0	0	0	0	0	0	0	0	0	0	0	0	0	0	0	0	0	0	0	0	0	0	1
hsa-miR-99a-5p|{isomiR}|12_34|sub.15.C>T;sub.33.G>A	0	0	0	0	0	0	0	0	0	0	0	0	0	0	0	0	0	0	0	0	0	0	0	0	0	0	0	0	0	0	0	0	0	0	0	0	0	0	0	0	0	0	0	0	0	0	1	0	1
hsa-miR-525-5p|{isomiR}|15_36|sub.15.T>G	0	0	0	0	0	0	0	0	0	0	0	0	0	0	0	0	0	0	0	0	0	0	0	0	0	0	0	0	0	0	0	0	0	0	1	2	1	0	0	0	0	0	0	0	0	0	0	0	0
hsa-miR-204-5p|{isomiR}|32_55|sub.39.T>C;sub.54.G>T	0	0	0	0	0	0	0	0	0	0	0	0	0	0	0	0	0	0	0	0	0	0	0	0	0	0	0	0	0	0	1	0	0	0	0	0	0	0	0	0	0	0	0	0	0	0	0	0	0
hsa-miR-874-3p|{isomiR}|46_67|sub.46.C>T;sub.48.G>A	0	0	0	0	0	0	0	0	0	0	0	0	0	0	0	0	0	0	0	0	0	0	0	0	0	0	0	0	0	0	0	0	0	0	1	0	0	0	0	0	0	0	0	0	0	0	0	0	0
hsa-miR-320a-3p|{isomiR}|48_69|sub.65.G>A	0	0	0	0	1	0	0	0	1	0	0	0	0	0	0	0	1	2	0	0	0	0	0	0	0	0	0	0	0	0	0	0	1	5	26	59	60	5	0	1	2	0	2	1	0	0	0	0	0
hsa-miR-106b-3p|{isomiR}|51_71|sub.55.A>C;sub.70.T>G	0	0	0	0	0	0	0	0	0	0	0	0	0	0	0	0	0	0	0	0	0	0	0	0	0	0	0	0	0	0	0	0	0	0	0	1	0	1	0	0	0	0	0	0	0	0	0	0	0
hsa-miR-21-5p|{isomiR}|7_29|sub.15.C>T	13	115	16	6	0	13	4	11	13	1	36	14	3	70	44	4	11	132	71	4	0	17	7	22	16	2	42	16	9	83	49	3	0	2	3	8	4	0	0	1	4	2	0	14	0	4	8	1	3
hsa-miR-140-3p|{isomiR}|62_84|sub.63.C>T;sub.82.A>T	0	0	0	0	0	0	0	0	0	0	0	0	0	0	0	0	0	0	0	0	0	0	0	0	0	0	0	0	0	0	0	0	0	0	0	0	0	1	0	0	0	0	0	0	0	0	0	0	0
hsa-miR-29b-2-5p|{isomiR}|10_31|sub.23.G>A	0	0	0	0	0	0	0	0	0	0	0	0	0	0	0	0	0	0	0	0	0	0	0	0	0	0	0	0	0	1	0	0	0	0	0	0	0	0	0	0	0	0	0	0	0	0	0	0	0
hsa-miR-1248-5p|{isomiR}|4_29|	0	0	0	0	0	0	1	0	0	0	0	2	0	0	0	0	0	0	0	0	0	0	0	0	0	1	0	3	0	0	0	0	0	0	0	0	0	1	0	0	0	0	0	0	0	0	0	0	0
hsa-miR-92a-1-3p|{isomiR}|47_69|sub.57.G>A;sub.67.G>T	0	0	0	0	0	0	0	0	0	0	0	0	0	0	0	0	0	0	0	0	0	0	0	0	0	0	0	0	0	0	0	0	1	0	0	0	0	0	0	0	0	0	0	0	0	0	0	0	0
hsa-miR-193b-3p|{isomiR}|50_74|sub.72.T>A	35	11	2	5	2	1	0	36	38	72	44	2	4	9	11	23	47	5	2	7	2	2	4	39	26	61	54	3	2	13	8	15	0	0	121	220	213	7	0	0	0	2	0	3	1	0	0	0	0
hsa-miR-92a-2-3p|{isomiR}|47_69|sub.65.C>T;sub.67.G>A	0	0	0	0	0	0	0	0	0	0	1	0	0	0	0	0	0	0	0	0	0	0	0	0	0	0	0	0	0	0	0	0	0	0	0	0	0	0	0	0	0	0	0	0	0	0	0	0	0
hsa-miR-331-5p|{isomiR}|28_47|	0	0	0	0	0	0	0	0	1	0	0	0	0	0	0	0	0	0	0	0	0	0	0	2	1	0	0	0	0	0	0	0	0	0	0	0	0	0	0	0	0	0	0	0	0	0	0	0	0
hsa-miR-29c-3p|{isomiR}|53_75|sub.60.A>G	2	0	2	3	2	0	0	0	2	0	2	1	1	3	1	0	2	2	3	3	3	1	1	3	4	2	0	3	5	1	1	3	0	0	1	1	0	0	1	1	0	0	0	2	0	0	7	0	3
hsa-miR-126-5p|{isomiR}|15_34|	126	102	113	56	53	47	49	90	107	41	35	89	89	64	55	74	104	104	116	40	47	60	51	104	106	35	31	75	94	60	59	61	6	11	8	16	24	20	7	4	3	2	4	4	7	9	31	6	5
hsa-miR-150-5p|{isomiR}|15_36|sub.16.C>A;sub.18.C>A	1	0	0	0	0	0	0	0	0	0	0	0	0	0	0	0	0	0	0	0	0	0	0	0	0	0	0	0	2	0	0	0	0	0	0	0	0	1	0	0	0	0	2	0	1	0	0	0	0
hsa-miR-451-5p|{isomiR}|17_40|sub.31.C>T	0	0	0	0	0	0	0	0	0	0	0	0	0	0	0	0	0	0	0	0	0	1	0	0	0	0	0	0	0	0	0	0	0	0	0	0	0	0	0	0	0	0	0	0	0	0	0	0	0
hsa-miR-556-3p|{isomiR}|53_74|	0	0	0	0	0	0	0	0	2	4	2	0	0	1	0	1	0	0	0	0	0	0	0	0	1	3	4	0	0	2	0	3	0	0	0	0	0	0	1	0	0	0	0	0	0	0	0	0	0
hsa-miR-1975-3p|{isomiR}|50_74|sub.72.G>T	0	0	0	0	1	2	0	2	1	0	0	1	1	0	0	0	0	0	0	0	0	0	0	0	0	1	1	3	0	0	0	0	1	1	0	0	0	1	0	0	0	0	8	0	1	2	0	0	0
hsa-miR-488-3p|{isomiR}|51_72|sub.67.T>G;sub.70.T>C	0	0	0	0	0	0	0	0	0	0	0	0	0	0	0	0	0	0	0	0	0	0	0	0	0	0	0	0	0	0	0	0	0	0	0	1	0	0	0	0	0	0	0	0	0	0	0	0	0
hsa-miR-195-5p|{isomiR}|14_36|sub.14.T>C	5	1	2	8	2	0	3	3	1	3	1	1	3	5	1	5	2	0	4	6	5	2	2	0	1	2	1	3	1	3	2	0	0	0	6	5	10	10	5	5	0	2	1	5	4	0	18	1	12
hsa-miR-433-3p|{isomiR}|63_87|	0	0	0	0	0	2	0	0	0	0	0	0	0	0	0	0	0	0	0	0	1	2	0	0	0	0	0	0	0	0	0	0	0	0	0	2	0	0	0	1	0	0	0	0	0	0	0	0	0
hsa-miR-423-3p|{isomiR}|51_75|sub.70.T>G	0	0	0	0	0	0	0	0	0	0	0	0	0	0	0	0	0	0	0	0	0	0	0	0	0	0	0	0	0	0	0	0	0	0	0	0	0	0	0	0	0	0	0	0	0	0	0	0	1
hsa-miR-411-3p|{isomiR}|55_75|	1	0	0	0	0	0	0	0	0	0	0	0	0	0	0	0	0	0	0	0	0	0	0	0	0	0	0	0	0	0	0	0	0	0	0	0	0	0	0	0	0	0	0	0	0	0	0	0	0
hsa-miR-200c-5p|{isomiR}|4_23|sub.18.G>C	0	0	0	0	0	0	0	0	0	0	0	0	0	0	0	0	0	0	0	0	0	0	0	0	0	0	0	0	0	0	0	0	0	0	0	0	0	1	0	0	0	0	0	0	0	0	0	0	0
hsa-miR-455-3p|{isomiR}|50_71|sub.66.A>T	0	0	0	0	0	0	0	0	0	0	0	0	0	0	0	0	0	0	0	0	0	0	0	0	0	0	0	0	0	0	0	0	0	0	0	0	0	0	0	0	0	0	0	1	0	0	0	0	0
hsa-miR-451-5p|{isomiR}|16_38|sub.30.A>T;sub.37.T>G	0	0	0	0	0	0	0	0	0	0	0	0	0	0	0	0	0	0	0	0	0	0	0	0	0	0	0	0	0	0	0	0	0	0	0	1	0	8	0	0	0	0	0	0	0	0	0	0	0
hsa-miR-18a-5p|{isomiR}|5_27|sub.25.T>G	2	0	0	0	0	1	1	0	0	0	0	0	2	0	0	0	0	0	0	1	0	0	0	0	0	0	0	0	0	0	0	0	0	1	0	0	0	0	1	0	0	0	0	0	0	0	0	0	0
hsa-miR-30a-3p|{isomiR}|46_68|sub.62.T>C;sub.67.C>A	0	1	0	0	0	0	0	0	0	0	0	0	1	2	2	0	0	1	0	0	0	0	0	0	0	0	0	0	0	0	0	0	0	0	1	0	0	0	0	0	0	0	0	0	0	0	0	0	0
hsa-miR-140-3p|{isomiR}|62_85|sub.82.A>G;sub.84.A>G	0	0	0	0	0	0	0	0	0	0	0	0	0	0	0	0	0	0	0	0	0	0	0	0	0	0	0	0	0	0	0	0	0	1	0	0	0	0	0	0	0	0	0	0	0	0	0	0	0
hsa-miR-125a-5p|{isomiR}|14_36|sub.34.G>C	1	27	22	1	16	4	9	8	6	5	2	7	12	9	26	5	3	16	4	3	9	9	5	8	5	1	2	4	5	14	25	7	211	26	33	42	46	159	32	56	4	23	29	36	9	43	160	7	54
hsa-miR-409-3p|{isomiR}|46_68|sub.63.C>A;sub.67.T>A	0	0	0	0	0	0	0	0	0	0	0	0	0	0	0	0	0	0	0	0	0	0	0	0	0	0	0	0	0	0	0	0	1	0	0	0	1	0	0	0	0	0	0	0	0	0	0	0	0
hsa-miR-122-3p|{isomiR}|51_71|	0	0	0	0	0	0	0	0	0	3	3	0	0	0	0	0	0	0	0	0	0	0	0	0	0	4	6	0	0	0	0	0	0	0	0	0	0	0	0	0	0	0	0	0	0	0	0	0	0
hsa-miR-1246-5p|{isomiR}|9_29|sub.9.G>A;sub.28.G>A	0	0	0	1	0	0	0	0	0	0	0	0	0	0	0	0	0	0	0	0	0	0	0	0	0	0	0	0	0	0	0	0	0	0	0	0	0	0	0	0	0	0	0	0	0	0	0	0	0
hsa-miR-24-1-5p|{isomiR}|4_25|sub.12.C>G	0	0	0	0	0	0	0	0	0	0	0	0	0	0	0	0	0	0	0	1	0	0	0	0	0	0	0	0	0	0	0	0	0	0	0	0	0	0	0	0	0	0	0	0	0	0	0	0	0
hsa-miR-191-5p|{isomiR}|15_37|sub.32.C>T	26	8	9	6	9	2	4	4	8	9	19	9	12	18	7	5	16	7	12	4	11	4	5	10	12	11	23	8	8	23	13	12	6	9	14	20	23	13	5	35	8	3	4	15	14	15	28	0	0
hsa-miR-4256-5p|{isomiR}|8_28|sub.8.T>C	0	0	0	0	0	0	0	0	0	0	1	0	0	0	0	0	0	0	0	0	0	0	0	0	0	0	0	0	0	0	0	0	3	0	1	1	3	0	0	0	0	0	0	0	0	0	0	0	0
hsa-miR-106b-3p|{isomiR}|52_72|	0	0	0	0	0	0	0	0	0	0	0	0	0	0	0	0	0	0	0	0	0	0	0	0	0	0	0	0	0	0	0	1	0	0	2	0	0	0	0	0	0	0	0	0	0	0	0	0	0
hsa-miR-222-5p|{isomiR}|28_48|sub.44.T>G	0	0	0	0	0	0	0	0	0	0	0	0	0	0	0	0	0	0	0	0	0	0	0	0	0	0	0	0	0	0	0	0	0	0	0	1	0	0	0	0	0	0	0	0	0	0	0	0	0
hsa-miR-30b-5p|{isomiR}|16_37|sub.17.G>T;sub.33.C>A	0	0	0	0	0	0	0	0	0	0	0	0	0	0	0	0	0	0	0	0	0	0	0	0	0	0	0	0	0	0	0	0	0	0	0	0	0	0	0	1	0	0	0	0	0	0	0	0	0
hsa-miR-451-5p|{isomiR}|16_37|sub.24.A>G;sub.33.G>C	0	0	0	0	0	0	0	0	0	0	0	0	0	0	0	0	0	0	0	0	0	0	0	0	0	0	0	0	0	0	0	0	0	1	0	2	1	3	0	0	0	0	0	0	1	1	2	0	0
hsa-miR-1247-5p|{isomiR}|39_60|sub.42.C>A;sub.59.G>A	0	0	0	0	0	0	0	0	0	0	0	0	0	0	0	0	0	0	0	0	0	0	0	0	0	0	0	0	0	0	0	0	1	0	0	0	0	0	0	0	0	0	0	0	0	0	0	0	0
hsa-miR-192-3p|{isomiR}|66_91|sub.88.G>A	0	0	0	0	0	0	0	0	0	0	1	0	0	1	0	0	0	0	0	0	0	0	0	0	0	2	0	0	0	0	0	0	0	0	0	0	0	0	0	0	0	0	0	0	0	0	0	0	0
hsa-miR-542-3p|{isomiR}|51_71|sub.58.A>G	0	0	0	0	0	0	0	0	0	0	0	0	0	0	1	0	0	0	0	0	0	0	1	0	0	0	0	1	0	0	0	0	0	0	0	0	0	0	0	0	0	0	0	0	0	0	0	0	0
hsa-miR-503-3p|{isomiR}|45_65|sub.61.T>C	0	0	0	0	0	0	0	0	0	0	0	0	0	0	0	0	0	0	0	0	0	0	0	0	0	0	0	0	0	1	0	0	0	0	0	0	0	0	0	0	0	0	0	0	0	0	0	0	0
hsa-miR-23b-3p|{isomiR}|56_76|sub.71.G>C	0	0	0	0	0	0	0	0	0	0	0	0	0	0	0	0	0	0	0	0	0	0	0	0	0	0	0	0	0	0	0	0	1	3	0	0	0	0	2	0	0	0	0	1	0	0	0	0	2
hsa-miR-154-3p|{isomiR}|50_72|	8	0	2	2	11	6	4	2	3	3	3	6	3	14	9	1	6	1	1	6	4	6	3	3	3	2	0	4	8	6	4	1	17	0	113	114	115	1	1	32	0	2	1	1	2	1	2	0	3
hsa-miR-1-1-5p|{isomiR}|6_26|sub.16.T>G	0	0	0	0	0	0	0	0	0	0	0	0	0	0	0	0	0	0	0	0	0	0	0	1	0	0	0	0	0	0	0	0	0	0	0	0	0	0	0	0	0	0	0	0	0	0	0	0	0
hsa-miR-142-5p|{isomiR}|13_34|sub.16.A>G	3	1	1	0	1	0	1	0	0	1	0	4	2	0	0	6	8	1	2	0	2	1	0	1	0	0	2	0	3	1	0	6	0	0	0	0	0	0	0	0	0	0	0	0	2	1	2	0	0
hsa-miR-20a-3p|{isomiR}|44_65|sub.64.G>C	0	1	0	0	0	0	0	0	0	0	0	0	0	0	0	0	0	0	0	0	0	0	0	0	0	0	0	0	0	0	0	0	0	0	0	0	0	0	0	0	0	0	0	0	0	0	0	2	0
hsa-miR-181a-2-3p|{isomiR}|76_97|sub.94.T>G	0	0	0	0	0	0	0	0	0	0	0	0	0	0	0	0	0	0	0	0	0	0	0	0	0	0	0	0	0	0	1	0	2	0	2	3	4	1	0	1	0	0	1	0	0	0	0	0	0
hsa-miR-503-5p|{isomiR}|5_25|sub.6.A>C	0	0	0	0	0	0	0	0	0	0	0	0	0	0	0	0	0	0	0	0	0	0	0	0	1	0	0	0	0	0	0	0	0	0	1	0	0	0	0	0	0	0	0	0	0	0	0	0	0
hsa-miR-126-5p|{isomiR}|13_35|sub.23.T>C	0	0	0	0	0	0	0	0	0	0	0	0	0	1	0	0	1	0	1	0	0	0	0	0	0	0	0	0	0	0	0	0	0	0	0	0	0	0	0	0	0	0	0	0	0	0	0	0	0
hsa-miR-29c-3p|{isomiR}|53_75|sub.70.G>A;sub.74.A>C	1	0	0	0	0	0	0	0	3	3	0	1	1	4	1	0	0	0	0	0	0	0	0	2	3	2	0	0	1	2	1	0	7	10	70	77	107	137	17	79	11	3	2	24	8	26	51	1	23
hsa-miR-4276-5p|{isomiR}|12_32|sub.31.A>T	0	0	0	0	0	0	0	0	0	0	0	0	0	0	0	0	0	0	0	0	0	0	0	0	0	0	0	0	0	0	0	0	0	0	0	1	0	0	0	0	0	0	0	0	0	0	0	0	0
hsa-miR-518c-3p|{isomiR}|61_83|sub.67.G>A;sub.79.A>G	0	0	0	0	0	0	0	0	0	0	0	0	0	0	0	0	0	0	0	0	0	0	0	0	0	0	0	0	0	0	0	0	0	0	0	1	0	0	0	0	0	0	0	0	0	0	0	0	0
hsa-miR-1826-5p|{isomiR}|2_22|sub.2.T>G	0	0	0	0	0	0	0	0	0	0	0	0	0	0	0	0	0	0	0	0	0	0	0	0	0	0	0	0	0	0	0	0	0	0	0	0	1	0	0	0	0	0	0	0	0	0	0	0	0
hsa-miR-200c-3p|{isomiR}|43_65|sub.62.T>G;sub.64.G>A	0	0	0	0	0	0	0	0	0	0	0	0	0	0	0	0	0	0	0	0	0	0	0	0	0	0	0	0	0	0	0	0	0	0	3	3	9	0	0	0	0	0	0	1	0	0	1	0	0
hsa-miR-142-5p|{isomiR}|13_33|sub.16.A>G	1	0	0	2	0	0	0	0	0	0	0	1	2	0	0	1	0	0	2	0	0	0	0	0	0	0	0	0	3	0	0	0	0	0	0	1	0	0	0	1	0	0	0	0	0	0	1	0	0
hsa-let-7c-5p|{isomiR}|10_31|sub.12.A>G;sub.29.G>A	0	0	0	0	0	0	0	0	0	0	0	0	0	0	0	0	0	0	0	0	0	0	0	0	0	0	0	0	0	0	0	0	0	0	0	0	0	0	0	0	0	0	0	0	0	0	1	0	0
hsa-miR-425-5p|{isomiR}|13_35|sub.30.C>T;sub.33.T>C	0	0	0	0	0	0	0	0	0	0	0	0	0	0	0	0	0	0	0	0	0	0	0	0	0	0	0	0	0	0	0	0	0	2	7	4	6	3	0	0	0	0	0	0	0	0	0	0	1
hsa-miR-138-1-5p|{isomiR}|22_45|sub.26.G>C	0	0	0	0	0	0	0	0	0	0	0	4	0	0	1	0	0	0	0	0	0	0	0	0	0	0	0	2	0	1	0	0	0	0	0	0	0	0	0	0	0	0	0	0	0	0	0	0	0
hsa-miR-660-5p|{isomiR}|15_37|sub.34.T>A	0	0	0	1	0	0	0	0	0	1	0	0	0	4	0	0	0	0	0	1	0	1	0	1	0	0	0	2	1	3	5	0	15	0	3	10	11	1	5	5	0	0	3	31	4	1	49	0	3
hsa-miR-1826-5p|{isomiR}|-1_20|ext.-1.N;sub.1.T>A	0	0	0	0	0	0	0	0	0	0	0	0	0	0	0	0	0	0	0	0	0	0	0	0	0	0	0	0	0	0	0	0	0	0	0	0	0	1	0	0	0	0	0	0	0	1	0	0	0
hsa-miR-30a-5p|{isomiR}|6_26|sub.22.G>C	0	3	2	0	1	0	1	0	0	0	0	11	1	3	4	1	0	0	0	0	0	0	0	0	0	0	0	3	0	2	2	1	0	0	4	1	1	1	0	0	0	1	0	3	0	3	1	0	0
hsa-miR-125b-2-5p|{isomiR}|16_40|sub.36.G>A;sub.39.G>C	0	0	0	0	0	0	0	0	0	0	0	0	0	0	0	0	0	0	0	0	0	0	0	0	0	0	0	0	0	0	0	0	0	0	0	0	0	0	0	4	0	0	0	0	0	0	1	0	0
hsa-miR-23b-3p|{isomiR}|54_78|sub.54.A>T;sub.56.A>T	0	0	0	0	0	0	0	0	0	0	0	0	0	0	0	0	0	0	0	0	0	0	0	0	0	0	0	0	0	0	0	0	0	0	0	0	0	0	1	0	0	0	0	0	0	0	0	0	0
hsa-miR-192-3p|{isomiR}|62_84|sub.62.C>A	0	0	0	0	0	0	0	0	0	0	0	0	0	0	0	0	0	0	0	0	0	0	0	0	0	0	1	0	0	0	0	0	0	0	0	0	0	0	0	0	0	0	0	0	0	0	0	0	0
hsa-miR-145-3p|{isomiR}|55_78|sub.74.T>C	0	0	0	0	0	0	0	0	0	0	0	0	0	0	0	0	0	0	0	0	0	0	0	0	0	0	0	0	0	0	0	0	0	0	1	1	0	0	0	0	0	0	0	0	0	0	0	0	0
hsa-miR-29a-3p|{isomiR}|40_59|sub.40.C>T	0	0	0	0	0	0	0	0	0	0	0	1	0	0	0	0	0	0	0	0	0	0	0	0	0	0	1	0	0	1	0	0	0	0	0	0	0	0	0	0	0	0	0	0	0	0	1	0	2
hsa-miR-598-3p|{isomiR}|60_79|sub.64.T>C	0	0	0	0	0	0	0	0	0	0	0	1	0	0	0	0	0	0	0	0	0	0	0	0	0	0	0	1	1	0	0	1	0	0	0	0	0	0	0	0	0	0	0	0	0	0	0	0	0
hsa-miR-1234-5p|{isomiR}|9_29|	0	0	0	0	0	0	0	0	0	1	1	0	0	1	3	0	0	0	0	0	0	0	0	0	0	0	0	0	0	0	0	0	0	0	0	0	0	0	0	0	0	0	0	0	0	0	0	0	0
hsa-miR-299-3p|{isomiR}|38_59|sub.56.G>T	0	0	0	0	0	0	0	0	0	0	0	0	0	0	0	0	0	0	0	0	0	0	0	0	0	0	0	0	0	0	0	0	2	0	3	4	7	0	0	0	0	0	0	0	1	0	0	0	0
hsa-let-7d-3p|{isomiR}|61_81|sub.71.T>C	0	1	0	0	0	0	0	0	0	0	0	0	0	0	0	0	0	0	0	0	0	0	0	0	0	0	0	0	0	0	0	0	0	0	0	0	0	0	0	0	0	0	0	0	0	0	2	0	0
hsa-miR-30e-5p|{isomiR}|17_39|sub.34.G>A;sub.36.A>T	0	0	0	0	0	0	0	0	0	0	0	0	0	0	0	0	0	0	0	0	0	0	0	0	0	0	0	0	0	0	0	0	0	0	0	0	1	1	2	1	1	1	0	1	1	1	0	0	1
hsa-miR-376c-3p|{isomiR}|42_64|sub.49.A>G	0	0	0	0	0	0	0	0	0	1	0	0	0	1	0	0	0	0	0	0	0	1	0	0	0	0	0	0	0	0	0	0	0	0	3	7	8	0	0	0	0	0	0	0	0	0	0	0	0
hsa-miR-423-3p|{isomiR}|52_71|sub.63.A>G	0	0	0	0	0	0	0	0	0	0	0	0	0	0	0	0	0	0	0	0	0	0	0	0	0	0	0	1	0	0	0	0	0	0	0	0	0	0	0	0	0	0	0	0	0	0	0	0	0
hsa-miR-520h-3p|{isomiR}|55_76|	0	0	0	0	0	0	1	0	1	0	1	0	0	0	0	0	0	0	0	0	0	0	2	0	0	0	0	0	0	0	0	0	44	0	387	547	506	0	0	0	0	2	0	0	0	0	0	0	0
hsa-miR-642-5p|{isomiR}|15_35|sub.30.T>A	0	0	0	0	0	0	0	0	0	0	0	0	0	0	0	0	0	0	0	0	0	0	0	0	0	0	0	0	0	0	0	0	0	0	0	0	0	0	0	0	0	0	0	0	0	1	0	0	0
hsa-miR-504-5p|{isomiR}|11_34|	0	0	0	0	0	0	0	0	0	0	0	0	0	0	0	0	0	0	0	0	0	0	0	0	0	0	0	0	0	0	0	0	0	0	0	0	1	0	0	0	0	0	0	0	0	0	0	0	0
hsa-miR-182-5p|{isomiR}|25_45|sub.42.C>G	0	0	0	0	0	0	0	0	0	0	0	0	0	0	0	0	0	0	0	0	0	0	0	0	0	0	0	0	0	0	0	0	0	0	0	0	0	0	0	0	1	0	0	0	0	0	0	0	0
hsa-miR-652-3p|{isomiR}|60_81|sub.76.T>A	0	0	0	0	0	0	0	0	0	0	0	0	0	0	0	0	0	0	0	0	0	0	0	1	0	0	0	0	0	0	0	0	0	0	0	0	1	0	10	0	0	0	0	0	0	0	0	0	0
hsa-miR-34a-3p|{isomiR}|62_84|	0	0	0	0	0	0	0	0	0	0	0	0	0	0	0	0	0	0	0	0	0	0	0	2	0	0	0	0	0	0	0	0	0	0	0	0	0	0	0	0	0	0	0	0	0	0	1	0	0
hsa-miR-449a-5p|{isomiR}|15_35|sub.23.T>C	0	0	0	0	0	1	0	0	0	0	0	0	0	0	0	0	0	0	0	0	0	0	0	0	0	0	0	0	0	0	0	0	0	0	0	0	0	0	0	0	0	0	0	0	0	0	0	0	0
hsa-miR-449b-5p|{isomiR}|15_41|sub.35.G>C	0	1	0	0	0	0	0	0	0	0	0	0	0	0	0	0	0	0	0	0	0	0	0	0	0	0	0	0	0	0	0	0	0	0	0	0	0	0	0	0	0	0	0	0	0	0	0	0	0
hsa-miR-145-5p|{isomiR}|15_37|sub.15.G>T;sub.17.C>T	0	0	0	0	0	0	0	1	0	0	0	1	0	0	0	0	0	0	0	0	0	0	0	0	0	0	0	0	0	0	0	0	2	0	2	0	1	0	1	0	0	1	1	0	1	3	44	10	5
hsa-miR-492-3p|{isomiR}|67_89|sub.70.G>T	0	0	0	0	0	0	0	0	0	0	0	0	0	0	0	0	0	0	0	0	0	0	0	0	0	0	0	0	0	0	0	0	1	0	0	0	0	0	0	0	0	0	0	0	0	0	0	0	0
hsa-miR-150-5p|{isomiR}|13_38|	0	0	0	0	0	0	0	0	0	0	0	0	1	0	0	1	0	0	0	0	0	0	0	0	0	0	0	1	0	0	0	0	0	0	0	0	0	1	0	0	0	0	0	0	3	2	0	0	0
hsa-miR-151-3p|{isomiR}|44_64|sub.59.C>T	0	0	0	0	0	0	0	0	0	0	0	0	0	0	0	0	0	0	0	0	0	0	0	0	0	0	0	0	0	0	0	0	0	0	0	0	0	0	1	1	0	0	0	0	0	0	0	0	0
hsa-miR-1273-5p|{isomiR}|33_54|sub.49.A>G	0	1	0	0	0	0	0	0	0	0	0	0	0	0	0	0	0	0	0	0	0	0	0	0	0	0	0	0	0	0	0	0	0	0	0	0	0	0	0	0	0	0	0	0	0	0	0	0	0
hsa-miR-19a-3p|{isomiR}|47_69|sub.48.T>A;sub.64.A>G	0	0	0	0	0	0	0	0	0	0	0	0	0	0	0	0	0	0	0	0	0	0	0	0	0	0	0	0	0	0	0	0	0	0	0	1	0	0	0	0	0	0	0	0	0	0	0	0	0
hsa-miR-379-3p|{isomiR}|43_64|sub.60.T>C	0	0	0	0	0	0	0	0	0	0	0	0	0	0	0	0	0	0	1	0	0	0	0	0	0	0	0	0	0	0	0	0	0	0	1	2	2	0	0	0	0	0	0	0	0	0	0	0	0
hsa-miR-449b-3p|{isomiR}|53_74|	0	0	0	0	0	0	0	0	0	0	0	0	0	0	0	0	0	0	0	0	0	0	0	0	0	0	0	0	0	0	0	0	0	0	0	0	0	3	0	0	0	0	0	0	0	0	0	0	0
hsa-miR-769-3p|{isomiR}|68_90|sub.87.G>C	0	0	0	0	0	0	0	0	0	0	0	0	0	0	0	0	0	0	0	0	0	0	0	0	0	0	0	0	0	0	0	0	0	0	0	0	0	0	0	1	0	0	0	0	0	0	0	0	0
hsa-miR-519e-5p|{isomiR}|13_34|sub.30.C>T	0	0	0	0	0	0	0	0	0	0	0	0	0	0	0	0	0	0	0	0	0	0	0	0	0	0	0	0	0	0	0	0	0	0	0	4	1	0	0	0	0	0	0	0	0	0	0	0	0
hsa-miR-432-3p|{isomiR}|60_82|sub.81.T>A	0	0	0	0	0	0	0	0	0	0	0	0	0	0	0	0	0	0	0	0	0	0	0	0	0	0	0	0	0	0	0	0	0	0	1	0	0	0	0	1	0	0	0	0	0	0	0	0	0
hsa-miR-15b-5p|{isomiR}|19_42|sub.39.C>A;sub.41.T>A	1	0	0	0	0	0	0	0	0	0	0	0	2	0	0	0	1	0	0	0	0	0	0	0	0	0	0	0	1	0	0	0	0	0	0	0	0	0	0	0	0	0	0	0	0	0	0	0	0
hsa-miR-590-5p|{isomiR}|15_35|sub.30.A>C	0	0	0	0	0	0	0	0	0	0	0	0	0	0	0	0	0	1	0	0	0	0	0	0	0	0	0	0	0	0	0	0	0	0	2	3	0	0	0	4	1	0	5	1	1	1	2	0	1
hsa-miR-214-3p|{isomiR}|70_90|sub.75.A>G	10	7	20	41	23	42	33	22	10	3	8	22	23	19	8	8	8	13	12	28	20	31	31	18	14	7	7	28	44	14	15	3	1	0	0	1	4	7	0	0	0	0	0	2	1	0	0	1	0
hsa-miR-125b-2-5p|{isomiR}|15_39|	0	0	0	0	0	0	0	0	0	0	0	0	0	0	0	0	0	0	0	1	0	0	0	0	0	0	0	0	0	0	0	0	0	0	0	0	0	0	0	0	0	1	0	0	0	0	0	0	1
hsa-miR-505-3p|{isomiR}|50_73|sub.71.T>G	0	0	0	1	0	0	0	0	0	0	0	0	0	1	0	0	0	0	0	0	0	0	0	0	0	0	0	0	0	0	0	0	0	1	0	0	0	0	0	0	0	0	0	0	0	0	1	0	1
hsa-miR-1273-3p|{isomiR}|67_88|sub.82.A>G	1	0	0	0	0	0	0	0	0	0	0	0	0	0	0	0	0	0	0	0	0	0	0	0	0	0	0	0	0	0	0	0	0	0	0	0	0	0	0	0	0	0	0	0	0	0	0	0	0
hsa-miR-574-3p|{isomiR}|60_81|sub.72.C>A;sub.77.C>T	0	0	0	0	0	0	0	0	0	0	0	0	0	0	0	0	0	0	0	0	0	0	0	0	0	0	0	0	0	0	0	0	0	0	0	1	0	0	0	0	0	0	0	0	0	0	0	0	0
hsa-miR-518e-3p|{isomiR}|54_76|sub.72.T>G	0	0	0	0	0	0	0	0	0	0	0	0	0	0	0	0	0	0	0	0	0	0	0	0	0	0	0	0	0	0	0	0	0	0	0	1	1	0	0	0	0	0	0	0	0	0	0	0	0
hsa-let-7f-2-5p|{isomiR}|7_31|sub.30.T>G	0	0	0	0	0	0	0	0	0	0	0	1	0	1	0	0	0	0	0	0	0	0	0	0	0	0	1	1	0	1	1	0	0	0	0	0	0	0	1	1	0	0	0	0	0	0	0	0	1
hsa-miR-107-3p|{isomiR}|49_74|sub.65.G>A	0	0	0	0	0	0	0	0	0	0	0	0	0	0	0	0	0	0	0	0	0	0	0	0	0	0	0	0	0	0	0	0	1	0	0	0	0	0	0	0	0	0	0	0	0	0	0	0	0
hsa-miR-424-5p|{isomiR}|9_28|sub.24.G>A	0	0	0	0	0	0	0	0	0	0	0	0	0	0	0	0	0	0	0	0	0	0	0	0	0	0	0	0	0	0	0	0	0	0	1	0	0	0	0	0	0	0	0	1	0	0	0	0	0
hsa-let-7g-5p|{isomiR}|3_26|sub.6.A>G	0	0	0	0	0	0	0	0	0	0	0	0	0	0	0	0	0	0	0	0	0	0	0	0	0	1	0	0	0	0	0	0	0	0	0	0	0	0	0	0	0	0	0	0	0	0	0	0	0
hsa-miR-223-3p|{isomiR}|66_87|sub.77.T>A	0	0	0	0	0	0	0	0	0	0	0	0	0	0	0	0	0	0	0	0	0	0	0	0	0	0	0	0	0	0	0	0	0	0	0	0	0	0	0	0	0	0	0	0	0	0	1	0	0
hsa-miR-33a-3p|{isomiR}|45_64|sub.60.G>A	0	0	0	0	0	0	0	0	0	0	0	0	0	0	0	0	0	0	0	0	0	0	0	0	1	0	0	0	0	0	0	0	0	0	0	0	0	0	0	0	0	0	0	0	0	1	1	0	0
hsa-miR-1255a-5p|{isomiR}|27_47|	1	1	6	1	1	4	0	1	0	2	2	2	6	1	1	4	4	1	4	1	2	4	0	0	1	2	1	7	1	2	0	1	0	0	0	0	0	1	0	0	0	0	0	0	0	0	2	0	0
hsa-miR-520d-3p|{isomiR}|52_71|sub.69.G>A	0	0	0	0	0	0	0	0	0	0	0	0	0	0	0	0	0	0	0	0	0	0	0	0	0	0	0	0	0	0	0	0	0	0	1	0	0	0	0	0	0	0	0	0	0	0	0	0	0
hsa-miR-425-3p|{isomiR}|54_80|	0	0	0	0	0	0	0	0	0	0	0	0	2	0	0	0	0	0	0	0	0	0	0	0	0	0	0	0	1	0	0	0	0	0	0	0	0	0	0	1	0	0	0	0	0	0	0	0	0
hsa-miR-520a-3p|{isomiR}|52_73|sub.67.G>A	0	0	0	0	0	0	0	0	0	0	0	0	0	0	0	0	0	0	0	0	0	0	0	0	0	0	0	0	0	0	0	0	0	0	1	2	0	0	0	0	0	0	0	0	0	0	0	0	0
hsa-miR-93-3p|{isomiR}|49_69|sub.65.T>A	0	0	0	0	0	0	0	0	0	0	0	0	0	0	0	0	0	0	0	0	0	0	0	0	0	0	0	0	0	0	0	0	1	2	0	0	1	4	0	2	0	1	1	1	1	2	0	0	1
hsa-miR-221-5p|{isomiR}|24_50|sub.45.T>C	0	0	0	0	0	0	0	0	0	0	0	0	0	0	0	0	0	0	0	0	0	0	0	0	0	0	0	0	0	0	0	0	0	0	0	0	0	0	1	0	0	0	0	0	0	0	0	0	1
hsa-miR-136-5p|{isomiR}|14_34|sub.33.T>C	0	0	0	2	2	0	0	2	1	0	0	0	0	0	0	0	0	0	0	1	2	0	0	0	0	0	0	2	1	0	1	0	11	0	1	0	1	1	0	5	1	0	0	1	2	0	20	30	1
hsa-miR-10a-5p|{isomiR}|21_46|sub.44.T>A	2	0	0	3	2	1	1	0	0	0	2	6	6	18	14	0	3	1	2	4	5	2	2	1	1	1	1	2	2	33	9	0	0	0	0	0	0	0	0	0	0	0	0	1	0	0	1	0	0
hsa-miR-92b-3p|{isomiR}|59_82|sub.81.C>T	0	0	0	0	0	0	0	0	0	0	0	0	0	0	0	0	0	0	0	0	0	0	0	0	0	0	0	0	0	0	0	0	0	1	0	0	0	0	0	0	0	0	0	0	0	0	0	0	0
hsa-miR-548b-3p|{isomiR}|60_79|sub.76.T>A	0	0	0	0	0	0	0	0	0	0	0	0	0	0	0	0	0	0	0	0	0	0	0	0	0	0	0	0	0	0	0	0	0	0	0	0	0	0	0	0	0	0	0	0	0	1	0	0	0
hsa-miR-34a-5p|{isomiR}|21_43|sub.29.T>A	0	0	0	0	1	0	0	0	0	0	0	0	0	0	0	0	1	0	0	0	0	0	0	0	0	0	0	0	0	0	0	0	0	0	0	0	0	0	0	0	0	0	0	0	0	0	0	0	0
hsa-miR-574-3p|{isomiR}|60_82|sub.60.C>A;sub.81.A>C	0	0	0	0	0	0	0	0	0	0	0	0	0	0	0	0	0	0	0	0	0	0	0	0	0	0	0	0	0	0	0	0	0	1	0	0	0	0	0	0	0	0	0	0	0	0	0	0	0
hsa-miR-498-3p|{isomiR}|69_92|sub.70.A>C	0	0	0	0	0	0	0	0	0	0	0	0	0	0	0	0	0	0	0	0	0	0	0	0	0	0	0	0	0	0	0	0	0	0	0	0	1	0	0	0	0	0	0	0	0	0	0	0	0
hsa-miR-24-2-5p|{isomiR}|10_32|sub.14.C>A	0	0	0	0	0	0	0	1	0	0	0	0	0	0	0	0	0	0	0	0	0	0	0	0	0	0	0	0	0	0	0	0	0	0	0	0	0	0	0	0	0	0	0	0	0	0	0	0	0
hsa-miR-217-5p|{isomiR}|33_57|	0	0	0	0	0	1	0	2	0	0	0	0	0	0	0	0	0	0	0	0	0	0	0	0	0	1	0	0	0	2	0	0	0	0	0	0	0	0	0	0	0	0	0	0	0	0	0	0	0
hsa-miR-24-2-5p|{isomiR}|13_33|sub.28.A>T	0	0	0	0	0	0	0	0	0	0	0	0	0	0	0	0	0	0	0	0	0	0	0	0	0	0	0	0	0	0	0	0	0	0	0	0	0	0	0	0	0	0	0	0	0	1	0	0	0
hsa-miR-520d-5p|{isomiR}|15_35|sub.21.A>G;sub.31.T>C	0	0	0	0	0	0	0	0	0	0	0	0	0	0	0	0	0	0	0	0	0	0	0	0	0	0	0	0	0	0	0	0	0	0	1	0	1	0	0	0	0	0	0	0	0	0	0	0	0
hsa-miR-221-3p|{isomiR}|65_86|sub.74.T>C	0	0	0	0	0	0	0	0	0	0	0	0	0	0	0	0	0	0	0	0	0	0	0	0	1	0	0	0	0	0	0	0	0	0	0	0	0	0	0	0	0	0	0	0	0	0	0	0	0
hsa-miR-197-3p|{isomiR}|47_68|sub.64.C>G;sub.67.G>A	0	0	0	0	0	0	0	0	0	0	0	0	0	0	0	0	0	0	0	0	0	0	0	0	0	0	0	0	0	0	0	0	0	0	0	0	0	0	0	4	0	0	1	0	0	1	0	0	0
hsa-miR-2114-5p|{isomiR}|12_33|sub.21.C>T	0	1	0	0	0	0	0	0	0	1	0	0	0	0	0	0	0	1	0	0	0	0	0	0	0	0	0	0	0	0	0	0	0	0	0	0	0	0	0	0	0	0	0	0	0	0	0	0	0
hsa-miR-518e-3p|{isomiR}|53_75|sub.53.A>G	0	0	0	0	0	0	0	0	0	0	0	0	0	0	0	0	0	0	0	0	0	0	0	0	0	0	0	0	0	0	0	0	0	0	0	1	0	0	0	0	0	0	0	0	0	0	0	0	0
hsa-let-7b-5p|{isomiR}|4_28|sub.4.G>A	0	0	0	0	0	0	0	0	0	0	0	0	0	0	0	0	0	0	0	0	0	0	0	0	0	0	0	0	1	1	0	0	0	0	0	0	0	0	0	0	0	0	0	0	0	0	0	0	0
hsa-miR-519e-3p|{isomiR}|49_70|sub.64.T>G	0	0	0	0	0	0	0	0	0	0	0	0	0	0	0	0	0	0	0	0	0	0	0	0	0	0	0	0	0	0	0	0	0	0	2	3	0	0	0	0	0	0	0	0	0	0	0	0	0
hsa-miR-342-3p|{isomiR}|59_80|	0	0	0	0	0	0	0	0	0	0	0	4	2	0	0	0	0	0	0	0	0	0	0	0	0	0	0	1	2	0	0	2	0	0	0	0	0	0	0	0	0	0	0	0	0	0	0	0	0
hsa-miR-1273-3p|{isomiR}|59_83|	0	0	0	0	0	0	0	0	0	0	0	0	0	0	0	0	1	0	0	0	0	0	0	0	0	0	0	0	0	0	0	0	0	0	0	0	0	0	0	0	0	0	0	0	0	0	0	0	0
hsa-miR-503-5p|{isomiR}|5_26|sub.21.T>C;sub.24.G>A	0	0	0	0	0	0	0	0	0	0	0	0	0	0	0	0	0	0	0	0	0	0	0	0	0	0	0	0	0	0	0	0	2	1	72	98	110	2	1	0	0	1	1	0	1	2	0	0	0
hsa-miR-324-3p|{isomiR}|50_72|sub.64.G>C	0	0	0	1	0	0	0	0	0	0	0	0	0	0	0	0	0	0	0	0	0	0	0	0	0	0	0	0	0	0	0	0	0	0	0	0	0	0	0	0	0	0	0	0	0	0	0	0	0
hsa-miR-34b-3p|{isomiR}|51_73|sub.51.A>T	0	0	0	0	0	0	0	0	0	0	0	0	0	0	0	0	0	0	0	0	0	0	0	0	0	0	0	0	0	0	0	0	0	0	0	0	0	1	0	0	0	0	0	0	0	0	0	0	0
hsa-miR-99b-5p|{isomiR}|7_27|sub.24.T>A	0	0	0	0	0	0	0	0	0	0	0	0	0	0	0	0	0	0	0	0	0	0	0	0	0	0	0	0	0	0	0	0	0	0	0	0	1	0	0	0	0	0	0	0	0	0	1	0	0
hsa-miR-660-5p|{isomiR}|15_37|sub.27.A>C	0	0	0	0	0	0	0	0	0	0	0	0	0	0	0	0	0	0	0	0	0	0	0	2	0	0	0	0	0	1	0	0	0	0	0	0	0	0	0	0	0	0	0	0	0	0	0	0	0
hsa-miR-487b-3p|{isomiR}|53_72|sub.56.A>G	0	0	0	0	0	0	0	0	0	0	0	0	0	0	0	0	0	0	0	0	0	0	0	0	0	0	0	0	0	0	0	0	0	0	0	3	5	0	0	0	0	0	0	0	0	0	0	0	0
hsa-miR-379-5p|{isomiR}|5_24|sub.23.A>T	0	0	0	0	0	0	0	0	0	0	0	0	0	0	0	0	0	0	0	0	0	0	0	0	0	0	0	0	0	0	0	0	1	0	1	1	1	0	0	0	0	0	0	0	0	0	0	0	1
hsa-miR-495-3p|{isomiR}|49_70|sub.57.A>G	0	0	0	1	0	1	3	0	0	0	2	0	2	0	0	2	0	0	0	0	0	0	1	0	1	0	0	0	0	0	2	3	0	0	1	6	11	0	0	0	0	0	0	0	0	0	0	0	0
hsa-miR-451-5p|{isomiR}|16_37|sub.21.G>C;sub.35.G>C	0	0	0	0	0	0	0	0	0	0	0	0	0	0	0	0	0	0	0	0	0	0	0	0	0	0	0	0	0	0	0	0	0	0	0	1	0	0	0	0	0	0	0	0	0	0	0	0	0
hsa-miR-30a-3p|{isomiR}|46_67|sub.48.T>A	0	0	0	0	0	0	0	0	0	0	0	0	0	0	0	0	0	0	0	0	0	0	0	0	0	0	0	0	0	0	0	0	0	0	0	1	0	0	0	1	0	0	0	0	0	0	0	0	0
hsa-miR-145-5p|{isomiR}|15_38|sub.20.G>C	0	0	0	0	0	0	0	0	0	0	0	0	0	0	0	0	0	0	0	0	0	0	1	0	0	0	0	0	0	0	0	0	0	0	0	0	0	0	0	0	0	0	0	0	0	0	0	0	0
hsa-miR-3132-3p|{isomiR}|47_67|	0	0	0	0	0	0	3	1	0	0	0	0	0	0	0	0	0	0	0	0	0	0	0	2	0	0	0	0	0	0	0	0	0	0	0	0	0	0	0	0	0	1	0	0	0	0	0	0	0
hsa-miR-21-5p|{isomiR}|6_29|sub.18.A>G	0	0	1	0	0	0	0	0	0	1	0	0	0	0	1	0	0	0	0	0	0	0	0	0	0	1	0	0	0	0	1	0	0	0	0	0	0	0	0	0	0	0	0	0	0	0	0	0	0
hsa-miR-10a-5p|{isomiR}|22_43|sub.37.A>T;sub.39.T>C	0	0	0	0	0	0	0	0	0	0	0	0	0	0	1	0	0	0	0	0	0	0	0	0	0	0	0	0	0	0	0	0	0	0	0	0	0	0	0	0	0	0	0	0	0	0	0	0	0
hsa-miR-125a-3p|{isomiR}|52_72|	11	5	8	9	9	15	6	8	9	6	0	7	12	24	11	5	9	6	13	10	10	13	2	9	9	2	1	9	12	12	5	3	6	2	50	61	61	9	1	3	0	3	0	0	2	0	65	20	9
hsa-miR-34b-5p|{isomiR}|13_35|sub.13.A>C;sub.23.A>T	0	0	0	0	0	0	0	0	0	0	0	0	0	0	0	0	0	0	0	0	0	0	0	0	0	0	0	0	0	0	0	0	0	0	0	1	0	0	0	0	0	0	0	0	0	0	0	0	0
hsa-miR-382-5p|{isomiR}|11_31|sub.28.T>C	0	0	0	0	0	0	0	0	0	0	0	0	0	0	0	0	0	0	0	0	0	0	0	0	0	0	0	0	0	0	0	0	1	0	1	5	3	0	0	0	0	0	0	0	0	0	0	0	0
hsa-miR-522-3p|{isomiR}|54_73|sub.54.A>G	0	0	0	0	0	0	0	0	0	0	0	0	0	0	0	0	0	0	0	0	0	0	0	0	0	0	0	0	0	0	0	0	0	0	0	0	1	0	0	0	0	0	0	0	0	0	0	0	0
hsa-miR-141-5p|{isomiR}|16_38|sub.37.A>G	0	0	0	0	0	0	0	0	0	0	0	0	0	0	0	0	1	0	0	0	0	0	0	0	0	0	0	0	0	0	0	0	0	0	0	1	0	0	0	0	0	0	0	0	0	0	0	0	0
hsa-miR-548t-3p|{isomiR}|48_68|sub.58.A>G	0	0	0	0	0	0	0	0	0	0	0	0	1	0	2	0	0	0	0	0	0	0	0	0	0	1	1	0	1	1	0	0	0	0	0	0	0	0	0	0	0	0	0	0	0	0	1	0	0
hsa-miR-378-5p|{isomiR}|3_23|sub.19.C>A	0	0	0	0	0	0	0	0	0	0	0	0	0	0	0	0	0	0	0	0	0	0	0	0	0	0	0	0	0	0	0	0	0	0	0	0	0	0	0	0	0	0	0	0	0	1	0	0	0
hsa-miR-145-3p|{isomiR}|53_74|sub.73.C>A	0	0	0	0	1	0	0	0	0	1	0	0	2	0	0	0	0	0	0	0	0	0	1	0	0	0	0	0	1	0	0	0	0	0	0	0	0	1	0	0	0	1	0	1	0	0	3	3	0
hsa-miR-574-3p|{isomiR}|59_80|sub.59.C>G	0	0	0	0	0	0	0	0	0	0	0	0	0	0	0	0	0	0	0	0	0	0	0	0	0	0	0	0	0	0	0	0	0	0	0	0	0	0	0	0	0	0	2	0	0	0	0	0	0
hsa-miR-21-5p|{isomiR}|7_33|sub.28.A>G	0	0	0	0	0	0	0	0	0	0	0	0	0	0	0	0	0	0	0	0	0	0	0	0	0	0	0	0	0	0	0	0	1	0	0	0	0	0	0	0	0	0	0	0	0	0	0	0	0
hsa-miR-23a-3p|{isomiR}|44_64|sub.57.G>T	3	3	0	2	1	5	2	3	3	2	1	18	6	11	2	4	2	0	3	4	0	2	1	2	4	1	1	15	5	7	4	5	1	1	0	0	2	0	0	1	1	0	1	0	0	0	0	0	0
hsa-miR-23a-3p|{isomiR}|44_63|sub.56.G>T	2	2	2	0	1	1	0	2	5	3	3	3	8	2	4	1	4	2	2	1	0	2	1	3	5	0	0	4	9	5	4	6	0	0	9	16	8	0	0	0	0	0	0	0	0	1	0	0	0
hsa-miR-20a-5p|{isomiR}|7_29|sub.11.G>C	2	0	0	1	0	0	2	0	0	0	1	0	0	1	2	1	2	0	0	0	0	0	0	0	0	0	0	0	0	0	0	0	0	0	0	0	0	0	0	0	0	0	0	0	0	0	0	0	0
hsa-miR-499-5p|{isomiR}|32_57|sub.55.C>T	0	0	0	0	0	0	0	0	0	0	0	0	0	0	0	0	0	0	0	0	0	0	0	0	0	0	0	0	0	0	0	0	0	0	0	0	0	0	1	0	0	0	0	0	0	0	0	0	0
hsa-miR-142-3p|{isomiR}|51_71|sub.53.T>C	1	0	0	1	0	0	0	0	0	0	0	4	5	0	0	1	2	0	0	0	0	0	1	0	0	0	0	1	4	1	0	3	0	0	0	0	0	0	0	0	0	0	0	0	0	0	1	0	0
hsa-miR-126-3p|{isomiR}|50_72|sub.53.G>A	0	0	0	0	1	0	0	0	0	0	2	0	1	1	0	0	0	0	0	0	0	0	0	1	0	0	0	2	2	1	0	0	0	0	0	0	0	0	0	0	0	0	0	0	0	0	0	0	0
hsa-miR-186-3p|{isomiR}|53_74|sub.60.G>A	0	0	0	0	1	0	0	0	0	0	0	0	0	0	0	0	0	0	0	0	0	0	0	0	0	0	0	0	0	0	0	0	0	0	0	0	0	0	0	0	0	0	0	0	0	0	0	0	0
hsa-miR-504-5p|{isomiR}|13_35|	3	1	7	2	7	11	10	5	0	0	0	1	6	0	0	1	0	3	1	3	7	4	7	4	0	0	0	1	6	1	0	2	1	0	4	0	4	2	0	7	0	0	4	2	1	0	7	5	2
hsa-miR-99a-5p|{isomiR}|12_32|sub.15.C>G;sub.31.G>A	0	0	0	0	0	0	0	0	0	0	0	0	0	0	0	0	0	0	0	0	0	0	0	0	0	0	0	0	0	0	0	0	0	0	0	0	1	0	0	0	0	0	0	0	0	0	1	0	0
hsa-miR-30b-5p|{isomiR}|16_42|sub.41.A>C	0	0	0	0	0	0	0	0	0	0	0	0	0	0	0	0	0	0	0	0	0	0	0	0	0	0	0	0	0	0	0	0	0	0	1	3	1	1	0	0	0	0	0	0	0	1	1	0	0
hsa-miR-518c-3p|{isomiR}|63_85|sub.64.A>C	0	0	0	0	0	0	0	0	0	0	0	0	0	0	0	0	0	0	0	0	0	0	0	0	0	0	0	0	0	0	0	0	0	0	1	0	0	0	0	0	0	0	0	0	0	0	0	0	0
hsa-miR-378-3p|{isomiR}|42_64|sub.59.A>C;sub.63.C>T	0	0	0	0	0	0	0	0	0	0	0	0	0	0	0	0	0	0	0	0	0	0	0	0	0	0	0	0	0	0	0	0	0	0	0	0	0	0	2	0	0	0	0	0	0	0	0	0	0
hsa-let-7d-5p|{isomiR}|7_27|sub.25.A>C	0	1	0	1	1	0	0	0	0	0	0	0	1	0	0	0	2	0	0	0	0	1	0	0	0	0	0	1	0	0	1	0	1	1	3	3	8	2	4	0	0	0	2	4	2	0	3	0	3
hsa-miR-1297-3p|{isomiR}|51_70|sub.69.A>G	0	0	0	0	0	0	0	0	0	0	0	0	0	0	0	0	0	0	0	0	0	0	0	0	0	0	0	0	0	0	0	0	0	0	0	0	0	0	0	0	0	0	0	0	0	0	1	0	1
hsa-miR-451-5p|{isomiR}|16_38|sub.30.A>G;sub.33.G>A	0	0	0	0	0	0	0	0	0	0	0	0	0	0	0	0	0	0	0	0	0	0	0	0	0	0	0	0	0	0	0	0	0	1	0	0	0	0	1	0	0	0	0	0	0	5	2	0	2
hsa-miR-141-5p|{isomiR}|16_37|sub.33.T>C;sub.35.G>C	0	0	0	0	0	0	0	0	0	0	0	0	0	0	0	0	0	0	0	0	0	0	0	0	0	0	0	0	0	0	0	0	0	1	0	0	0	0	0	0	0	0	0	0	0	0	0	0	0
hsa-miR-548t-3p|{isomiR}|46_72|sub.62.T>C	0	0	0	0	0	0	0	0	0	0	0	0	0	0	0	0	0	0	0	0	0	0	0	0	0	0	0	0	0	0	0	0	0	0	0	0	0	0	0	0	0	1	0	0	0	0	0	0	0
hsa-miR-655-5p|{isomiR}|0_21|	0	0	0	1	0	0	0	0	0	0	0	0	0	0	0	0	0	0	0	0	0	0	0	0	0	0	0	0	0	0	0	0	0	0	0	0	0	0	0	0	0	0	0	0	0	0	1	0	0
hsa-miR-26a-1-5p|{isomiR}|4_30|sub.4.C>T;sub.6.T>A	1	0	0	0	0	0	0	0	0	0	0	0	0	0	0	0	0	0	0	0	0	0	0	0	0	0	0	0	0	0	0	0	0	0	0	0	0	0	0	0	0	0	0	0	0	0	0	0	0
hsa-miR-186-3p|{isomiR}|53_74|sub.69.T>G	0	0	0	0	0	0	0	0	0	0	0	0	0	0	0	0	0	0	0	0	0	0	0	0	0	0	0	0	0	0	0	0	0	0	0	0	0	1	0	0	0	0	0	0	0	0	0	0	0
hsa-miR-522-3p|{isomiR}|53_73|sub.71.G>A	0	0	0	0	0	0	0	1	0	0	0	0	0	0	0	0	0	0	0	0	0	0	0	0	0	0	0	0	0	0	0	0	0	0	0	0	0	0	0	0	0	0	0	0	0	0	0	0	0
hsa-miR-145-5p|{isomiR}|15_35|sub.15.G>A;sub.26.C>T	0	0	0	0	0	0	0	0	0	0	0	0	0	0	0	0	0	0	0	0	1	0	0	0	0	0	0	0	0	0	0	0	0	0	0	0	1	0	0	0	0	0	0	0	0	0	1	0	0
hsa-miR-574-3p|{isomiR}|61_83|sub.79.A>T	0	0	0	0	0	0	0	0	0	0	0	0	0	0	0	0	0	0	0	0	0	0	0	0	0	0	0	0	0	0	0	0	1	1	0	0	0	1	0	0	0	0	0	0	0	0	0	0	0
hsa-miR-136-5p|{isomiR}|16_36|	0	0	0	0	0	0	0	0	0	0	0	0	0	0	0	0	0	0	0	0	0	0	0	0	0	0	0	0	0	0	0	0	0	0	1	0	0	0	0	0	0	0	0	0	0	0	0	0	0
hsa-miR-34a-3p|{isomiR}|63_86|sub.84.T>G	0	0	0	0	0	0	0	0	0	0	0	0	0	0	0	0	0	0	0	0	0	0	0	0	0	0	0	0	0	0	0	0	0	0	0	0	0	1	0	0	0	0	0	0	0	1	0	0	0
hsa-miR-451-5p|{isomiR}|16_40|sub.25.C>G	0	0	0	0	0	0	0	0	1	0	0	0	0	0	0	0	0	0	0	0	0	0	1	0	0	0	0	0	2	0	0	0	0	0	0	0	0	1	0	0	0	0	0	0	0	0	0	0	0
hsa-miR-99b-5p|{isomiR}|6_27|sub.22.C>T;sub.26.C>T	0	0	0	0	0	0	0	0	0	0	0	0	0	0	0	0	0	0	0	0	0	0	0	0	1	0	0	0	0	0	0	0	0	0	4	1	4	0	0	0	0	0	0	0	0	0	0	0	0
hsa-miR-202-3p|{isomiR}|63_84|sub.72.G>A	0	0	0	0	0	0	2	0	0	0	0	0	0	0	0	0	0	0	0	0	0	2	2	0	0	0	0	0	0	0	0	0	0	0	0	0	0	0	0	0	0	0	0	0	0	0	0	0	0
hsa-miR-19a-3p|{isomiR}|47_67|sub.63.A>C	0	0	0	0	0	0	0	0	0	0	0	0	0	0	0	0	0	0	0	0	0	0	0	0	0	0	0	0	0	0	0	0	0	0	0	0	0	1	0	0	0	0	0	0	0	0	0	0	0
hsa-miR-214-3p|{isomiR}|70_92|sub.89.A>G;sub.91.T>G	0	0	1	0	0	0	0	0	0	0	0	0	0	0	0	0	0	0	0	0	0	0	0	0	1	0	0	0	0	0	0	0	0	1	1	0	0	0	0	0	0	0	0	0	0	0	0	0	0
hsa-miR-518c-3p|{isomiR}|63_84|sub.63.A>G	0	0	0	0	0	0	0	0	0	0	0	0	0	0	0	0	0	0	0	0	0	0	0	0	0	0	0	0	0	0	0	0	0	0	0	5	2	0	0	0	0	0	0	0	0	0	0	0	0
hsa-miR-23a-3p|{isomiR}|44_65|sub.45.T>A;sub.61.T>A	0	0	0	0	0	0	0	0	0	0	0	0	0	0	0	0	0	0	0	0	0	0	0	0	0	0	0	0	0	0	0	0	0	0	1	0	1	1	0	0	0	0	1	1	0	0	1	0	0
hsa-miR-335-5p|{isomiR}|15_34|sub.30.A>T	0	0	0	0	0	0	0	0	0	1	0	0	0	0	0	0	0	0	0	0	0	0	0	0	0	0	0	0	0	0	0	0	0	0	0	0	0	0	1	2	0	0	0	1	0	4	0	0	0
hsa-miR-206-3p|{isomiR}|52_72|sub.69.T>C	1	0	0	0	0	0	0	0	0	0	0	0	0	0	0	0	0	0	0	0	0	0	0	0	0	0	0	0	0	0	0	0	0	0	0	0	0	0	0	0	0	0	0	0	0	0	0	0	0
hsa-miR-33a-3p|{isomiR}|45_64|sub.53.C>T	0	0	0	0	0	0	0	0	0	0	0	0	0	0	0	0	0	0	0	0	0	0	0	0	0	0	0	0	0	1	0	0	0	0	0	0	0	0	0	0	0	0	0	0	0	0	0	0	0
hsa-miR-146a-5p|{isomiR}|21_42|sub.38.G>T	0	0	0	0	0	0	0	0	0	1	0	0	0	1	0	0	0	0	0	0	0	0	0	0	0	0	0	0	0	0	0	0	0	0	0	0	0	0	0	0	0	0	0	0	0	0	0	0	0
hsa-miR-221-3p|{isomiR}|64_85|sub.65.G>A	11	13	4	9	9	2	4	10	2	0	3	8	13	3	0	5	8	8	12	5	7	3	1	3	0	2	2	8	13	2	0	3	2	0	5	3	3	0	0	1	0	0	0	0	0	0	5	1	4
hsa-miR-338-3p|{isomiR}|41_61|sub.48.T>C;sub.60.T>C	0	0	0	0	0	0	0	0	0	0	0	0	0	0	0	0	0	0	0	0	0	0	0	0	0	0	0	0	0	0	0	0	0	0	0	0	0	0	0	0	0	0	0	0	0	0	0	1	0
hsa-miR-885-5p|{isomiR}|9_30|	0	0	0	0	0	0	0	0	0	6	1	0	0	1	0	0	0	0	0	1	0	0	0	0	0	5	4	0	0	1	0	0	0	0	0	0	0	0	0	5	2	0	0	0	0	0	0	0	0
hsa-miR-29a-5p|{isomiR}|3_27|	35	112	126	36	46	50	37	70	69	64	59	104	123	167	118	24	37	117	127	38	44	35	32	76	59	81	49	83	114	173	118	19	0	11	4	0	5	3	11	8	5	1	2	13	0	2	60	15	8
hsa-miR-3065-3p|{isomiR}|49_70|sub.65.G>A	0	0	0	0	0	0	0	0	0	0	0	0	0	0	0	0	0	0	0	0	0	0	0	0	0	0	0	0	0	0	0	0	0	0	0	0	0	1	0	1	0	0	0	4	0	4	1	0	0
hsa-miR-143-5p|{isomiR}|26_45|sub.44.T>A	0	0	0	0	0	0	0	0	0	0	0	0	0	0	0	0	0	0	0	0	0	0	0	0	0	0	0	0	0	0	0	0	0	0	0	0	0	0	0	0	0	0	0	0	0	0	1	0	1
hsa-miR-451-5p|{isomiR}|1_24|sub.22.T>A	0	0	0	0	0	0	0	0	0	0	0	0	0	0	0	0	0	0	0	0	0	0	0	0	0	0	0	0	0	0	0	0	0	0	0	0	1	0	0	0	0	0	0	0	0	0	0	0	0
hsa-miR-27a-3p|{isomiR}|50_70|sub.56.G>C;sub.67.C>T	0	0	0	0	0	0	0	0	0	0	0	0	0	0	0	0	0	0	0	0	0	0	0	0	0	0	0	0	0	0	0	0	0	0	0	0	1	0	0	0	0	0	0	0	0	0	0	0	0
hsa-miR-455-3p|{isomiR}|49_71|sub.49.C>T	0	0	0	0	0	0	0	0	0	0	0	0	0	0	0	0	0	0	0	0	0	0	0	0	0	0	0	0	0	0	0	0	0	0	0	0	0	0	0	0	0	0	0	1	0	0	0	0	0
hsa-miR-664-5p|{isomiR}|9_30|	0	0	0	0	0	0	0	0	0	1	0	0	1	0	0	0	0	0	0	0	0	0	0	0	0	2	1	0	0	0	0	1	0	0	0	0	0	0	0	1	0	0	0	0	0	0	0	0	0
hsa-miR-130b-5p|{isomiR}|12_34|sub.12.A>G	0	0	0	0	0	0	0	0	0	0	0	0	0	0	0	0	0	0	0	0	0	0	0	0	0	0	0	0	0	0	0	0	0	0	0	0	1	0	0	1	0	0	0	0	0	0	0	0	0
hsa-miR-520d-3p|{isomiR}|52_74|sub.71.G>C	0	0	0	0	0	0	0	0	0	0	0	0	0	0	0	0	0	0	0	0	0	0	0	0	0	0	0	0	0	0	0	0	0	0	0	1	0	0	0	0	0	0	0	0	0	0	0	0	0
hsa-miR-451-5p|{isomiR}|15_38|sub.15.G>T;sub.17.A>G	0	0	0	0	0	0	0	0	0	0	0	0	0	0	0	0	0	0	0	0	0	0	0	0	0	0	0	0	0	0	0	0	1	0	0	0	0	0	0	0	0	0	0	0	0	1	3	0	0
hsa-miR-641-5p|{isomiR}|15_36|sub.16.A>G	0	0	0	0	0	1	0	0	0	0	0	0	0	0	0	0	0	0	0	0	0	0	0	0	0	0	0	0	0	0	0	0	0	0	0	0	0	0	0	0	0	0	0	0	0	0	0	0	0
hsa-miR-1259-5p|{isomiR}|29_49|	0	0	0	0	0	0	0	0	0	0	0	0	1	0	0	0	0	0	0	0	0	0	0	0	0	0	0	0	0	0	0	0	0	0	0	0	0	0	0	0	0	0	0	0	0	0	0	0	0
hsa-miR-27b-3p|{isomiR}|60_80|sub.69.G>T	1	2	0	0	0	0	0	6	4	0	0	0	1	1	1	0	1	2	0	0	0	0	0	8	1	0	1	0	0	1	0	1	1	1	0	1	1	5	0	0	0	0	0	1	0	0	3	0	1
hsa-miR-342-3p|{isomiR}|62_82|sub.66.A>T	0	0	0	0	0	0	0	0	0	0	0	0	0	0	0	0	0	0	0	0	0	0	0	0	0	0	0	0	0	0	0	0	0	0	0	0	1	0	0	0	0	0	0	0	0	0	0	0	0
hsa-miR-519e-3p|{isomiR}|51_74|	0	0	0	0	0	0	0	0	0	0	0	0	0	0	0	0	0	0	0	0	0	0	0	1	0	0	0	0	0	0	0	0	2	0	2	8	7	0	0	0	0	0	0	0	0	0	0	0	0
hsa-miR-195-5p|{isomiR}|14_36|sub.32.G>T	1	0	1	4	1	0	1	1	0	0	0	0	0	2	0	1	6	1	0	4	1	2	1	0	2	1	0	0	0	4	8	2	1	1	0	0	0	1	34	14	3	18	4	19	14	25	42	0	48
hsa-miR-128-1-3p|{isomiR}|49_70|sub.55.T>C	7	0	0	1	0	0	0	0	2	1	0	0	0	1	0	2	6	1	0	0	0	1	0	0	1	1	0	0	1	1	1	4	0	0	0	0	0	0	0	7	0	0	0	0	1	0	0	0	1
hsa-miR-1-2-3p|{isomiR}|52_75|	8	2	0	25	32	20	17	422	402	2	1	3	0	11	4	2	7	5	2	28	28	21	15	407	381	1	0	3	3	4	2	7	0	0	1	0	2	6	396	1	0	3	0	1	0	0	16	6	18
hsa-miR-221-3p|{isomiR}|64_86|sub.67.T>G	0	0	0	0	0	0	0	1	0	0	0	0	0	0	0	1	0	0	0	1	0	0	0	0	0	0	0	0	0	0	0	0	0	0	0	0	0	0	0	0	0	0	0	0	0	0	0	0	0
hsa-miR-320a-3p|{isomiR}|47_68|sub.58.T>A	0	0	0	0	0	0	1	1	0	0	0	0	1	0	0	0	0	0	0	0	1	0	0	0	0	0	0	0	2	0	0	0	0	0	0	0	0	0	0	0	0	0	0	0	0	0	0	0	0
hsa-miR-222-3p|{isomiR}|68_91|sub.89.C>T	19	4	4	2	2	0	0	1	1	0	0	9	10	3	2	17	22	4	3	1	4	1	5	5	2	0	0	11	5	1	5	9	2	0	0	0	0	0	3	2	0	0	0	0	1	2	3	0	0
hsa-miR-99a-5p|{isomiR}|12_34|sub.28.C>G;sub.32.T>C	0	0	0	1	0	0	0	0	0	0	0	0	0	0	0	0	0	0	0	0	0	0	0	0	0	0	0	0	0	0	0	0	0	0	0	0	1	2	0	0	0	0	0	0	0	0	0	0	0
hsa-miR-937-3p|{isomiR}|47_68|	0	0	0	0	0	0	0	0	0	1	0	0	0	0	0	0	0	0	0	0	0	0	0	0	0	0	0	0	0	0	0	1	0	0	0	0	0	0	0	0	0	0	1	0	0	0	0	0	0
hsa-miR-18a-5p|{isomiR}|5_26|sub.22.A>T	0	0	0	0	0	0	0	0	0	0	0	0	0	0	0	0	0	0	0	0	0	0	0	0	0	0	0	0	0	0	0	0	0	1	1	0	0	1	1	0	0	0	0	0	0	0	1	0	0
hsa-miR-370-3p|{isomiR}|48_70|sub.69.C>A	1	0	0	0	0	0	1	0	0	0	0	0	0	0	0	0	0	0	0	0	0	0	3	0	0	0	0	0	1	0	0	0	0	0	0	0	0	0	0	0	0	0	0	0	0	0	0	0	0
hsa-miR-29a-3p|{isomiR}|40_62|sub.57.C>A	0	0	0	1	0	0	0	0	0	0	0	0	0	0	0	0	0	0	0	0	0	0	0	0	0	0	0	0	0	0	0	0	0	0	0	2	1	0	19	35	1	8	1	9	5	14	64	0	48
hsa-miR-548c-5p|{isomiR}|24_46|sub.31.A>G	0	0	0	0	0	0	0	0	0	0	0	0	0	1	0	0	0	0	0	0	0	0	0	0	0	0	0	0	0	0	0	0	0	0	0	0	0	0	0	0	0	0	0	0	0	0	0	0	0
hsa-miR-34b-3p|{isomiR}|50_72|sub.71.C>G	0	1	1	2	1	0	0	0	0	0	0	0	0	0	0	0	0	0	1	0	0	0	0	0	0	0	0	0	0	0	0	0	0	2	0	0	0	11	0	1	0	0	0	0	0	1	2	0	1
hsa-miR-10b-5p|{isomiR}|27_46|sub.39.C>T	0	0	0	2	0	0	1	0	0	0	0	0	1	1	2	1	1	0	0	2	0	0	0	0	0	0	0	2	1	3	1	1	0	0	0	0	0	0	0	0	0	0	0	0	0	0	1	1	0
hsa-miR-222-3p|{isomiR}|68_90|sub.70.C>A	0	0	0	0	0	0	0	0	0	0	0	0	1	0	0	0	0	0	0	0	0	0	0	0	0	0	0	1	0	0	0	0	0	0	0	0	0	0	0	0	0	0	0	0	0	0	1	1	0
hsa-miR-146a-5p|{isomiR}|20_46|sub.44.G>C	0	0	0	0	0	1	0	0	0	0	0	0	0	0	0	0	0	0	0	0	0	0	0	0	0	0	0	0	0	0	0	0	0	0	0	0	0	0	0	0	0	0	0	0	0	0	0	0	0
hsa-miR-138-1-5p|{isomiR}|22_47|sub.22.A>C	0	0	0	0	0	0	0	0	0	0	0	0	0	0	1	0	0	0	0	0	0	0	0	0	0	0	0	0	0	0	0	0	0	0	1	1	4	0	0	3	0	0	0	0	0	0	0	0	0
hsa-miR-181b-1-5p|{isomiR}|35_59|sub.57.T>C	0	0	0	0	0	0	0	0	0	0	0	0	0	0	0	0	0	0	0	0	0	0	0	0	0	0	0	0	0	0	0	0	0	0	0	0	0	0	0	0	0	0	0	1	0	0	0	0	0
hsa-miR-106b-5p|{isomiR}|12_31|sub.19.T>A	0	0	0	0	0	0	0	0	0	0	0	0	0	0	0	0	0	0	0	0	0	0	0	0	0	0	0	0	0	0	0	0	0	0	0	1	0	0	0	0	0	0	0	0	0	0	0	0	0
hsa-miR-181b-2-3p|{isomiR}|53_74|sub.70.G>T	0	0	0	0	0	0	0	0	0	0	0	0	0	0	1	0	0	0	0	0	0	0	0	0	0	0	0	0	0	0	0	0	0	0	0	0	0	0	0	0	0	0	0	0	0	0	0	0	0
hsa-miR-26b-5p|{isomiR}|12_33|sub.20.T>G	0	0	0	0	1	0	0	0	0	0	0	0	0	0	0	0	0	0	0	0	0	0	0	0	0	0	0	0	0	0	0	0	0	0	0	0	0	0	0	0	0	0	0	0	0	0	0	0	0
hsa-miR-26b-5p|{isomiR}|11_31|sub.28.A>C	0	0	0	2	1	0	0	0	0	0	0	0	0	0	1	0	0	1	0	1	0	0	0	0	0	0	0	0	0	1	0	0	12	5	181	217	237	107	11	10	6	5	7	17	16	14	41	0	18
hsa-miR-642-3p|{isomiR}|49_70|	0	2	1	0	0	0	0	0	0	1	0	0	0	1	0	0	1	0	2	0	1	0	0	0	0	0	0	0	0	0	0	0	0	0	0	0	0	0	0	0	0	0	0	0	0	0	0	0	0
hsa-miR-193a-3p|{isomiR}|53_72|sub.53.C>T	0	0	0	0	0	0	0	0	0	0	0	0	0	0	0	0	0	0	0	0	0	0	0	0	0	0	0	0	0	0	0	0	0	0	0	0	0	1	0	0	0	0	0	0	0	0	0	0	0
hsa-miR-154-5p|{isomiR}|14_35|sub.24.G>A	0	0	0	1	0	0	0	0	0	0	0	0	1	0	0	0	0	0	0	0	0	0	0	0	0	0	0	1	0	0	0	0	0	0	0	0	1	1	0	1	0	0	0	0	0	0	0	0	0
hsa-miR-361-3p|{isomiR}|44_66|sub.62.G>C;sub.65.T>C	0	0	0	0	0	0	0	0	0	0	0	0	0	0	0	0	0	0	0	0	0	0	0	0	0	0	0	0	0	0	0	0	0	0	0	0	0	0	0	0	0	0	0	1	0	1	0	0	0
hsa-miR-495-3p|{isomiR}|49_68|sub.59.G>A	1	0	0	0	0	0	0	0	0	0	0	1	0	0	0	0	0	0	0	0	0	0	0	0	0	0	0	1	0	0	0	0	0	0	0	0	0	0	0	0	0	0	0	0	0	0	0	0	0
hsa-miR-145-3p|{isomiR}|52_74|sub.52.G>T;sub.69.T>A	0	0	0	0	0	0	0	0	0	0	0	0	0	0	0	0	0	0	0	0	0	0	0	0	0	0	0	0	0	0	0	0	0	0	0	0	0	1	0	0	0	0	0	0	0	0	0	0	0
hsa-miR-1975-3p|{isomiR}|50_70|sub.50.C>T	0	0	0	1	2	0	0	0	0	0	0	0	0	0	1	0	0	0	0	0	0	0	0	0	0	1	0	0	0	0	0	0	0	0	0	0	0	0	0	0	0	0	1	0	0	0	0	1	0
hsa-miR-577-5p|{isomiR}|15_36|sub.31.A>C	0	0	0	0	0	0	0	0	0	0	0	0	0	0	0	0	0	0	0	0	0	0	0	0	0	0	0	0	0	0	0	0	0	0	0	0	0	0	0	7	0	0	0	1	0	0	0	0	0
hsa-miR-1249-3p|{isomiR}|40_60|sub.40.A>C	0	0	0	0	0	0	0	0	0	0	0	0	0	0	0	0	0	0	0	0	0	0	0	0	0	0	0	0	0	0	0	0	0	0	0	0	0	0	0	0	0	0	1	0	0	0	0	0	0
hsa-miR-122-5p|{isomiR}|14_36|sub.28.G>T;sub.35.G>A	0	0	0	0	0	0	0	0	0	0	0	0	0	0	0	0	0	0	0	0	0	0	0	0	0	1	0	1	0	0	0	0	0	0	0	0	0	0	0	0	0	0	0	0	0	0	0	0	0
hsa-miR-338-3p|{isomiR}|41_63|sub.58.T>C	0	2	2	0	0	0	1	0	1	0	0	1	2	0	0	0	0	3	3	0	0	0	0	0	1	0	0	1	0	0	0	0	0	152	4	10	9	126	10	0	11	4	2	12	2	28	16	0	14
hsa-miR-671-5p|{isomiR}|28_50|sub.46.T>A	0	0	0	0	0	0	0	0	0	0	0	0	0	0	0	0	0	0	0	0	0	0	0	0	0	0	0	0	0	0	0	0	0	0	0	0	0	0	0	1	0	0	1	0	0	0	0	0	0
hsa-miR-451-5p|{isomiR}|16_38|sub.33.G>A;sub.36.T>G	0	0	0	0	0	0	0	0	0	0	0	0	0	0	0	0	0	0	0	0	0	0	0	0	0	1	0	1	0	0	0	0	18	78	154	153	175	245	73	48	3	55	19	1	249	148	167	0	45
hsa-miR-19a-3p|{isomiR}|48_69|sub.50.T>G;sub.65.A>T	0	0	0	0	0	0	0	0	0	0	0	0	0	0	0	0	0	0	0	1	0	0	0	0	0	0	0	0	0	0	0	0	0	0	0	0	0	0	0	0	0	0	0	0	0	0	0	0	0
hsa-miR-145-3p|{isomiR}|53_74|sub.70.G>T	0	0	0	0	0	0	0	1	0	0	0	0	0	0	0	0	0	0	0	1	0	0	0	0	0	0	0	0	0	0	0	0	1	0	4	0	1	1	0	0	0	0	0	0	0	0	2	0	0
hsa-miR-221-3p|{isomiR}|64_86|sub.85.T>C	440	16	8	122	9	7	123	17	11	4	7	20	19	145	145	23	169	13	13	42	14	4	78	9	4	0	2	11	15	62	73	17	34	7	27	20	42	2	14	24	2	2	0	5	2	0	626	367	38
hsa-miR-142-5p|{isomiR}|15_35|sub.30.A>T	0	0	0	0	0	0	0	0	0	0	0	0	0	0	0	0	0	0	0	0	0	0	0	0	0	0	0	0	0	0	0	0	0	0	3	3	2	3	0	0	1	0	0	0	1	1	0	0	0
hsa-miR-95-3p|{isomiR}|48_69|sub.62.A>T;sub.64.T>C	0	0	0	0	0	0	0	0	0	0	0	0	0	0	0	0	0	0	0	0	0	0	0	0	0	0	0	0	0	0	0	0	0	0	0	0	0	0	0	0	0	0	0	0	1	0	0	0	0
hsa-let-7a-3-5p|{isomiR}|8_29|sub.11.T>G;sub.27.G>A	0	0	0	0	0	0	0	0	0	0	0	0	0	0	0	1	0	0	0	0	0	0	0	0	0	0	0	0	0	0	0	0	0	0	0	0	0	0	0	0	0	0	0	0	0	0	0	0	0
hsa-miR-143-5p|{isomiR}|26_46|sub.44.T>A	0	0	0	0	1	0	0	0	0	0	0	0	0	0	0	0	0	0	0	2	0	0	1	0	0	0	0	0	0	0	1	0	0	0	5	5	11	10	0	0	0	0	1	0	0	1	11	0	1
hsa-miR-204-5p|{isomiR}|33_53|sub.38.T>C	0	0	0	0	0	0	0	0	0	0	0	0	0	1	1	0	0	0	0	0	0	0	0	0	0	0	0	0	0	1	1	0	0	0	0	0	0	0	0	0	0	0	0	0	0	0	0	0	0
hsa-miR-582-5p|{isomiR}|15_37|sub.32.G>A	0	1	0	0	0	0	0	0	0	0	0	0	0	0	0	0	0	0	0	0	0	0	0	0	0	0	0	0	0	0	0	0	0	0	2	0	0	5	1	9	2	0	4	9	3	2	4	0	2
hsa-miR-191-5p|{isomiR}|16_35|sub.34.G>A	0	0	0	0	0	0	0	0	0	0	0	0	0	0	0	0	0	0	0	0	0	0	0	0	0	0	0	0	0	0	0	0	0	5	6	9	12	4	0	0	0	0	0	1	1	0	0	1	0
hsa-miR-34b-3p|{isomiR}|49_69|sub.67.C>A	0	0	0	0	0	0	0	0	0	0	0	0	0	0	0	0	0	0	0	0	0	0	0	0	0	0	0	0	0	0	0	0	0	0	0	0	0	8	0	0	0	0	0	0	0	0	0	0	0
hsa-miR-518b-3p|{isomiR}|51_72|sub.66.A>C	0	0	0	0	0	0	0	0	0	0	0	0	0	0	0	0	0	0	0	0	0	0	0	0	0	0	0	0	0	0	0	0	0	0	0	1	0	0	0	0	0	0	0	0	0	0	0	0	0
hsa-miR-221-3p|{isomiR}|66_85|sub.81.G>A	0	0	0	0	0	0	0	0	0	0	0	0	0	0	0	0	0	0	0	0	0	0	0	0	0	0	0	0	0	0	0	0	0	0	1	1	0	0	0	0	0	0	0	0	0	0	0	0	0
hsa-miR-223-3p|{isomiR}|66_86|sub.83.A>T	0	0	0	0	0	0	0	0	0	0	0	0	0	0	0	0	0	0	0	0	0	0	0	0	0	0	0	0	0	0	0	0	0	3	0	0	0	0	0	0	0	0	0	0	0	0	0	0	0
hsa-let-7d-5p|{isomiR}|7_26|sub.23.A>T	0	0	0	0	0	0	0	0	2	0	1	0	0	0	0	0	0	0	0	0	0	1	0	0	0	0	0	0	0	0	0	0	0	0	0	0	0	0	0	1	0	0	0	0	0	0	0	0	1
hsa-miR-20a-5p|{isomiR}|8_28|sub.15.T>C	0	0	0	0	0	2	0	0	0	0	0	0	0	0	0	0	0	0	0	0	0	0	0	0	0	0	0	0	0	0	0	0	0	0	0	0	0	0	0	0	0	0	0	0	0	0	0	0	0
hsa-miR-145-5p|{isomiR}|15_37|sub.15.G>C;sub.32.A>T	0	0	0	0	0	0	0	0	0	0	0	0	0	0	0	0	0	0	0	0	0	0	0	0	0	0	0	0	0	0	0	0	5	2	2	2	1	4	2	1	2	2	3	3	0	2	6	0	3
hsa-miR-574-3p|{isomiR}|61_83|sub.65.T>C	1	0	0	0	0	0	0	0	0	0	0	0	0	0	0	0	0	0	0	0	0	0	0	0	0	0	0	0	0	0	0	0	0	0	0	0	0	0	0	0	0	0	0	0	0	0	0	0	0
hsa-miR-30e-5p|{isomiR}|16_39|sub.25.C>G	0	0	0	0	0	0	0	0	0	0	0	0	0	0	0	0	0	0	0	0	0	0	0	0	0	1	0	0	0	0	0	0	0	0	0	0	0	0	0	0	0	0	0	0	0	0	0	0	0
hsa-miR-27b-5p|{isomiR}|17_36|	1	1	0	2	1	2	1	0	1	1	3	0	2	2	1	0	0	1	0	1	1	1	3	0	2	3	3	2	0	2	3	0	0	0	0	0	0	0	1	0	0	0	1	0	0	0	0	0	0
hsa-miR-221-3p|{isomiR}|64_86|sub.73.G>C;sub.79.T>A	1	0	0	0	0	0	0	0	0	0	0	0	0	0	0	0	0	0	0	0	0	0	0	0	0	0	0	0	0	0	0	0	0	0	0	0	0	0	0	0	0	0	0	0	0	0	0	0	0
hsa-miR-142-3p|{isomiR}|51_73|sub.54.A>T;sub.69.A>C	0	0	0	0	0	0	0	0	0	0	0	0	0	0	0	0	0	0	0	0	0	0	0	0	0	0	0	0	0	0	0	0	0	0	0	0	0	1	0	0	0	0	0	0	0	0	0	0	0
hsa-miR-138-1-5p|{isomiR}|22_47|sub.28.T>C;sub.46.T>A	0	0	0	0	0	0	0	0	0	0	0	0	0	0	0	0	0	0	0	0	0	0	0	0	0	0	0	0	0	0	1	0	0	0	0	0	0	0	0	0	0	0	0	0	0	0	0	0	0
hsa-miR-139-5p|{isomiR}|6_28|sub.13.T>C;sub.27.G>T	0	0	0	0	0	0	0	0	0	1	0	0	0	0	0	0	0	0	0	0	0	0	0	0	0	0	0	0	0	0	0	0	0	0	1	0	0	1	0	0	0	0	0	0	0	0	0	0	0
hsa-miR-574-5p|{isomiR}|22_41|sub.40.A>T	0	0	0	0	0	0	0	0	0	0	0	0	0	0	0	0	0	0	0	0	0	0	0	0	0	0	0	0	1	0	0	0	0	0	0	0	0	0	0	0	0	0	0	0	0	0	0	0	0
hsa-miR-331-3p|{isomiR}|60_81|sub.76.T>A	0	0	0	0	0	0	0	0	0	0	0	0	0	0	0	0	0	0	0	0	0	0	1	0	0	0	0	0	0	0	0	0	1	0	0	0	0	1	5	26	6	2	14	3	5	12	2	0	1
hsa-miR-107-3p|{isomiR}|49_72|sub.57.T>A	0	1	0	0	0	0	1	1	0	1	0	0	0	1	1	0	0	0	0	0	0	0	0	1	0	1	0	1	0	3	0	0	0	0	0	0	0	0	0	0	0	0	0	0	0	0	0	0	0
hsa-miR-1826-5p|{isomiR}|3_22|sub.10.G>A	0	0	0	0	0	0	0	0	0	0	0	0	0	0	0	0	0	0	0	0	0	0	0	0	0	0	0	0	0	0	0	0	0	0	1	0	1	0	0	0	0	0	0	0	0	0	0	0	0
hsa-miR-135b-5p|{isomiR}|15_37|sub.30.C>A	0	0	0	0	0	0	0	0	0	0	0	0	0	0	0	0	0	0	1	0	0	0	0	0	0	0	0	0	0	0	0	0	0	0	0	0	0	0	0	0	0	0	0	0	0	0	0	0	0
hsa-miR-30d-5p|{isomiR}|3_26|sub.3.G>T;sub.16.C>T	0	0	0	0	0	0	0	0	0	0	0	0	0	0	0	0	0	1	0	0	0	0	0	0	0	0	0	0	0	0	0	0	0	0	0	0	0	0	0	0	0	0	0	1	0	0	0	0	0
hsa-miR-150-5p|{isomiR}|16_36|sub.34.G>C	0	0	0	0	0	0	0	0	0	0	0	0	0	0	0	0	0	0	0	0	0	0	0	0	0	0	0	0	0	0	0	0	0	0	0	0	0	2	0	0	0	0	2	1	0	3	0	0	0
hsa-miR-142-3p|{isomiR}|51_71|sub.59.T>G;sub.69.A>G	0	0	0	0	0	0	0	0	0	0	0	0	0	1	0	0	0	0	0	0	0	0	0	0	0	0	0	0	0	0	0	0	0	0	0	0	0	0	0	0	0	0	0	0	0	0	0	0	0
hsa-let-7b-5p|{isomiR}|5_27|sub.5.T>C	16	10	12	28	13	11	5	6	6	2	4	1	8	19	5	4	10	10	7	0	5	7	7	6	3	1	3	3	10	13	6	1	0	0	4	4	5	1	5	9	1	1	0	7	4	0	17	1	10
hsa-miR-29b-2-3p|{isomiR}|51_78|sub.73.T>C	0	0	0	0	0	0	0	0	0	0	0	0	0	0	0	0	1	0	0	0	0	0	0	0	1	0	0	0	0	0	0	0	2	0	2	1	0	2	3	5	0	0	0	0	0	1	2	7	4
hsa-miR-191-5p|{isomiR}|16_38|sub.30.A>C	0	0	0	0	0	0	0	0	0	0	0	0	0	1	0	0	0	0	0	0	0	0	0	0	0	0	0	0	0	0	0	0	0	0	0	0	0	0	0	0	0	0	0	0	0	0	0	0	0
hsa-miR-143-3p|{isomiR}|60_81|sub.72.C>T;sub.80.C>T	1	3	0	0	0	0	0	0	0	0	0	0	0	0	0	0	0	1	0	0	0	0	0	0	0	0	0	0	0	0	0	0	0	0	0	0	0	0	0	0	0	0	0	0	0	0	0	0	0
hsa-miR-891a-5p|{isomiR}|10_31|sub.23.A>C	0	0	0	0	0	0	0	0	0	0	0	0	0	0	0	0	0	0	0	0	0	0	1	0	0	0	0	0	0	0	0	0	0	0	0	0	0	0	0	0	0	0	0	0	0	0	0	0	0
hsa-let-7d-5p|{isomiR}|8_27|sub.8.G>A	0	0	0	0	0	0	0	0	0	0	0	1	0	0	0	0	0	0	0	0	0	0	0	0	0	0	0	0	0	0	0	0	0	0	0	0	0	0	0	0	0	0	0	0	0	0	0	0	0
hsa-miR-363-3p|{isomiR}|52_71|	3	0	0	0	0	0	0	0	0	0	0	3	0	1	0	2	1	0	0	0	0	0	0	0	0	0	0	0	1	3	1	0	1	1	0	0	2	0	0	2	0	1	0	2	1	0	0	0	0
hsa-miR-30b-5p|{isomiR}|16_40|	3	3	7	0	0	4	1	11	5	7	8	1	2	7	2	2	3	3	4	1	1	2	4	10	4	5	7	1	3	8	3	5	39	38	124	132	106	253	41	22	5	6	5	67	6	16	41	2	14
hsa-miR-582-5p|{isomiR}|16_37|sub.32.G>C	0	0	0	0	0	0	0	0	0	0	0	0	0	0	0	0	0	0	0	0	0	0	0	0	0	0	0	0	0	0	0	0	0	0	0	1	0	1	0	2	1	1	0	1	1	1	2	0	3
hsa-miR-17-3p|{isomiR}|50_73|sub.50.A>G	0	0	0	0	0	0	0	0	0	0	0	0	0	0	0	0	0	0	0	0	0	0	0	0	0	0	0	0	0	0	0	0	0	0	0	1	0	0	0	0	0	0	0	0	0	0	0	0	0
hsa-miR-193a-3p|{isomiR}|54_73|sub.63.A>T	0	0	0	0	0	0	0	0	0	0	0	0	0	0	0	0	0	0	0	0	0	0	0	0	0	0	0	0	0	0	0	0	0	0	0	1	2	0	0	0	0	0	0	0	0	0	0	0	1
hsa-miR-1826-3p|{isomiR}|63_84|sub.81.G>A;sub.83.A>C	0	0	0	0	0	0	0	0	0	1	0	0	1	0	0	0	0	0	0	0	0	0	0	0	0	2	0	0	1	0	0	0	0	0	0	0	0	0	0	0	0	0	0	0	0	0	0	0	0
hsa-miR-1247-5p|{isomiR}|39_61|sub.57.C>A;sub.59.G>T	0	0	0	0	0	0	0	0	0	0	0	0	0	0	0	0	0	0	0	0	0	0	0	0	0	0	0	0	0	0	0	0	1	0	1	0	0	0	0	0	0	0	0	0	0	0	0	0	0
hsa-miR-542-3p|{isomiR}|52_73|sub.54.T>C;sub.60.A>G	0	0	0	1	0	0	0	0	0	0	0	0	0	0	0	0	0	0	0	0	0	0	0	0	0	0	0	0	0	0	0	0	0	0	0	0	0	0	0	0	0	0	0	0	0	0	0	0	0
hsa-miR-100-5p|{isomiR}|14_34|	2	2	1	2	0	1	2	0	2	3	1	3	6	0	0	1	1	1	3	3	2	0	1	3	5	2	0	4	4	0	0	1	5	0	0	4	4	7	0	0	0	0	0	0	1	0	4	1	1
hsa-miR-24-2-5p|{isomiR}|10_29|sub.10.C>G	0	0	0	0	0	0	0	0	0	0	0	0	0	0	1	0	0	0	0	1	0	0	0	0	0	0	0	0	0	0	0	0	0	0	0	0	0	0	2	0	0	0	0	0	0	0	0	0	0
hsa-miR-152-3p|{isomiR}|53_81|sub.75.C>A	0	0	0	0	1	0	0	0	0	0	0	0	0	0	0	0	0	0	0	1	0	0	0	0	0	0	0	0	0	0	1	0	0	1	0	0	0	0	0	0	0	0	0	0	0	0	0	5	0
hsa-miR-1283-1-3p|{isomiR}|52_72|sub.66.T>A	0	0	0	0	0	0	0	0	0	0	0	0	0	0	0	0	0	0	0	0	0	0	0	0	0	0	0	0	0	0	0	0	0	0	0	0	1	0	0	0	0	0	0	0	0	0	0	0	0
hsa-miR-4255-5p|{isomiR}|8_30|sub.9.T>C	0	0	0	0	0	0	0	0	0	0	0	0	0	0	0	0	0	0	0	0	0	0	0	0	0	0	0	0	0	0	0	0	0	0	0	0	0	0	0	0	0	0	0	0	0	0	1	0	0
hsa-miR-337-5p|{isomiR}|22_42|sub.24.A>T	0	0	0	0	0	0	0	0	0	0	0	0	0	0	0	0	0	0	0	0	0	0	0	0	0	0	0	0	0	0	0	0	0	0	2	0	1	0	0	0	0	0	0	0	0	0	0	0	0
hsa-miR-487b-3p|{isomiR}|50_73|sub.70.T>G;sub.72.T>G	0	0	0	0	0	0	0	0	0	0	0	0	0	0	0	0	0	0	0	0	0	0	0	0	0	0	0	0	0	0	0	0	0	0	0	1	0	0	0	0	0	0	0	0	0	0	0	0	0
hsa-miR-193b-3p|{isomiR}|50_71|sub.67.C>T	3	2	1	0	0	2	1	6	9	8	6	3	1	0	2	6	4	1	1	0	2	1	1	7	5	7	1	0	1	1	3	3	11	2	28	66	50	13	18	6	8	6	3	17	16	2	1	0	5
hsa-miR-1975-3p|{isomiR}|50_73|sub.70.T>C	1	0	0	1	0	0	0	1	1	0	0	0	1	0	0	1	0	0	0	0	0	0	0	0	0	0	0	0	1	1	0	0	6	3	0	0	0	1	0	1	1	0	11	0	2	2	0	0	0
hsa-miR-130a-3p|{isomiR}|54_77|sub.76.T>A	36	35	19	71	17	13	6	15	11	25	4	25	13	66	33	18	33	35	20	41	21	16	10	13	11	14	5	26	17	55	22	24	0	1	3	9	9	7	6	1	1	1	1	2	4	5	14	2	4
hsa-miR-3163-5p|{isomiR}|4_23|sub.4.T>G	0	0	0	0	0	0	0	0	0	0	0	0	0	0	0	0	0	0	0	0	0	0	0	0	0	0	0	0	0	1	0	0	0	0	0	0	0	0	0	0	0	0	0	0	0	0	0	0	0
hsa-miR-629-5p|{isomiR}|21_41|sub.25.T>A	0	0	0	0	0	0	0	0	0	0	0	0	0	0	0	0	0	0	0	0	0	0	0	0	0	0	0	0	0	0	0	0	0	0	0	0	0	0	0	0	1	0	0	0	0	0	0	0	0
hsa-miR-22-5p|{isomiR}|14_35|sub.15.G>A;sub.33.T>C	0	0	0	0	0	0	0	0	0	0	0	0	0	0	0	0	0	0	0	0	0	0	0	0	0	0	0	0	0	0	0	0	0	0	0	0	1	0	0	0	0	0	0	0	0	0	0	0	0
hsa-miR-1308-5p|{isomiR}|4_30|sub.18.G>C;sub.22.C>T	0	0	1	0	0	0	1	0	1	0	0	0	0	0	0	0	0	0	1	0	0	2	0	0	0	0	0	0	0	0	0	0	0	0	0	0	0	0	0	0	0	0	0	0	0	0	0	1	0
hsa-miR-140-3p|{isomiR}|62_83|sub.64.C>A;sub.68.G>C	0	0	0	0	0	0	0	0	0	0	0	0	0	0	0	0	0	0	0	0	0	0	0	0	0	0	0	0	0	0	1	0	0	0	0	0	0	0	0	0	0	0	0	0	0	0	0	0	0
hsa-miR-145-5p|{isomiR}|15_37|sub.15.G>C;sub.17.C>T	0	0	0	1	0	0	0	0	0	0	0	0	0	0	0	0	0	0	0	1	0	0	0	0	0	0	0	0	0	0	0	0	0	0	0	1	0	1	0	0	0	0	0	0	0	0	12	3	3
hsa-miR-24-1-5p|{isomiR}|5_25|sub.18.T>C	0	0	0	1	0	0	0	0	0	0	0	0	0	0	0	0	0	0	0	0	0	0	0	0	0	0	0	0	0	0	0	0	0	0	0	0	0	0	0	0	0	0	0	0	0	0	0	0	0
hsa-miR-199b-5p|{isomiR}|25_47|sub.41.T>C;sub.45.T>A	0	0	0	0	0	0	0	0	0	0	0	0	0	0	0	0	0	0	0	0	0	0	0	0	0	0	0	0	0	0	0	0	0	0	2	0	1	1	0	0	0	0	0	0	0	1	2	0	1
hsa-miR-670-3p|{isomiR}|59_81|	0	0	0	0	0	8	12	0	0	0	0	0	1	0	0	0	0	0	0	0	1	7	8	0	0	0	0	1	0	0	0	0	0	0	0	0	0	0	0	0	0	1	0	0	0	0	0	0	0
hsa-miR-1323-5p|{isomiR}|10_30|sub.19.A>T;sub.29.T>C	0	0	0	0	0	0	0	0	0	0	0	0	0	0	0	0	0	0	0	0	0	0	0	0	0	0	0	0	0	0	0	0	0	0	1	0	0	0	0	0	0	0	0	0	0	0	0	0	0
hsa-miR-27b-3p|{isomiR}|60_84|sub.81.A>G	0	0	0	2	0	0	0	0	0	0	0	0	1	1	0	0	0	0	0	0	0	0	0	0	0	1	0	0	2	1	0	0	0	0	0	0	0	0	0	0	0	0	0	0	0	0	0	0	1
hsa-miR-30e-5p|{isomiR}|16_36|sub.33.G>A;sub.35.A>G	0	0	0	0	0	0	0	0	0	0	0	0	0	1	0	0	0	0	0	0	0	0	0	0	0	0	0	0	0	0	0	0	0	1	0	1	1	2	2	1	1	1	0	0	1	0	3	1	1
hsa-miR-29c-5p|{isomiR}|15_35|sub.16.G>A	1	0	0	0	0	0	0	0	1	0	0	2	0	3	0	0	0	0	0	0	1	0	1	5	1	1	0	1	0	1	1	0	0	0	0	0	0	2	0	0	0	0	0	0	0	0	1	0	2
hsa-miR-570-3p|{isomiR}|59_81|sub.80.C>T	0	0	0	0	0	0	0	0	0	0	0	0	0	0	0	0	0	0	0	0	0	0	0	0	0	0	0	0	0	0	0	0	0	0	0	0	0	1	0	0	1	0	0	0	0	0	0	0	0
hsa-miR-106a-5p|{isomiR}|16_38|sub.35.C>A	0	0	0	0	0	0	0	0	0	0	0	0	0	0	0	0	0	0	0	0	0	0	0	0	0	0	0	1	0	0	0	0	0	0	0	0	0	0	0	0	0	0	0	0	0	0	0	0	0
hsa-miR-1273-3p|{isomiR}|70_90|sub.83.A>T	0	0	0	0	0	0	0	0	0	0	0	0	0	0	0	0	0	0	0	0	0	0	0	0	0	1	0	0	0	0	0	0	0	0	0	0	0	0	0	0	0	0	0	0	0	0	0	0	0
hsa-miR-204-5p|{isomiR}|32_53|sub.42.C>G	0	0	0	0	0	0	0	0	0	0	0	0	0	1	6	0	0	0	0	0	0	0	0	0	0	0	0	0	0	2	1	0	0	0	0	0	0	0	0	0	0	0	0	0	0	0	0	0	0
hsa-miR-451-5p|{isomiR}|16_38|sub.26.C>G;sub.36.T>G	0	0	0	0	0	0	0	0	0	0	0	0	0	0	0	0	0	0	0	0	0	0	0	0	0	0	0	0	0	0	0	0	0	0	0	0	1	0	0	0	0	0	0	0	0	0	0	0	0
hsa-miR-1979-5p|{isomiR}|5_31|sub.26.T>C;sub.28.G>A	0	0	0	0	0	0	0	0	0	0	0	0	0	0	0	0	0	0	0	0	0	0	0	0	0	0	0	0	0	0	0	0	0	0	0	0	0	0	0	0	0	0	0	0	0	1	1	0	0
hsa-miR-193b-3p|{isomiR}|50_73|sub.67.C>A	0	0	0	0	0	0	0	0	0	0	0	0	0	0	0	0	0	0	0	0	0	0	0	0	0	0	0	0	0	0	0	0	0	0	0	1	0	0	0	0	0	0	0	0	0	0	0	0	0
hsa-miR-15a-3p|{isomiR}|50_74|sub.71.A>T	0	0	0	0	0	0	0	0	0	1	0	0	0	0	0	0	0	1	0	0	0	0	0	0	0	0	0	0	0	0	0	0	0	0	0	0	0	0	0	0	0	0	0	0	0	0	0	0	0
hsa-miR-655-5p|{isomiR}|22_41|	0	0	0	1	2	0	0	0	0	0	0	1	1	1	0	0	0	0	0	1	1	0	1	0	0	0	0	1	0	0	0	0	0	0	0	0	0	0	0	1	0	0	0	0	0	0	0	0	0
hsa-miR-193a-5p|{isomiR}|20_39|sub.26.T>C	0	0	0	0	0	0	0	0	0	0	0	0	0	0	0	0	0	1	0	0	0	0	0	0	0	0	0	0	0	0	0	0	0	0	0	0	0	0	0	0	0	0	0	0	0	0	0	0	0
hsa-miR-33b-3p|{isomiR}|52_71|	0	0	0	0	0	0	0	0	0	0	0	0	0	0	0	0	0	0	0	0	0	0	0	0	0	0	0	0	0	0	0	0	0	0	0	0	0	0	0	0	1	0	0	0	0	0	0	0	0
hsa-miR-548p-3p|{isomiR}|50_71|sub.56.T>C;sub.66.T>C	0	0	0	0	0	0	0	0	0	0	0	0	0	0	0	0	0	0	0	0	0	0	0	0	0	0	0	0	0	0	0	0	0	0	1	0	0	0	0	0	0	0	0	0	0	0	0	0	0
hsa-miR-17-5p|{isomiR}|12_33|sub.28.G>T	0	0	0	0	0	0	0	0	0	0	0	0	0	0	0	0	0	0	0	0	0	0	0	0	0	0	0	0	0	0	0	0	1	1	0	2	0	1	1	0	1	0	1	0	5	3	1	0	0
hsa-miR-302b-3p|{isomiR}|46_66|sub.55.C>T	0	0	0	0	0	0	0	0	0	0	0	0	0	0	0	0	0	0	0	0	0	0	0	1	1	0	0	0	0	0	0	0	0	0	0	0	0	0	0	0	0	0	0	0	0	0	0	0	0
hsa-let-7f-2-5p|{isomiR}|7_34|sub.29.T>A	0	0	0	0	0	0	1	0	0	0	1	0	0	0	0	0	0	0	0	0	0	0	0	0	0	1	0	0	0	0	0	0	0	0	0	0	0	0	0	0	0	0	0	1	0	0	0	0	0
hsa-miR-23b-3p|{isomiR}|58_77|sub.65.G>A	0	0	0	0	0	0	0	0	0	0	0	0	0	0	0	0	0	0	0	0	0	0	0	0	0	0	0	0	0	0	0	0	0	0	0	0	0	0	0	0	0	0	0	0	0	0	2	0	0
hsa-miR-659-3p|{isomiR}|61_83|	0	0	0	0	0	0	0	0	0	0	0	0	0	0	0	0	0	0	0	0	0	0	1	0	0	1	0	0	0	1	0	0	0	0	0	0	0	0	0	0	0	0	0	0	0	0	0	0	0
hsa-miR-26b-5p|{isomiR}|11_30|sub.12.T>A	0	0	0	0	0	0	0	0	0	0	0	0	0	0	0	0	0	0	0	0	0	0	0	0	0	0	0	0	0	0	0	0	0	0	0	0	1	0	0	0	0	0	0	0	0	0	0	0	0
hsa-miR-185-5p|{isomiR}|14_36|sub.33.T>G	0	0	0	0	0	0	0	0	0	0	0	0	0	1	0	0	0	0	0	0	0	0	0	0	0	0	0	0	0	0	0	0	0	0	0	0	0	0	0	0	0	0	0	0	0	0	0	0	0
hsa-miR-145-5p|{isomiR}|17_36|sub.35.C>G	0	0	0	0	0	0	0	0	0	0	0	0	0	0	0	0	0	0	0	0	0	0	0	0	0	0	0	0	0	0	0	0	0	0	0	0	0	0	0	0	0	0	0	0	0	0	1	0	0
hsa-miR-23b-3p|{isomiR}|56_78|sub.56.A>C;sub.73.T>C	0	0	0	0	0	0	0	0	0	0	0	0	0	0	0	0	0	0	0	0	0	0	0	0	0	0	0	0	0	0	0	0	0	0	0	0	0	0	0	0	1	0	0	0	0	0	0	0	0
hsa-miR-518c-3p|{isomiR}|61_83|sub.80.G>T	0	0	0	0	0	0	0	0	0	0	0	0	0	0	0	0	0	0	0	0	0	0	0	0	0	0	0	1	0	0	0	0	18	0	294	352	329	0	0	0	0	0	0	0	0	0	0	0	0
hsa-miR-517c-3p|{isomiR}|57_78|sub.74.G>T;sub.77.T>G	0	0	0	0	0	0	0	0	0	0	0	0	0	0	0	0	0	0	0	0	0	0	0	0	0	0	0	0	0	0	0	0	0	0	2	1	2	0	0	0	0	0	0	0	0	0	0	0	0
hsa-miR-30e-5p|{isomiR}|16_38|sub.16.T>C;sub.18.T>A	0	0	0	0	0	0	0	1	0	0	0	0	0	0	0	0	0	0	0	0	0	0	0	0	0	0	0	0	0	0	0	0	0	0	0	0	0	0	0	0	0	0	0	0	0	0	0	0	0
hsa-miR-133b-3p|{isomiR}|66_88|sub.83.G>C;sub.87.C>A	0	0	0	0	0	0	0	0	0	0	0	0	0	0	0	0	0	0	0	0	0	0	0	0	0	0	0	0	0	0	0	0	0	0	0	0	0	0	1	0	0	0	0	0	0	0	0	0	0
hsa-miR-133b-3p|{isomiR}|65_87|sub.66.T>A	0	0	0	0	0	0	0	0	0	0	0	0	0	0	0	0	0	0	0	0	0	0	0	0	0	0	0	0	0	0	0	0	0	0	0	0	0	0	1	0	0	0	0	0	0	0	0	0	0
hsa-miR-191-5p|{isomiR}|15_38|sub.34.G>A;sub.37.G>T	0	0	0	0	0	0	0	0	0	0	0	0	0	0	0	0	0	0	0	0	0	0	0	0	0	0	0	0	0	0	0	0	1	6	8	1	2	5	0	2	2	1	3	3	4	2	2	0	0
hsa-miR-1975-3p|{isomiR}|41_63|sub.51.C>T	0	0	1	0	0	0	0	0	0	0	0	0	0	0	0	0	0	0	1	0	0	0	0	0	0	0	0	0	0	0	0	0	0	0	0	0	0	0	0	0	0	0	0	0	0	0	0	0	0
hsa-miR-142-3p|{isomiR}|52_73|sub.71.G>T	4	5	16	0	2	1	0	1	0	1	1	3	18	0	0	18	1	2	5	0	0	1	2	0	2	0	1	5	7	0	0	8	0	0	1	0	0	0	0	0	1	0	2	0	3	1	4	0	4
hsa-miR-3065-3p|{isomiR}|50_73|sub.68.G>A	0	0	0	0	0	0	0	0	0	0	0	0	0	0	0	0	0	0	1	0	0	0	0	0	0	0	0	0	0	0	0	0	0	0	0	0	0	0	0	0	0	0	0	0	0	0	0	0	0
hsa-miR-15b-5p|{isomiR}|19_41|sub.23.A>G;sub.36.T>G	0	0	0	0	0	0	0	0	0	0	0	0	0	0	0	0	0	0	0	0	0	0	0	0	0	0	0	0	0	0	0	0	0	0	0	0	1	0	0	0	0	0	0	0	0	0	0	0	0
hsa-miR-196a-1-3p|{isomiR}|43_66|	0	0	0	0	0	0	0	0	0	0	0	1	0	0	0	0	0	0	0	0	0	0	0	0	0	0	0	0	0	0	0	0	0	0	0	0	0	0	0	0	0	0	0	0	0	0	0	0	0
hsa-miR-191-5p|{isomiR}|15_40|sub.36.T>C;sub.39.T>G	0	0	0	0	0	0	0	0	0	0	0	0	0	0	0	0	0	0	0	0	0	0	0	0	0	0	0	0	0	0	0	0	0	0	0	1	1	2	0	0	0	0	0	0	0	0	0	0	0
hsa-miR-29c-5p|{isomiR}|15_36|sub.33.G>C;sub.35.T>A	0	0	0	0	0	0	0	0	0	0	0	0	0	0	0	0	0	0	0	0	0	0	0	0	0	0	0	0	0	0	0	0	1	0	0	0	1	0	0	0	0	0	0	0	0	0	0	0	1
hsa-miR-548a-1-5p|{isomiR}|24_46|	0	0	0	0	0	0	0	0	0	0	0	0	0	0	0	0	1	0	0	0	0	0	0	0	0	0	0	0	0	0	0	0	0	0	0	0	0	0	0	0	0	0	0	0	0	0	0	0	0
hsa-miR-221-3p|{isomiR}|65_85|sub.80.G>A	0	0	0	0	0	0	0	0	0	0	0	0	0	0	0	0	0	0	0	0	0	0	0	0	0	0	0	0	0	0	0	0	0	0	1	3	1	0	0	0	0	0	0	0	0	0	0	0	0
hsa-miR-22-5p|{isomiR}|14_34|sub.17.T>A	0	0	0	0	0	0	0	0	0	0	0	0	0	0	0	0	0	0	0	0	0	0	0	0	0	0	0	0	0	1	0	0	0	0	0	0	0	0	0	0	0	0	0	0	0	0	0	0	0
hsa-miR-369-3p|{isomiR}|44_64|	1	0	0	1	0	4	1	0	0	2	0	2	0	0	0	1	0	0	0	0	0	0	3	0	0	1	1	1	0	1	0	1	0	0	2	1	1	0	0	0	0	0	0	0	0	0	0	0	0
hsa-miR-150-5p|{isomiR}|15_41|sub.36.G>T	0	0	0	0	0	0	0	0	0	0	0	0	0	0	0	1	0	0	0	0	0	0	0	0	0	0	0	0	0	0	0	0	0	0	0	0	0	0	0	0	0	0	0	0	0	0	0	0	0
hsa-miR-576-5p|{isomiR}|15_37|sub.36.T>C	0	0	0	0	0	0	0	0	0	1	0	0	0	0	0	0	0	0	0	0	0	0	0	0	0	1	0	0	0	0	0	0	0	1	0	0	0	0	0	0	0	0	0	0	0	0	0	1	0
hsa-miR-183-3p|{isomiR}|66_86|sub.84.T>C	0	0	0	0	0	0	0	0	0	0	0	0	0	0	0	0	0	0	0	0	0	0	0	0	0	0	0	0	0	0	0	0	0	0	0	0	1	1	0	0	0	0	0	0	0	0	0	0	0
hsa-miR-29b-2-3p|{isomiR}|51_74|sub.51.T>A;sub.72.T>A	0	0	0	0	0	0	0	0	0	0	0	0	0	0	0	0	0	0	0	0	0	0	0	0	0	0	0	0	0	0	0	0	0	0	1	3	2	0	0	0	0	0	0	0	0	0	0	0	0
hsa-miR-744-5p|{isomiR}|10_31|sub.10.T>A	0	1	0	1	1	0	0	0	0	0	0	0	0	1	0	0	0	0	0	0	0	0	0	0	0	0	0	0	0	0	0	0	0	0	0	0	0	0	0	1	0	0	0	0	0	0	0	0	0
hsa-miR-145-5p|{isomiR}|15_37|sub.31.A>G;sub.33.T>G	0	0	0	0	0	0	1	0	0	0	0	0	0	0	0	0	0	0	0	0	0	0	0	0	0	0	0	0	0	0	0	0	2	1	1	2	4	10	4	0	1	2	1	0	1	0	14	0	6
hsa-miR-24-1-3p|{isomiR}|44_66|sub.65.G>C	0	4	0	2	1	0	0	4	3	1	3	1	0	2	1	0	0	2	1	1	3	0	0	4	5	4	0	0	1	1	1	1	8	7	12	19	16	18	0	2	0	1	0	0	0	2	21	4	4
hsa-miR-525-5p|{isomiR}|15_35|sub.30.T>G	0	0	0	0	0	0	0	0	0	0	0	0	0	0	0	0	0	0	0	0	0	0	0	0	0	0	0	0	0	0	0	0	0	0	0	1	0	0	0	0	0	0	0	0	0	0	0	0	0
hsa-miR-17-5p|{isomiR}|13_33|sub.23.A>C	0	0	0	0	0	1	0	0	0	0	0	0	0	0	0	0	0	0	0	1	0	0	0	0	2	0	0	0	0	0	0	0	0	0	0	1	0	0	0	0	0	0	0	0	0	0	0	0	0
hsa-let-7e-5p|{isomiR}|7_28|sub.11.G>C	0	0	0	0	1	0	0	2	0	0	0	0	0	1	0	0	0	0	0	0	0	0	0	0	0	0	0	0	0	1	0	0	0	0	0	0	0	0	0	0	0	0	0	0	0	0	0	0	0
hsa-miR-136-3p|{isomiR}|48_73|sub.69.T>C;sub.72.A>G	0	0	0	0	0	0	0	0	0	0	0	0	0	0	0	0	0	0	0	0	0	0	0	0	0	0	0	0	0	0	0	0	0	0	0	1	0	0	0	0	0	0	0	0	0	0	0	0	0
hsa-miR-126-3p|{isomiR}|51_70|sub.63.T>C;sub.65.A>G	0	0	0	0	0	0	0	0	1	0	0	0	0	0	0	0	0	0	0	0	0	0	0	0	0	0	0	0	0	0	0	0	0	0	0	0	0	0	0	0	0	0	0	0	0	0	0	0	0
hsa-miR-23b-3p|{isomiR}|56_76|sub.60.A>T	0	0	0	0	0	0	0	0	0	0	0	0	0	0	0	0	0	0	0	0	0	0	0	0	0	0	0	0	0	0	0	0	0	0	0	0	1	0	0	0	0	0	0	0	0	0	0	0	0
hsa-miR-30d-5p|{isomiR}|5_26|sub.23.G>A;sub.25.A>G	0	0	0	0	0	0	0	0	1	0	0	0	0	0	0	1	0	0	0	0	0	0	0	0	0	0	0	0	0	0	0	0	0	0	1	0	0	1	24	8	0	0	5	36	7	9	0	0	3
hsa-miR-1273-5p|{isomiR}|0_28|sub.7.G>T;sub.25.G>A	0	0	0	0	0	0	0	0	0	0	0	0	0	0	0	0	0	0	0	0	0	0	1	0	0	0	0	0	0	0	0	0	0	0	0	0	0	0	0	0	0	0	0	0	0	0	0	0	0
hsa-miR-574-5p|{isomiR}|23_45|	1	2	1	0	4	0	9	0	0	0	0	0	0	0	0	0	1	0	2	1	0	0	6	0	1	2	0	0	1	0	0	0	2	2	3	0	2	0	0	0	0	0	0	0	1	0	0	0	0
hsa-miR-126-3p|{isomiR}|51_71|sub.66.T>C	3	10	1	3	4	0	0	12	17	9	2	6	5	7	1	3	3	5	6	8	1	2	3	6	14	6	4	4	9	4	4	3	42	83	751	941	970	1088	132	53	37	46	98	41	100	270	585	0	212
hsa-miR-214-3p|{isomiR}|69_91|sub.86.G>C;sub.90.G>A	0	0	0	0	0	0	0	0	0	0	0	0	0	0	0	0	0	0	0	0	0	0	0	0	0	0	0	0	0	0	0	0	0	0	0	0	0	0	0	0	0	0	1	0	0	0	0	0	0
hsa-miR-1323-5p|{isomiR}|9_29|sub.9.C>A	0	0	0	0	0	0	0	0	0	0	0	0	0	0	0	0	0	0	0	0	0	0	0	0	0	0	0	0	0	0	0	0	0	0	0	1	0	0	0	0	0	0	0	0	0	0	0	0	0
hsa-miR-192-5p|{isomiR}|24_44|sub.30.A>T;sub.40.A>T	0	0	0	0	0	0	0	0	0	0	0	0	0	0	0	0	0	0	0	0	0	0	0	0	0	0	0	0	0	0	0	0	0	0	0	0	0	0	0	0	1	0	0	0	0	0	0	0	0
hsa-miR-513c-5p|{isomiR}|13_33|sub.25.T>C	0	0	0	0	0	2	0	0	0	0	0	0	0	0	0	0	0	0	0	0	0	1	0	0	0	0	0	0	0	0	0	0	0	0	0	0	0	0	0	0	0	0	0	0	0	0	0	0	0
hsa-miR-524-3p|{isomiR}|52_74|sub.73.G>T	0	0	0	0	0	0	0	0	0	0	0	0	0	0	0	0	0	0	0	0	0	0	0	0	0	0	0	0	0	0	0	0	1	0	21	15	33	0	0	0	0	0	0	0	0	0	0	0	0
hsa-miR-29b-2-5p|{isomiR}|11_33|sub.29.T>C	0	0	0	0	0	0	0	0	0	0	0	0	0	0	0	0	0	0	0	0	0	0	0	0	0	0	0	0	0	0	0	0	0	0	0	0	0	1	0	1	0	0	0	0	0	1	0	0	0
hsa-miR-886-5p|{isomiR}|10_35|sub.34.T>A	0	0	0	0	0	0	0	0	0	0	0	0	0	0	1	0	0	0	0	0	0	0	2	0	0	0	0	0	0	1	2	0	0	0	0	0	0	0	0	0	0	0	0	0	0	0	0	0	0
hsa-miR-183-5p|{isomiR}|27_49|sub.28.T>C	0	0	0	0	0	0	0	0	0	0	0	0	0	0	1	1	0	0	0	0	0	0	0	0	0	0	0	1	0	0	0	0	0	0	1	0	0	0	0	0	0	0	0	0	0	0	0	0	0
hsa-miR-100-5p|{isomiR}|12_31|sub.28.C>G	0	0	0	0	0	0	0	0	0	0	0	1	0	0	0	0	2	0	0	0	0	0	0	0	0	0	0	0	0	0	0	1	3	0	0	1	2	3	5	4	2	0	0	5	6	2	4	0	4
hsa-miR-193b-3p|{isomiR}|50_71|sub.68.C>T	8	0	0	0	0	1	1	5	2	6	0	0	1	3	4	4	2	1	1	0	0	2	1	5	5	4	1	1	0	3	4	1	0	0	70	103	120	8	1	0	3	1	0	2	2	2	0	0	3
hsa-miR-146b-5p|{isomiR}|8_29|sub.22.C>G	0	0	0	0	0	0	0	0	0	0	0	0	0	0	0	0	0	0	0	0	0	0	0	0	0	0	0	0	0	0	0	0	0	0	0	0	0	0	0	0	0	0	0	0	0	0	1	0	0
hsa-miR-140-3p|{isomiR}|62_85|sub.81.G>A;sub.84.A>T	0	0	0	0	0	0	0	0	0	0	0	0	0	0	0	0	0	0	0	0	0	0	0	0	0	0	0	0	0	0	0	0	0	0	0	0	1	0	0	1	0	0	0	0	0	0	2	0	0
hsa-miR-498-3p|{isomiR}|94_116|	0	0	0	0	0	0	0	0	0	0	0	0	0	0	0	0	0	0	0	0	0	0	0	0	0	0	0	0	0	0	0	0	0	0	0	2	0	0	0	0	0	0	0	0	0	0	0	0	0
hsa-miR-17-5p|{isomiR}|13_35|sub.20.C>A	1	0	1	0	0	0	0	0	0	1	1	0	0	0	0	0	6	0	1	1	0	1	0	0	0	0	0	1	1	0	0	2	0	0	0	0	0	0	0	0	0	0	0	0	0	0	0	0	0
hsa-miR-525-3p|{isomiR}|51_72|sub.57.G>A	0	0	0	0	0	0	0	0	0	0	0	0	0	0	0	0	0	0	0	0	0	0	0	0	0	0	0	0	0	0	0	0	1	0	0	0	1	0	0	0	0	0	0	0	0	0	0	0	0
hsa-miR-130b-3p|{isomiR}|50_77|	0	0	0	0	0	0	0	0	0	0	0	0	0	0	0	0	0	0	0	0	0	0	0	0	0	0	0	0	0	2	0	0	0	0	0	0	0	0	0	0	0	0	0	0	0	0	0	0	0
hsa-miR-143-3p|{isomiR}|61_83|sub.81.A>T	0	0	0	0	0	0	0	0	0	0	0	0	0	0	0	1	0	0	0	0	0	1	0	0	0	0	0	0	0	0	2	0	0	0	0	0	0	1	0	0	0	0	0	0	0	0	0	0	1
hsa-miR-1249-3p|{isomiR}|39_58|	0	0	0	0	0	0	0	0	0	0	0	3	1	0	0	0	0	0	0	0	0	0	0	0	0	1	0	1	0	1	0	0	0	0	0	0	0	0	0	0	0	0	0	0	0	0	0	0	0
hsa-miR-660-5p|{isomiR}|14_37|sub.14.A>T;sub.35.T>C	0	0	0	0	0	0	0	0	0	0	0	0	0	0	0	0	0	0	0	0	0	0	0	0	0	0	0	0	0	0	0	0	0	0	0	0	1	0	0	0	0	0	0	0	0	0	0	0	0
hsa-miR-518e-3p|{isomiR}|51_71|sub.55.A>C	0	0	0	0	0	0	0	0	0	0	0	0	0	0	0	0	0	0	0	0	0	0	0	0	0	0	0	0	0	0	0	0	0	0	0	0	1	0	0	0	0	0	0	0	0	0	0	0	0
hsa-miR-106b-5p|{isomiR}|11_32|sub.30.A>C	0	0	0	0	0	1	0	1	0	0	0	1	4	1	0	0	1	1	0	1	0	0	0	0	0	0	0	0	2	0	0	0	0	0	1	1	0	0	1	0	0	0	0	4	0	0	0	0	0
hsa-miR-223-3p|{isomiR}|66_86|sub.81.A>C	0	0	0	0	0	0	0	0	0	0	0	0	0	0	0	0	0	0	0	0	0	0	0	0	0	0	0	0	0	0	0	0	0	3	0	0	0	0	0	1	0	0	1	0	0	0	1	0	0
hsa-miR-506-3p|{isomiR}|69_90|sub.80.T>C	0	0	0	0	0	16	16	0	0	0	0	0	0	0	2	0	0	0	0	0	0	28	22	0	0	0	0	0	0	0	1	0	0	0	0	0	0	0	0	0	0	0	0	0	0	0	0	0	0
hsa-miR-125b-2-3p|{isomiR}|55_77|sub.55.A>G	0	0	0	1	0	1	0	1	0	0	0	0	0	0	0	0	0	0	0	0	0	0	0	1	0	0	0	0	0	0	0	0	0	0	0	2	2	0	0	3	0	0	0	0	0	0	0	1	0
hsa-miR-935-3p|{isomiR}|56_77|sub.73.A>G;sub.76.G>A	0	0	0	0	0	0	0	0	0	0	0	0	0	0	0	0	0	0	0	0	0	0	0	0	0	0	0	0	0	0	0	0	0	0	0	0	0	0	0	1	0	0	0	0	0	0	0	0	0
hsa-miR-144-3p|{isomiR}|49_70|	1	0	0	0	0	0	0	0	0	0	0	0	0	0	0	1	3	0	0	0	2	1	2	0	0	0	0	0	0	0	0	0	0	0	0	0	0	0	0	0	0	0	0	0	0	0	0	0	0
hsa-miR-127-3p|{isomiR}|56_76|sub.75.G>T	0	0	0	0	0	0	0	0	0	0	0	0	0	0	0	0	0	0	0	0	0	0	0	0	0	0	1	1	0	0	0	0	4	1	3	6	9	0	0	4	0	1	0	0	0	0	2	0	0
hsa-miR-1248-3p|{isomiR}|68_94|	0	0	0	0	0	0	0	0	0	0	0	0	0	0	0	0	1	0	0	0	0	0	0	0	0	0	0	0	0	0	0	0	0	0	0	0	0	0	0	0	0	0	0	0	0	0	0	0	0
hsa-miR-188-3p|{isomiR}|53_72|sub.65.G>A	0	1	0	0	0	0	0	0	0	0	0	0	0	0	0	0	0	0	0	0	0	1	0	0	0	0	0	0	0	0	0	0	0	0	0	0	0	0	0	0	0	0	0	0	0	0	1	0	0
hsa-miR-188-5p|{isomiR}|14_33|sub.29.G>T	0	0	0	0	0	0	0	0	0	0	0	0	0	0	0	0	0	0	0	0	0	0	0	0	0	0	0	0	0	0	0	0	0	1	0	2	3	0	0	0	0	0	0	0	0	0	0	0	1
hsa-miR-138-2-5p|{isomiR}|9_32|sub.27.G>C	0	0	0	0	0	0	0	0	0	0	0	0	0	2	0	0	0	1	0	0	0	0	0	0	0	0	0	0	0	0	1	1	4	6	6	11	9	9	0	41	0	0	1	4	1	1	0	0	0
hsa-miR-186-5p|{isomiR}|14_33|sub.29.T>A	0	0	0	0	0	0	0	0	0	0	0	0	0	0	0	0	0	0	0	0	0	0	0	0	0	0	0	0	0	0	0	0	0	0	1	2	4	4	3	2	1	0	0	0	4	3	12	0	6
hsa-miR-505-3p|{isomiR}|51_73|sub.61.G>C	0	0	0	0	0	1	0	0	0	0	0	0	0	0	0	0	0	0	0	0	0	0	0	0	0	0	0	0	0	0	0	0	0	0	0	0	0	0	0	0	0	0	0	0	0	0	4	0	0
hsa-let-7g-5p|{isomiR}|3_25|sub.8.G>A	0	0	0	0	0	0	0	0	0	0	0	0	0	0	0	0	0	3	0	0	0	0	0	0	0	0	0	0	0	0	0	0	0	0	0	0	0	0	0	0	0	0	0	0	0	0	0	0	0
hsa-miR-342-3p|{isomiR}|60_82|sub.61.C>A;sub.64.A>G	0	0	0	0	0	0	0	0	0	0	0	0	0	0	0	0	0	0	0	0	0	0	0	0	0	0	0	0	0	0	0	0	0	0	0	0	0	0	0	0	0	0	1	0	0	0	1	0	1
hsa-miR-1975-3p|{isomiR}|53_74|sub.66.T>C	0	0	0	0	0	0	0	0	0	0	0	0	0	0	0	0	0	0	0	0	0	0	0	0	0	1	0	0	0	0	0	0	0	0	0	0	0	0	0	0	0	0	0	0	0	0	0	0	0
hsa-miR-542-3p|{isomiR}|51_72|sub.69.T>C;sub.71.A>C	0	0	0	0	0	0	0	0	0	0	0	0	0	0	0	0	0	0	0	0	0	0	0	0	0	0	0	0	0	0	0	0	0	0	0	1	0	0	0	0	0	0	0	0	0	0	0	0	0
hsa-miR-100-5p|{isomiR}|12_34|sub.29.T>A;sub.32.T>C	0	0	0	0	0	0	0	0	0	0	0	0	0	0	0	0	0	0	0	0	0	0	0	0	0	0	0	0	0	0	0	0	1	0	0	1	1	1	1	1	0	0	0	0	0	0	0	0	0
hsa-miR-451-5p|{isomiR}|18_38|sub.37.T>G	0	0	0	0	0	0	0	0	1	0	0	1	0	0	0	0	0	0	0	0	0	0	0	1	0	0	0	0	0	0	0	0	0	1	1	2	2	13	0	0	0	0	0	0	0	0	3	1	0
hsa-miR-23a-3p|{isomiR}|46_66|sub.47.A>C	0	0	0	0	0	0	0	0	0	0	0	0	0	0	0	0	0	0	0	0	0	0	0	0	0	0	0	0	0	0	0	0	0	0	0	0	1	2	0	0	0	0	0	0	0	0	0	0	0
hsa-miR-1826-3p|{isomiR}|47_67|	0	0	0	0	1	0	0	1	0	0	0	0	0	0	0	0	0	0	0	0	0	1	0	0	0	0	0	0	0	0	0	0	0	1	0	0	1	0	0	1	3	0	0	0	0	0	1	0	0
hsa-miR-4327-5p|{isomiR}|4_24|sub.8.T>C	0	0	0	0	0	0	0	0	0	0	0	0	0	0	0	0	0	0	0	0	0	0	0	0	0	0	0	0	0	0	0	0	0	0	1	0	0	1	0	0	0	0	0	0	0	0	0	0	0
hsa-miR-21-5p|{isomiR}|8_29|	490	3010	2786	662	22	543	544	558	427	2079	1797	753	738	3489	2863	308	470	3040	3039	577	59	543	589	531	409	2096	1763	741	678	3160	2659	304	182	404	407	738	676	118	78	39	165	67	69	501	15	1412	422	98	255
hsa-miR-429-3p|{isomiR}|50_71|sub.67.A>T	0	0	0	0	0	0	0	0	0	0	0	0	0	0	0	0	0	0	0	0	0	0	0	0	0	0	0	0	0	0	0	0	0	16	0	1	0	35	0	0	2	5	0	54	24	3	19	0	14
hsa-miR-193a-3p|{isomiR}|54_75|sub.62.T>C	1	0	0	0	1	0	0	0	1	0	0	1	1	1	0	3	0	0	0	0	0	0	0	0	0	0	0	0	0	1	0	1	0	0	3	2	1	0	0	0	0	0	0	0	0	0	0	0	0
hsa-miR-181c-5p|{isomiR}|26_47|sub.27.A>C	0	0	0	0	0	0	0	0	0	0	0	0	0	0	0	0	0	0	0	0	0	0	0	0	0	0	0	0	0	0	0	0	0	0	0	0	0	0	0	0	0	0	0	0	0	0	4	1	0
hsa-miR-1975-3p|{isomiR}|50_71|sub.57.A>G	0	0	0	0	0	0	0	0	0	0	0	0	0	0	0	0	0	0	0	0	0	0	0	0	0	0	0	0	0	0	0	0	0	0	0	0	0	0	0	0	0	0	0	0	0	1	0	0	0
hsa-miR-30e-5p|{isomiR}|18_39|sub.25.C>T	0	0	0	0	0	0	0	0	0	1	0	0	0	0	0	0	0	0	0	0	0	0	0	1	0	0	0	0	0	0	0	0	0	0	0	0	0	0	0	0	0	0	0	0	0	0	0	0	0
hsa-miR-3154-3p|{isomiR}|53_74|sub.71.C>G	0	0	0	0	0	0	0	0	0	0	0	0	0	0	0	0	0	0	0	0	0	0	0	0	0	0	0	0	0	0	0	0	0	0	0	0	0	1	0	0	0	0	0	0	0	0	0	0	0
hsa-miR-200b-3p|{isomiR}|57_77|sub.75.T>A	0	0	0	0	0	0	0	0	0	0	0	0	0	0	0	0	0	0	0	0	0	0	0	0	0	0	0	0	0	0	1	0	0	0	0	0	0	0	0	0	0	0	0	3	0	3	0	0	0
hsa-miR-382-5p|{isomiR}|10_31|sub.22.G>C	0	0	0	0	0	0	0	0	0	0	0	0	0	0	0	0	0	0	0	0	0	0	0	0	0	0	0	0	0	0	0	1	0	0	0	0	0	0	0	0	0	0	0	0	0	0	0	0	0
hsa-miR-1979-5p|{isomiR}|7_32|sub.15.C>A	0	0	0	0	0	0	0	0	0	0	0	0	0	0	1	0	0	0	0	0	1	0	0	0	0	0	0	0	0	0	0	1	0	0	0	0	0	0	0	0	0	0	0	0	0	0	0	0	0
hsa-miR-28-3p|{isomiR}|53_75|sub.54.A>T	0	1	0	0	0	0	0	0	0	0	0	0	0	0	0	0	0	0	0	0	0	0	0	0	0	0	0	0	0	0	0	0	0	0	0	0	0	0	0	0	0	0	0	0	0	0	0	0	0
hsa-miR-133b-3p|{isomiR}|67_88|sub.85.T>G;sub.87.C>T	0	0	0	0	0	0	0	0	0	0	0	0	0	0	0	0	0	0	0	0	0	0	0	0	0	0	0	0	0	0	0	0	0	0	0	0	0	0	1	0	0	0	0	0	0	0	0	0	0
hsa-miR-223-3p|{isomiR}|67_89|sub.77.T>C	18	64	60	22	22	7	3	11	11	29	22	553	549	12	12	17	24	59	71	15	29	6	2	15	9	25	21	554	543	13	9	18	2	2	8	7	5	28	2	1	0	0	6	0	0	14	23	0	15
hsa-miR-155-5p|{isomiR}|3_29|sub.25.T>C	0	0	0	0	0	0	0	0	0	0	0	0	0	0	0	0	0	0	0	0	0	0	0	0	0	0	0	0	0	0	0	0	0	0	0	0	1	0	0	0	0	0	0	0	0	0	0	0	0
hsa-miR-200a-3p|{isomiR}|53_76|sub.72.T>C	0	0	1	0	0	0	0	0	0	0	0	0	0	1	0	0	0	0	0	0	0	0	0	0	0	0	0	0	0	0	0	0	0	5	0	0	0	10	0	0	0	1	0	3	0	0	0	0	0
hsa-miR-130a-3p|{isomiR}|54_73|sub.62.T>C	0	0	1	0	0	0	0	0	0	1	0	1	0	1	0	0	0	0	0	0	0	1	0	0	0	0	0	0	0	0	0	0	0	0	0	0	0	0	0	0	0	0	0	0	0	0	0	0	0
hsa-miR-181c-3p|{isomiR}|65_86|sub.75.G>A	0	0	0	0	0	0	0	0	0	0	0	0	0	0	0	0	1	0	0	0	0	0	0	0	0	0	1	1	0	0	0	0	0	0	0	0	0	0	0	0	0	0	0	0	0	0	0	0	0
hsa-miR-1910-5p|{isomiR}|11_33|sub.32.T>A	0	0	0	0	0	0	0	1	0	0	0	0	0	0	0	0	0	0	0	0	0	0	0	1	0	0	0	0	0	0	0	0	0	0	0	0	1	0	0	1	0	0	0	0	0	0	0	0	0
hsa-miR-510-5p|{isomiR}|9_31|sub.26.A>G;sub.30.C>A	0	0	0	0	0	1	0	0	0	0	0	0	0	0	0	0	0	0	0	0	0	0	0	0	0	0	0	0	0	0	0	0	0	0	0	0	0	0	0	0	0	0	0	0	0	0	0	0	0
hsa-miR-34a-5p|{isomiR}|20_39|sub.35.C>T	0	0	0	0	0	0	0	0	0	0	0	0	0	0	0	0	0	0	0	0	0	0	0	0	0	0	0	0	0	0	0	0	0	1	0	0	0	0	0	0	0	0	0	0	0	0	0	0	0
hsa-miR-100-5p|{isomiR}|12_33|sub.30.T>A;sub.32.T>G	0	0	0	0	0	0	1	0	1	0	0	0	0	0	0	1	2	1	0	0	3	3	0	1	1	0	0	0	0	0	2	3	0	0	0	0	1	0	0	0	0	0	0	2	2	0	2	0	2
hsa-miR-663-3p|{isomiR}|61_87|	0	0	1	0	0	0	0	0	0	0	0	0	0	0	0	0	0	0	0	0	0	0	0	0	0	0	0	0	0	0	0	0	0	0	0	0	0	0	0	0	0	0	0	0	0	0	0	0	0
hsa-let-7b-5p|{isomiR}|5_25|sub.6.G>A;sub.24.G>T	0	0	0	0	0	0	0	0	0	0	0	0	0	0	0	0	0	0	0	0	0	0	0	0	0	0	0	0	0	0	0	0	0	0	0	0	0	0	0	1	0	0	0	0	0	0	0	0	0
hsa-miR-96-5p|{isomiR}|10_30|	2	0	1	0	0	0	0	1	0	0	0	0	0	1	0	1	0	0	1	0	0	0	0	0	0	0	0	0	0	0	2	0	0	0	0	0	0	0	0	0	0	0	0	0	0	0	0	0	0
hsa-miR-21-5p|{isomiR}|9_29|sub.13.A>G;sub.24.G>A	0	0	0	0	0	0	0	0	0	0	0	0	0	0	0	0	0	0	0	0	0	0	0	0	0	0	0	0	0	0	0	0	0	0	0	0	0	0	0	0	0	0	0	0	0	0	1	0	0
hsa-miR-29b-2-3p|{isomiR}|50_75|sub.70.T>C	0	0	0	0	0	0	0	0	0	0	0	0	0	0	0	0	0	0	0	0	0	0	0	0	0	0	0	0	0	0	0	0	0	0	0	0	0	0	0	0	0	0	1	0	0	0	1	0	0
hsa-miR-140-3p|{isomiR}|62_84|sub.76.C>T;sub.83.C>A	2	2	2	1	4	1	0	6	2	1	0	4	5	0	1	2	0	1	2	5	7	3	1	5	1	1	0	1	6	4	3	1	0	0	0	0	0	1	0	0	0	0	0	0	1	0	1	0	0
hsa-miR-4305-5p|{isomiR}|8_27|sub.26.T>A	0	0	0	1	0	0	0	0	0	1	0	0	0	0	1	0	0	0	0	0	0	0	0	0	0	0	0	1	0	0	0	0	0	0	0	0	0	0	0	0	0	0	0	0	0	0	0	0	0
hsa-miR-24-1-3p|{isomiR}|45_67|sub.64.G>T;sub.66.A>T	0	0	0	0	0	0	0	0	0	0	0	0	0	0	0	0	0	0	0	0	0	0	0	0	0	0	0	0	0	0	0	0	0	0	0	0	0	0	2	0	0	0	0	0	0	0	0	0	0
hsa-miR-525-5p|{isomiR}|14_33|sub.32.T>G	0	0	0	0	0	0	0	0	0	0	0	0	0	0	0	0	0	0	0	0	0	0	0	0	0	0	0	0	0	0	0	0	1	0	1	2	4	0	0	0	0	0	0	0	0	0	0	0	0
hsa-miR-1303-amb|{isomiR}|32_52|	0	0	0	0	0	1	0	0	0	0	1	0	0	0	0	1	0	0	0	0	0	0	0	0	0	0	0	0	0	0	0	0	0	0	0	0	0	0	0	0	0	0	0	0	0	0	0	0	0
hsa-miR-186-5p|{isomiR}|13_34|sub.29.T>G	0	0	0	0	0	0	0	0	0	0	0	0	0	0	0	0	0	0	0	0	0	0	0	0	0	0	0	0	0	0	0	0	0	0	0	0	0	0	0	0	0	0	1	0	0	0	1	0	0
hsa-miR-377-5p|{isomiR}|6_27|sub.23.A>G	0	0	0	0	0	0	0	0	0	0	0	0	0	0	0	0	0	0	0	0	0	0	0	0	0	0	0	0	0	0	0	0	0	0	3	5	5	0	0	0	0	0	0	0	0	0	0	0	0
hsa-miR-29a-3p|{isomiR}|41_63|sub.55.A>G	5	1	2	4	1	0	2	5	0	3	3	3	1	11	1	5	10	7	3	8	7	3	3	10	2	2	4	5	9	15	4	5	1	0	18	10	14	13	4	8	0	1	1	1	1	2	26	0	24
hsa-miR-28-3p|{isomiR}|53_74|sub.68.T>C;sub.70.C>A	0	0	0	0	0	0	0	0	0	0	0	0	0	0	0	0	0	0	0	0	0	0	0	0	0	0	0	0	0	0	0	0	0	0	1	0	0	0	0	0	0	0	0	0	0	0	1	0	1
hsa-miR-3174-5p|{isomiR}|9_28|	0	0	0	0	0	0	0	0	0	0	0	0	0	0	0	0	0	0	0	0	0	0	0	0	0	0	0	0	0	0	1	1	0	0	0	0	0	0	0	0	0	0	0	0	0	0	0	0	0
hsa-miR-335-5p|{isomiR}|15_36|sub.17.A>G	1	0	0	4	0	1	0	0	0	1	0	1	2	2	0	0	2	1	0	1	2	1	2	1	2	1	0	0	0	2	0	1	0	0	0	0	0	0	0	0	0	0	0	0	0	0	0	0	0
hsa-miR-519d-3p|{isomiR}|53_76|sub.72.G>T;sub.75.T>C	0	0	0	0	0	0	0	0	0	0	0	0	0	0	0	0	0	0	0	0	0	0	0	0	0	0	0	0	0	0	0	0	2	0	1	1	0	0	0	0	0	0	0	0	0	0	0	0	0
hsa-miR-30a-3p|{isomiR}|46_68|sub.46.C>G;sub.67.C>T	0	0	0	0	0	0	0	0	0	0	0	0	0	0	0	0	0	0	0	0	0	0	0	0	0	0	0	0	0	0	0	0	0	0	1	0	0	0	0	0	0	0	0	0	0	0	0	0	0
hsa-miR-628-5p|{isomiR}|22_42|sub.26.T>C	1	0	0	0	0	0	0	0	1	0	0	0	0	0	0	0	1	0	3	0	0	0	0	1	0	0	0	0	0	1	1	0	0	0	0	0	0	0	0	0	0	0	0	0	0	0	0	0	0
hsa-miR-1979-5p|{isomiR}|3_30|	150	5	9	20	29	12	18	2	1	6	6	13	14	6	10	69	133	4	9	19	31	25	9	5	3	13	11	19	13	9	2	95	2	1	0	0	0	0	0	0	0	1	1	0	0	0	1	0	0
hsa-miR-29a-5p|{isomiR}|3_25|sub.21.T>G;sub.24.G>C	0	0	0	0	0	0	0	0	0	0	0	0	0	0	0	0	0	0	0	0	0	0	0	0	0	0	0	0	0	0	0	0	0	0	0	0	0	0	0	1	0	0	0	0	0	0	0	0	0
hsa-miR-200c-3p|{isomiR}|43_65|sub.61.A>G;sub.63.G>T	0	0	0	0	0	0	0	0	0	0	0	0	0	0	0	0	0	0	0	0	0	0	0	0	0	0	0	0	0	0	0	0	0	0	0	0	2	1	0	0	0	0	0	0	0	0	0	0	0
hsa-miR-566-3p|{isomiR}|46_74|sub.48.G>A;sub.71.G>A	0	0	0	0	0	0	1	0	0	0	0	0	0	0	0	0	0	0	0	0	0	0	0	0	0	0	0	0	0	0	0	0	0	0	0	0	0	0	0	0	0	0	0	0	0	0	0	0	0
hsa-miR-320a-3p|{isomiR}|47_69|sub.63.G>A;sub.66.C>T	0	0	0	0	0	0	0	0	0	0	0	0	0	0	0	0	0	0	0	0	0	0	0	0	1	0	0	0	0	0	0	0	0	0	0	0	0	0	0	0	0	0	0	0	0	0	0	0	0
hsa-miR-525-3p|{isomiR}|52_74|sub.71.C>G	0	0	0	0	0	0	0	0	0	0	0	0	0	0	0	0	0	0	0	0	0	0	0	0	0	0	0	0	0	0	0	0	0	0	0	0	1	0	0	0	0	0	0	0	0	0	0	0	0
hsa-miR-31-5p|{isomiR}|7_29|sub.23.T>C;sub.25.G>A	0	0	0	0	0	0	0	0	0	0	0	0	0	0	0	0	0	0	0	0	0	0	0	0	0	0	0	0	0	0	1	0	0	0	0	0	0	0	0	0	0	0	0	0	0	0	0	0	0
hsa-miR-301b-3p|{isomiR}|44_66|sub.49.C>T	0	0	0	0	0	0	0	0	0	0	0	0	0	0	0	0	0	0	0	0	0	0	0	0	0	0	0	0	0	0	1	0	0	0	0	0	0	0	0	0	0	0	0	0	0	0	0	0	0
hsa-miR-656-3p|{isomiR}|42_62|sub.45.A>G	0	0	0	0	0	0	0	0	0	0	0	0	0	0	0	0	0	0	0	0	0	0	0	0	0	0	0	0	0	0	0	0	0	0	1	0	1	0	0	0	0	0	0	0	0	0	0	0	0
hsa-miR-451-5p|{isomiR}|16_37|sub.20.C>T;sub.33.G>T	0	0	0	0	0	0	0	0	0	0	0	0	0	0	0	0	0	0	0	0	0	0	0	0	0	0	0	0	0	0	0	1	0	0	0	1	0	0	0	0	0	0	0	0	0	0	1	0	0
hsa-miR-22-3p|{isomiR}|49_73|	0	0	0	0	0	0	0	0	0	0	1	0	0	0	0	0	0	0	0	0	0	0	0	0	0	0	0	0	0	0	0	0	0	0	0	0	0	0	0	0	0	0	0	0	0	0	0	0	0
hsa-miR-508-3p|{isomiR}|62_82|sub.72.T>C	0	0	0	0	0	4	4	0	0	0	0	0	0	1	1	0	0	0	0	0	0	2	2	0	0	0	0	0	0	1	0	0	0	0	0	0	0	0	0	0	0	1	0	0	0	0	0	0	0
hsa-miR-429-3p|{isomiR}|51_72|sub.71.T>G	0	0	1	0	0	0	0	0	0	0	0	0	0	0	2	0	0	0	0	0	0	0	0	0	0	0	0	0	0	1	0	0	0	0	0	0	0	0	0	0	0	0	0	0	0	0	0	0	0
hsa-miR-106a-5p|{isomiR}|17_36|	0	0	0	0	0	0	0	0	0	0	0	0	0	0	0	0	0	0	0	0	0	0	0	0	0	0	0	0	0	0	0	0	0	0	1	0	0	0	0	0	0	0	0	0	0	0	0	0	0
hsa-miR-199b-5p|{isomiR}|25_46|sub.42.C>T;sub.44.G>C	0	0	0	0	0	0	0	0	0	0	0	0	0	0	0	0	0	0	0	0	0	0	0	0	0	0	0	0	0	0	0	0	0	0	0	0	0	0	0	0	0	1	0	0	0	0	1	0	1
hsa-miR-20a-5p|{isomiR}|7_28|sub.14.C>A	0	1	0	0	0	0	0	0	0	0	0	0	0	0	0	0	0	0	0	0	0	0	0	0	0	0	0	0	0	0	0	0	0	0	0	0	0	0	0	0	0	0	0	0	0	0	0	0	0
hsa-miR-145-5p|{isomiR}|16_36|sub.32.A>T	0	0	0	0	0	0	0	0	0	0	0	0	0	0	0	0	0	0	0	0	0	0	0	0	0	0	0	0	0	0	0	0	0	1	0	0	0	1	0	0	1	0	0	0	0	0	4	0	1
hsa-miR-151-3p|{isomiR}|46_66|sub.56.G>T	0	0	0	0	0	0	0	0	0	0	0	0	0	0	0	0	0	0	0	0	0	0	0	0	0	0	1	0	0	0	0	0	0	0	0	0	0	0	0	0	0	0	0	0	0	0	0	0	0
hsa-miR-455-3p|{isomiR}|53_79|sub.73.C>T	0	0	0	0	0	0	0	0	0	0	0	0	0	0	0	0	0	0	0	0	0	0	0	0	0	0	0	0	0	0	0	0	0	0	0	0	0	0	0	1	0	0	0	0	0	0	0	0	0
hsa-miR-1975-3p|{isomiR}|49_72|sub.70.T>G	0	0	0	0	0	0	0	0	0	0	0	0	0	0	0	0	0	0	0	0	0	0	0	0	0	0	0	0	0	0	0	0	0	3	0	0	0	3	0	0	0	0	0	0	0	0	0	0	0
hsa-miR-214-3p|{isomiR}|70_93|sub.75.A>G	0	0	0	0	0	0	0	0	0	0	0	0	0	0	0	0	0	1	0	0	0	0	1	1	0	0	0	0	0	0	0	0	0	0	0	0	0	0	0	0	0	0	0	0	0	0	0	0	0
hsa-miR-3159-3p|{isomiR}|45_66|sub.46.G>C	0	0	0	0	0	0	0	0	0	0	0	0	0	0	0	0	0	0	0	0	0	0	0	0	0	0	0	0	0	0	0	0	0	0	0	0	0	0	0	0	0	0	0	0	0	0	1	0	0
hsa-miR-99b-5p|{isomiR}|6_25|sub.6.C>A;sub.9.C>A	0	0	0	0	0	0	0	0	0	0	0	0	0	0	0	0	0	0	0	0	0	0	0	0	0	0	0	0	0	0	0	0	0	0	0	0	1	0	0	0	0	0	0	0	0	0	0	0	0
hsa-miR-1252-5p|{isomiR}|6_26|	0	0	0	0	0	0	0	0	0	0	0	0	0	0	2	0	0	0	0	0	0	0	0	0	0	0	0	0	0	0	0	0	0	0	0	0	0	0	0	0	0	0	0	0	0	0	0	0	0
hsa-miR-425-3p|{isomiR}|54_76|sub.74.C>T	0	0	0	0	0	0	0	0	0	0	0	0	0	0	0	0	0	0	0	0	0	0	0	0	0	0	0	0	0	0	0	0	1	0	0	0	0	0	0	0	0	0	0	0	0	0	1	0	1
hsa-miR-497-5p|{isomiR}|23_43|sub.40.T>C;sub.42.G>T	0	0	0	0	0	0	0	0	0	0	0	0	0	0	0	0	0	0	0	0	0	0	0	0	0	0	0	0	0	0	0	0	0	0	0	0	0	0	0	0	0	0	0	1	0	0	1	0	2
hsa-miR-21-5p|{isomiR}|6_26|sub.21.G>A	0	0	0	0	0	0	0	0	0	0	0	0	0	0	0	0	0	0	0	0	0	0	0	0	0	0	0	0	0	0	0	0	0	0	0	0	0	0	0	0	0	0	0	2	0	1	0	0	0
hsa-miR-577-3p|{isomiR}|52_73|	0	0	0	0	0	0	0	0	0	0	0	0	0	1	1	0	1	0	0	0	0	0	0	0	0	0	0	0	0	2	1	0	0	0	0	0	0	0	0	0	0	0	0	1	0	0	0	0	0
hsa-miR-191-5p|{isomiR}|15_36|sub.31.G>A	11	17	2	20	5	7	6	33	24	14	5	26	9	21	6	7	7	18	7	8	4	9	7	27	17	12	8	18	13	20	21	21	1074	3863	6096	8088	8217	10507	970	2737	519	446	1687	1208	1450	1630	2241	38	560
hsa-miR-29a-5p|{isomiR}|3_23|sub.21.T>G	0	0	0	0	0	0	0	0	0	0	0	0	0	0	0	0	0	0	0	0	0	0	0	0	0	0	0	0	0	0	0	0	0	0	0	0	0	0	0	1	0	0	0	0	0	0	0	0	0
hsa-miR-1307-5p|{isomiR}|40_60|sub.58.G>T	0	0	0	0	0	0	0	0	0	0	0	0	0	0	0	1	0	0	0	0	0	0	0	0	0	0	0	0	0	0	0	0	0	2	8	7	5	18	2	6	0	1	18	3	2	2	4	0	3
hsa-miR-340-3p|{isomiR}|57_78|sub.76.A>T	0	0	0	0	0	0	0	0	0	0	0	0	0	0	0	0	0	0	0	0	0	0	0	0	0	0	0	0	0	0	0	0	0	0	0	0	0	0	0	3	0	0	0	0	0	0	0	0	0
hsa-miR-193b-3p|{isomiR}|50_71|sub.50.A>T	4	0	0	0	0	1	0	1	0	0	4	0	0	2	0	1	3	0	0	0	1	2	2	0	1	0	0	0	0	0	0	0	0	0	0	1	1	1	0	0	0	0	0	0	2	0	0	0	1
hsa-miR-181b-1-amb|{isomiR}|35_63|sub.61.A>G	0	0	0	0	0	0	0	0	0	0	0	0	0	0	0	0	0	0	0	1	0	0	0	0	0	0	0	0	0	0	0	0	0	0	0	0	0	0	0	0	0	0	0	0	0	0	0	0	0
hsa-miR-425-5p|{isomiR}|13_35|sub.27.T>C	10	7	4	2	2	2	0	2	3	3	3	5	7	1	2	4	7	1	7	3	0	0	1	2	2	3	3	8	5	4	4	6	0	0	3	2	0	0	0	0	0	0	0	0	0	0	3	0	0
hsa-miR-342-5p|{isomiR}|18_38|sub.30.T>C	1	0	0	0	1	0	0	0	0	0	0	0	0	0	0	0	0	0	0	0	0	0	0	0	0	0	0	0	0	0	0	0	0	0	0	0	0	0	0	0	0	0	0	0	0	0	0	0	0
hsa-miR-100-5p|{isomiR}|12_31|	5979	1191	1068	4370	4039	938	1346	1173	1142	997	846	637	598	2012	1810	2638	5691	1147	1366	3781	3946	1084	1311	1221	1096	991	815	588	659	1988	1764	2773	1086	289	1575	2633	2495	889	147	644	53	163	18	181	392	232	5236	407	1369
hsa-miR-1308-amb|{isomiR}|9_37|sub.22.C>T;sub.35.T>G	0	0	0	0	0	0	0	0	0	0	0	0	0	0	0	0	0	0	0	0	0	0	0	0	0	0	0	0	0	0	0	0	0	0	0	0	0	0	0	0	0	0	0	1	0	0	0	0	0
hsa-miR-1243-5p|{isomiR}|3_23|	0	0	0	0	0	0	0	0	2	0	0	0	0	0	0	0	0	0	0	0	0	0	0	0	0	0	0	0	0	0	0	0	0	0	0	0	0	0	0	0	0	0	0	0	0	0	0	0	0
hsa-miR-23b-3p|{isomiR}|57_79|sub.58.T>C;sub.78.A>C	0	0	0	0	0	0	0	0	0	0	0	0	0	0	0	0	0	0	0	0	0	0	0	0	0	0	0	0	1	0	0	0	0	0	2	4	0	2	0	0	0	0	0	0	0	0	1	0	0
hsa-miR-130a-3p|{isomiR}|54_75|sub.55.A>G;sub.73.C>A	0	0	0	0	0	0	0	0	0	0	0	0	0	0	0	0	0	0	0	0	0	0	0	0	0	0	0	0	0	0	0	0	0	0	1	0	1	0	0	0	0	0	0	0	0	0	0	0	0
hsa-miR-221-5p|{isomiR}|24_43|sub.36.A>G	0	0	0	0	0	0	0	0	0	0	0	0	0	0	0	0	0	0	0	0	0	0	0	0	0	0	0	0	0	0	0	0	0	0	0	0	0	0	0	0	0	0	0	0	0	1	1	0	0
hsa-miR-34c-5p|{isomiR}|12_35|sub.25.A>G	0	0	0	0	0	0	0	0	0	0	0	0	0	0	0	0	0	0	0	0	0	0	1	0	0	0	0	0	0	0	0	0	0	0	0	0	0	0	0	0	0	0	0	0	0	0	0	0	0
hsa-miR-590-5p|{isomiR}|15_37|sub.34.C>A	0	0	0	0	1	0	0	0	0	0	0	0	0	0	0	0	0	0	0	0	0	0	0	0	0	0	0	0	0	0	0	0	0	0	0	0	0	0	1	0	1	0	0	0	0	0	2	0	0
hsa-miR-205-5p|{isomiR}|18_38|sub.18.C>A;sub.20.T>A	0	0	0	0	0	0	0	0	0	0	0	0	0	0	0	0	0	0	0	0	0	0	0	0	0	0	0	0	0	0	0	0	0	0	1	0	0	0	0	0	0	0	0	0	0	0	0	0	0
hsa-miR-1283-2-3p|{isomiR}|51_71|sub.67.G>C	0	0	0	0	0	0	0	0	0	0	0	0	0	0	0	0	0	0	0	0	0	0	0	0	0	0	0	0	0	0	0	0	0	0	1	1	1	0	0	0	0	0	0	0	0	0	0	0	0
hsa-miR-181d-5p|{isomiR}|35_59|sub.56.G>A	0	0	0	0	0	0	0	0	0	0	0	0	0	0	0	0	0	0	0	0	0	0	0	0	0	0	0	0	0	0	0	0	0	0	0	0	0	0	1	0	0	0	0	0	0	0	0	0	0
hsa-miR-1248-3p|{isomiR}|75_103|	0	0	0	0	0	0	0	0	0	0	0	2	0	0	0	0	0	0	0	0	0	0	0	0	0	0	0	1	0	0	0	0	0	0	0	0	0	0	0	0	0	0	0	0	0	0	0	0	0
hsa-miR-1306-5p|{isomiR}|15_35|	0	0	0	0	0	1	1	0	0	0	0	0	0	0	1	0	0	0	0	0	1	1	0	0	0	1	0	0	0	0	3	0	0	0	0	0	0	0	0	0	0	0	0	0	0	0	0	0	0
hsa-let-7c-5p|{isomiR}|10_32|sub.27.T>C;sub.31.T>C	0	0	0	0	0	0	0	0	0	0	0	0	0	0	0	0	0	0	0	0	0	0	0	0	0	0	0	0	0	0	0	0	0	0	0	0	0	0	0	0	0	0	0	0	0	0	2	0	0
hsa-miR-425-5p|{isomiR}|13_34|sub.30.C>A;sub.32.T>G	0	0	0	0	0	0	0	0	0	0	0	0	0	0	0	0	0	0	0	0	0	0	0	0	0	0	0	0	0	0	0	0	0	0	0	0	0	0	0	0	0	0	0	0	1	0	0	0	0
hsa-miR-708-5p|{isomiR}|10_32|sub.29.T>C	0	0	0	0	1	0	0	0	0	0	0	0	0	0	0	0	4	0	0	1	1	0	1	0	0	0	0	0	0	1	0	1	0	1	0	1	1	5	1	7	1	0	1	2	8	1	83	0	68
hsa-miR-30a-5p|{isomiR}|5_30|sub.5.T>C	0	0	0	0	0	0	0	0	0	0	0	0	0	0	0	0	0	0	0	0	0	0	0	0	0	0	0	0	0	0	0	0	0	0	0	0	0	1	0	0	0	0	0	0	0	0	0	0	0
hsa-miR-192-5p|{isomiR}|24_47|sub.41.G>A	0	0	0	0	0	0	0	0	0	3	1	0	0	1	0	0	0	0	0	0	0	0	0	0	0	2	1	0	0	0	0	0	0	0	0	0	0	0	0	0	0	0	0	1	0	0	0	0	0
hsa-miR-519e-3p|{isomiR}|50_71|sub.67.A>G	0	0	0	0	0	0	0	0	0	0	0	0	0	0	0	0	0	0	0	0	0	0	0	0	0	0	0	0	0	0	0	0	0	0	192	42	39	0	0	0	0	0	0	0	0	0	0	0	0
hsa-miR-301a-5p|{isomiR}|13_34|sub.23.T>C	0	0	0	0	0	0	0	0	1	0	0	0	0	0	0	0	0	0	0	0	0	0	0	0	0	0	0	0	0	0	0	0	0	0	0	0	0	0	0	0	0	0	0	0	0	0	0	0	0
hsa-miR-421-3p|{isomiR}|47_71|sub.67.C>A;sub.70.C>A	0	0	0	0	0	0	0	0	0	0	0	0	0	0	0	0	0	0	0	0	0	0	0	0	0	0	0	0	0	0	0	0	0	0	0	0	0	0	0	0	0	0	0	1	0	0	0	0	0
hsa-miR-1307-3p|{isomiR}|80_102|sub.98.G>A	0	0	0	0	0	0	0	0	0	0	0	0	0	0	0	0	0	0	0	0	0	0	0	0	0	0	0	0	0	0	0	0	0	0	1	1	1	0	1	0	1	0	0	1	0	0	0	0	1
hsa-miR-126-3p|{isomiR}|50_71|sub.50.C>G	6	11	13	5	2	0	3	6	9	4	7	9	7	6	6	1	8	7	6	1	2	0	1	6	9	3	6	10	10	2	4	3	0	0	0	0	0	0	1	0	0	0	0	1	0	0	1	0	0
hsa-miR-24-2-5p|{isomiR}|11_31|sub.29.C>G	0	0	0	0	0	0	0	0	0	0	0	1	0	0	0	0	0	0	0	0	0	0	0	0	0	0	0	0	0	0	0	0	0	0	0	1	0	0	0	0	0	0	0	0	0	0	1	0	0
hsa-miR-574-5p|{isomiR}|20_40|sub.26.A>T	0	0	0	0	0	0	0	0	0	0	0	0	0	0	0	0	0	0	0	0	0	0	0	0	0	0	0	0	0	0	0	0	0	0	0	0	0	1	0	0	0	0	0	0	0	0	0	0	0
hsa-miR-505-3p|{isomiR}|51_74|sub.53.C>T	0	0	0	0	0	0	0	0	0	0	0	0	0	0	0	0	0	0	0	0	0	0	0	1	0	0	0	0	0	0	0	0	0	0	0	0	0	0	0	0	0	0	0	0	0	0	0	0	0
hsa-miR-222-3p|{isomiR}|68_91|sub.68.A>C	1	0	0	0	0	0	0	0	0	0	0	0	0	0	0	0	0	0	0	0	0	0	0	0	0	0	0	0	0	0	0	0	0	0	0	0	0	0	0	1	0	0	0	0	0	0	3	1	0
hsa-miR-125a-5p|{isomiR}|17_39|	1	0	0	0	0	0	0	0	0	1	0	0	0	0	0	0	0	0	0	0	0	0	0	0	0	0	0	0	0	0	0	0	0	0	0	0	0	0	0	0	0	0	0	0	0	0	0	0	0
hsa-miR-361-3p|{isomiR}|44_66|sub.63.A>G;sub.65.T>A	0	0	0	0	0	0	0	0	0	0	0	0	0	0	0	0	0	0	0	0	0	0	0	0	0	0	0	0	0	0	0	0	0	2	0	0	0	0	0	0	0	0	0	0	0	0	0	0	0
hsa-miR-10a-3p|{isomiR}|61_84|sub.72.T>C	0	0	0	0	0	0	0	0	0	0	0	0	1	0	0	0	0	0	0	0	0	0	0	0	0	0	0	0	0	0	0	0	0	0	0	0	0	0	0	0	0	0	0	0	0	0	0	0	0
hsa-miR-452-3p|{isomiR}|52_72|sub.60.A>T	1	0	0	0	0	0	0	0	0	0	0	0	0	0	0	0	0	0	0	0	0	0	0	0	0	0	0	0	0	0	0	0	0	0	0	0	0	0	0	0	0	0	0	0	0	0	0	0	0
hsa-miR-485-3p|{isomiR}|45_66|sub.56.C>T;sub.62.T>C	0	0	0	0	0	0	0	0	0	0	0	0	0	0	0	0	0	0	0	0	0	0	0	0	0	0	0	0	0	0	0	0	0	0	0	0	0	0	0	0	0	0	0	0	0	0	1	0	0
hsa-miR-199a-2-5p|{isomiR}|30_57|sub.53.A>G	0	0	0	0	0	0	0	0	0	0	0	0	0	0	0	0	0	0	0	0	0	0	0	0	0	0	0	0	0	0	0	0	1	0	1	0	0	1	0	0	0	0	0	0	0	0	0	0	0
hsa-miR-129-1-3p|{isomiR}|48_68|sub.54.T>C	0	0	0	0	0	1	0	0	0	0	0	0	0	0	0	0	0	0	0	0	0	0	0	1	0	0	0	0	0	0	0	0	0	0	0	0	0	0	0	0	0	0	0	0	0	0	0	0	0
hsa-miR-221-3p|{isomiR}|67_87|sub.82.G>A	0	0	0	0	0	0	0	0	0	0	0	0	0	0	0	0	0	0	0	0	0	0	0	0	0	0	0	0	0	0	0	0	0	0	1	0	0	0	0	0	0	0	0	0	0	0	0	0	0
hsa-miR-643-3p|{isomiR}|58_81|sub.79.T>A	0	0	0	0	0	0	0	0	0	0	0	0	0	0	0	0	0	0	0	0	0	0	1	0	0	0	0	0	0	0	0	0	0	0	0	0	0	0	0	0	0	0	0	0	0	0	0	0	0
hsa-miR-432-5p|{isomiR}|13_36|sub.33.T>C;sub.35.G>A	0	0	0	0	0	0	0	0	0	0	0	0	0	0	0	0	0	0	0	0	0	0	0	0	0	0	0	0	0	0	0	0	0	0	0	0	0	0	0	1	0	0	0	0	0	0	0	0	0
hsa-miR-210-3p|{isomiR}|65_88|sub.81.G>T	0	0	0	0	0	0	0	3	0	0	0	0	0	1	0	0	0	0	1	0	0	1	0	3	0	1	0	1	0	0	1	0	1	0	0	0	0	0	0	0	0	0	0	0	0	0	1	0	0
hsa-miR-191-5p|{isomiR}|16_37|sub.23.T>C	0	0	0	0	1	1	0	0	2	0	0	0	0	1	0	0	0	0	1	0	0	1	0	0	0	0	0	0	1	1	0	1	0	0	0	0	0	0	0	0	0	0	0	0	0	0	0	0	0
hsa-miR-21-3p|{isomiR}|47_67|sub.63.T>A	0	0	0	0	0	0	0	0	0	0	0	0	0	0	0	0	0	0	0	0	0	0	0	0	0	0	0	0	0	0	0	0	0	1	1	1	4	0	0	0	0	0	0	0	0	2	0	0	0
hsa-miR-133b-3p|{isomiR}|65_86|sub.69.G>T	0	0	0	0	0	0	0	0	0	0	0	0	0	0	0	0	0	0	0	0	0	0	0	0	0	0	0	0	0	0	0	0	0	0	0	0	0	0	1	0	0	0	0	0	0	0	0	0	0
hsa-miR-93-3p|{isomiR}|49_68|sub.67.C>A	0	0	0	0	0	0	0	0	0	0	0	0	0	0	0	0	0	0	0	0	0	0	0	0	0	0	0	0	0	0	0	0	0	0	2	0	0	1	0	0	0	0	0	0	0	0	0	2	0
hsa-miR-25-3p|{isomiR}|51_72|sub.52.A>T;sub.55.G>T	0	0	0	0	0	0	0	0	0	0	0	0	0	0	0	0	0	0	0	0	0	0	0	0	0	0	0	0	0	0	0	0	0	0	0	0	0	0	0	0	0	0	0	0	0	0	0	0	1
hsa-let-7a-3-5p|{isomiR}|3_29|sub.24.T>C	0	0	0	0	0	0	0	0	0	0	0	0	0	0	0	0	0	0	0	0	0	0	0	0	0	0	0	0	0	0	0	0	0	0	0	0	0	0	0	0	0	0	0	0	0	0	0	1	0
hsa-miR-101-2-3p|{isomiR}|48_71|sub.68.A>G	0	0	0	0	0	0	0	0	0	0	0	0	0	0	0	0	0	0	0	0	0	0	0	0	0	0	0	0	0	0	0	0	0	0	0	0	0	0	0	0	0	0	2	3	0	1	0	0	2
hsa-let-7a-1-3p|{isomiR}|50_70|	0	0	0	0	0	0	0	0	0	0	0	0	0	0	0	0	0	0	0	0	0	0	0	0	0	0	0	0	2	0	0	0	0	0	0	0	0	0	0	0	0	0	0	0	0	0	0	0	0
hsa-miR-494-3p|{isomiR}|47_70|sub.49.A>G;sub.69.T>A	0	0	0	0	0	0	0	0	0	0	0	0	0	0	0	0	0	0	0	0	0	0	0	0	0	0	0	0	0	0	0	0	0	0	0	1	0	0	0	0	0	0	0	0	0	0	0	0	0
hsa-miR-1259-5p|{isomiR}|13_39|	0	0	0	0	0	0	0	0	0	0	0	0	0	0	0	0	1	0	0	0	0	0	0	0	0	0	0	0	0	0	0	0	0	0	0	0	0	0	0	0	0	0	0	0	0	0	0	0	0
hsa-miR-21-5p|{isomiR}|7_31|sub.23.T>A	0	0	0	0	1	0	0	0	0	0	0	0	0	0	0	0	0	0	0	0	0	0	0	0	0	0	0	0	0	0	0	0	0	0	0	0	0	0	0	0	0	0	0	0	0	0	0	0	0
hsa-miR-30b-5p|{isomiR}|16_41|	0	1	4	0	0	0	0	2	1	0	0	1	0	1	2	0	1	2	0	1	0	0	0	2	1	1	0	0	0	2	0	1	7	1	37	34	36	93	5	1	0	0	0	7	0	2	21	1	10
hsa-miR-137-3p|{isomiR}|58_78|sub.75.G>C;sub.77.G>A	0	0	0	0	0	0	0	0	0	0	0	0	0	0	0	0	0	0	0	0	0	0	0	0	0	0	0	0	0	0	0	0	0	0	0	0	0	0	0	1	0	0	0	0	0	0	0	0	0
hsa-miR-504-5p|{isomiR}|13_32|sub.27.C>A	0	0	0	0	0	0	0	0	0	0	0	0	0	0	0	0	0	0	0	0	0	0	0	0	0	0	0	0	0	0	0	0	0	0	0	3	0	2	0	9	0	1	4	0	0	0	1	0	0
hsa-miR-1308-5p|{isomiR}|7_32|sub.8.G>T;sub.22.C>T	0	0	0	0	1	0	0	0	0	0	1	0	0	0	0	0	2	0	0	0	0	0	0	0	0	0	0	0	0	0	0	0	0	0	0	0	0	0	0	0	0	0	0	0	0	0	0	0	0
hsa-miR-374b-5p|{isomiR}|10_30|sub.18.C>T	1	5	1	9	6	0	0	5	0	2	1	3	1	0	1	0	2	1	3	3	5	1	1	3	1	1	0	1	0	0	0	0	0	0	0	0	0	0	0	0	0	0	0	0	0	0	3	1	0
hsa-let-7f-2-5p|{isomiR}|7_29|sub.25.A>T;sub.28.T>A	0	0	0	0	0	0	0	0	0	0	0	0	0	0	0	0	1	0	0	0	0	0	0	0	0	0	0	0	0	0	0	0	0	0	0	0	0	0	0	0	0	0	0	0	1	1	0	0	0
hsa-miR-191-5p|{isomiR}|14_36|sub.14.G>A;sub.16.A>G	0	0	0	0	0	0	0	0	0	0	0	0	0	0	0	0	0	0	0	0	0	0	0	0	0	0	0	0	0	0	0	0	0	0	0	0	0	0	0	0	0	0	0	0	0	0	2	2	0
hsa-miR-574-3p|{isomiR}|58_78|	0	1	0	0	1	0	0	0	2	4	1	0	1	0	0	0	0	0	0	0	0	0	0	0	0	1	2	0	0	0	1	0	0	0	0	1	0	0	0	0	0	0	0	0	0	0	1	0	0
hsa-miR-200b-3p|{isomiR}|56_79|sub.56.T>G	0	0	0	0	0	0	0	0	0	1	0	0	0	0	0	0	0	0	0	0	0	0	0	0	0	0	0	0	0	0	1	0	0	0	0	0	0	0	0	0	0	0	0	0	0	0	0	0	0
hsa-miR-30e-5p|{isomiR}|17_38|sub.26.C>T	1	0	0	1	0	1	1	5	1	0	1	0	0	3	0	1	0	1	0	1	0	2	2	1	2	0	0	1	1	2	0	0	0	0	0	0	1	0	0	0	0	0	0	0	0	0	1	0	0
hsa-miR-452-5p|{isomiR}|13_34|sub.29.A>G;sub.32.T>G	0	0	0	0	0	0	0	0	0	0	0	0	0	0	0	0	0	0	0	0	0	0	0	0	0	0	0	0	0	0	0	0	0	0	0	0	2	0	0	0	0	0	0	0	0	0	0	0	0
hsa-miR-29a-3p|{isomiR}|41_62|sub.49.T>C;sub.61.T>G	0	0	0	0	0	0	0	0	0	0	0	0	0	0	0	0	0	0	0	0	0	0	0	0	0	0	0	0	0	0	0	0	0	0	1	2	0	0	0	0	0	0	0	0	0	0	10	7	2
hsa-miR-498-3p|{isomiR}|70_90|sub.88.A>C	0	0	0	0	0	0	0	0	0	0	0	0	0	0	0	0	0	0	0	0	0	0	0	0	0	0	0	0	0	0	0	0	0	0	1	0	0	0	0	0	0	0	0	0	0	0	0	0	0
hsa-miR-431-5p|{isomiR}|19_39|sub.23.T>C	0	0	0	0	0	0	0	0	0	0	0	0	0	0	0	0	0	0	0	0	0	0	0	0	0	0	0	1	0	0	0	0	0	0	0	2	3	0	0	0	0	0	0	0	0	0	0	0	0
hsa-miR-30b-5p|{isomiR}|16_37|sub.27.T>G;sub.29.C>G	0	0	0	0	0	0	0	0	0	1	0	0	0	0	0	0	0	0	0	0	0	0	0	0	0	0	0	0	0	0	0	0	0	0	0	0	0	0	0	0	0	0	0	0	0	0	0	0	0
hsa-miR-1247-5p|{isomiR}|39_60|sub.55.C>A;sub.59.G>C	0	0	0	0	0	0	0	0	0	0	0	0	0	0	0	0	0	0	0	0	0	0	0	0	0	0	0	0	0	0	0	0	0	0	0	0	1	1	0	0	0	0	0	0	0	0	0	0	0
hsa-miR-345-5p|{isomiR}|17_36|sub.32.A>G	0	0	0	0	0	0	0	0	0	1	0	0	0	0	0	0	0	0	0	0	0	0	0	0	0	0	0	0	0	0	0	0	0	3	0	0	0	5	0	1	0	0	0	0	0	0	0	0	0
hsa-miR-29a-3p|{isomiR}|41_62|sub.42.A>T;sub.46.C>T	0	0	0	0	0	0	0	0	0	0	0	0	0	0	0	0	0	0	0	0	0	0	0	0	0	0	0	0	0	0	0	0	0	0	1	0	0	0	0	0	0	0	0	0	0	0	1	0	0
hsa-miR-136-5p|{isomiR}|14_34|sub.14.A>T	0	0	0	0	0	0	0	0	0	0	0	0	0	0	0	0	0	0	0	0	0	0	0	0	0	0	0	1	0	0	0	0	0	0	0	0	0	0	0	0	0	0	0	0	0	0	0	0	1
hsa-miR-139-5p|{isomiR}|6_28|sub.6.T>C;sub.10.C>G	0	0	0	0	0	0	0	0	0	0	0	0	1	0	0	0	0	0	0	0	0	0	0	0	0	0	0	0	0	0	0	0	0	0	0	0	0	0	0	0	0	0	0	0	0	0	0	0	0
hsa-miR-497-5p|{isomiR}|23_43|sub.29.C>T;sub.39.T>A	0	0	0	0	0	0	0	0	0	0	0	0	0	0	0	0	0	0	0	0	0	0	0	0	0	0	0	0	0	0	0	0	0	0	0	0	0	0	0	0	0	0	0	0	0	0	0	0	1
hsa-miR-151-3p|{isomiR}|45_64|sub.48.A>G	0	0	0	0	0	0	0	0	0	0	1	0	1	2	1	0	0	0	0	0	1	0	0	0	0	0	0	0	0	1	2	0	0	0	0	0	0	0	0	0	0	0	0	0	0	0	1	0	0
hsa-miR-21-3p|{isomiR}|45_66|sub.45.C>T	0	0	0	0	0	0	1	0	0	2	1	0	0	1	0	0	0	0	0	0	0	0	0	0	0	0	0	0	0	0	1	0	0	0	0	0	0	0	0	0	0	0	0	0	0	0	0	0	0
hsa-miR-223-3p|{isomiR}|66_88|sub.66.G>A;sub.87.C>T	0	0	0	0	0	0	0	0	0	0	0	0	0	0	0	0	0	0	0	0	0	0	0	0	0	0	0	0	0	0	0	0	0	0	0	0	0	0	0	0	0	0	0	0	0	0	1	0	0
hsa-miR-517c-3p|{isomiR}|56_76|sub.60.T>A	0	0	0	0	0	0	0	0	0	0	0	0	0	0	0	0	0	0	0	0	0	0	0	0	0	0	0	0	0	0	0	0	0	0	0	0	1	0	0	0	0	0	0	0	0	0	0	0	0
hsa-miR-548a-1-5p|{isomiR}|19_41|sub.19.G>A	0	0	0	0	0	0	0	0	0	0	0	0	0	0	0	0	0	0	0	0	0	0	0	0	0	0	0	0	0	0	0	0	0	0	0	0	1	0	0	0	0	0	0	0	0	0	0	0	0
hsa-miR-517c-3p|{isomiR}|56_76|sub.56.A>G;sub.75.T>C	0	0	0	0	0	0	0	0	0	0	0	0	0	0	0	0	0	0	0	0	0	0	0	0	0	0	0	0	0	0	0	0	0	0	3	7	6	0	0	0	0	0	0	0	0	0	0	0	0
hsa-miR-1248-5p|{isomiR}|3_23|sub.21.T>G	0	0	0	0	0	0	0	0	0	0	0	0	0	0	0	0	0	0	0	0	0	0	0	0	0	0	0	0	0	0	0	0	0	0	0	0	0	1	0	0	0	0	0	0	0	0	0	0	0
hsa-miR-451-5p|{isomiR}|19_41|sub.39.A>C	0	0	0	0	0	0	0	0	0	0	0	0	0	0	0	0	0	0	0	0	0	0	0	0	0	0	0	0	0	0	0	0	0	0	1	0	0	0	0	0	0	0	0	0	0	0	0	0	0
hsa-miR-21-5p|{isomiR}|7_31|sub.29.C>A	0	0	0	0	0	0	0	0	0	0	0	0	0	0	0	0	0	1	0	0	0	0	0	0	0	0	0	0	0	0	0	0	1	0	1	0	0	0	0	0	0	0	1	6	0	0	3	0	3
hsa-miR-378-5p|{isomiR}|6_25|sub.10.A>G	0	0	0	0	0	0	0	0	1	0	0	0	0	0	0	0	0	0	0	0	0	0	0	0	0	0	0	0	0	0	0	0	0	0	0	0	0	0	0	0	0	0	0	0	0	0	0	0	0
hsa-miR-335-3p|{isomiR}|50_77|sub.73.T>G	0	0	0	0	0	0	0	0	0	0	0	0	0	0	0	0	0	0	0	0	0	0	0	0	0	0	0	0	0	0	0	0	1	0	0	0	0	0	0	0	0	0	0	0	0	0	0	0	0
hsa-miR-224-5p|{isomiR}|7_27|sub.12.C>T	0	0	0	0	0	0	0	0	0	0	0	0	0	0	0	0	0	0	0	0	0	0	0	0	0	0	0	0	0	1	0	0	0	0	0	0	0	0	0	0	0	0	0	0	0	0	0	0	0
hsa-miR-432-5p|{isomiR}|13_34|sub.18.G>A	0	0	0	0	0	0	0	0	0	0	0	1	0	0	0	0	0	0	0	0	0	0	0	0	0	0	0	0	0	0	0	0	0	0	0	0	0	0	0	0	0	0	0	0	0	0	0	0	0
hsa-miR-523-3p|{isomiR}|52_73|sub.70.A>G	0	0	0	0	0	0	0	0	0	0	0	0	0	0	0	0	0	0	0	0	0	0	0	0	0	0	0	0	0	0	0	0	0	0	5	7	4	0	0	0	0	0	0	0	0	0	0	0	0
hsa-miR-223-3p|{isomiR}|67_90|sub.75.T>G	1	0	0	0	0	0	0	0	0	0	0	3	2	0	0	0	0	0	0	0	0	0	0	0	0	0	0	0	2	0	0	0	0	0	0	0	0	0	0	0	0	0	0	0	0	0	0	0	0
hsa-miR-125a-5p|{isomiR}|14_38|sub.37.A>G	1	0	0	0	0	0	0	0	1	0	0	0	0	17	1	5	1	0	0	1	0	0	0	0	2	2	9	1	0	37	5	8	8	1	6	12	4	37	8	13	2	1	0	9	0	3	14	3	1
hsa-miR-29c-3p|{isomiR}|53_75|sub.54.A>T;sub.71.G>A	0	0	0	0	0	0	0	0	0	0	0	0	0	0	0	0	0	0	0	0	0	0	0	0	0	0	0	0	0	0	0	0	0	0	1	0	0	0	0	0	0	0	0	0	0	1	0	0	0
hsa-miR-320a-3p|{isomiR}|49_73|sub.71.A>T	0	0	0	0	0	0	0	0	0	0	0	0	0	0	1	0	0	0	0	0	0	0	0	0	0	0	0	0	0	0	0	0	0	0	0	0	0	0	0	0	0	0	0	0	0	0	0	0	0
hsa-miR-520f-3p|{isomiR}|53_74|sub.70.A>T;sub.72.G>T	0	0	0	0	0	0	0	0	0	0	0	0	0	0	0	0	0	0	0	0	0	0	0	0	0	0	0	0	0	0	0	0	1	0	3	0	2	0	0	0	0	0	0	0	0	0	0	0	0
hsa-miR-34a-5p|{isomiR}|22_43|sub.39.T>G;sub.42.T>C	0	0	0	0	0	0	0	0	0	0	0	0	0	0	0	0	0	0	0	0	0	0	0	0	0	0	0	0	0	0	0	0	0	0	0	0	0	0	0	0	0	0	0	0	0	0	1	0	0
hsa-miR-15a-3p|{isomiR}|49_73|	0	0	0	0	0	0	0	0	0	0	0	0	0	0	0	0	0	0	0	0	0	0	0	0	0	0	0	0	0	0	0	1	0	0	0	0	0	0	0	0	0	0	0	0	0	0	0	0	0
hsa-miR-1912-3p|{isomiR}|47_69|sub.64.G>A	0	0	0	0	0	0	0	0	0	0	0	0	0	0	0	0	0	0	0	0	0	0	0	0	0	0	0	0	0	0	0	0	0	0	0	0	0	0	0	1	0	0	0	0	0	0	0	0	0
hsa-miR-214-3p|{isomiR}|71_93|sub.81.A>G;sub.92.C>A	0	0	0	0	0	0	0	0	0	0	0	0	0	0	0	0	0	0	0	0	0	0	1	0	0	0	0	0	0	0	0	0	0	0	0	0	0	0	0	0	0	0	0	0	0	0	0	0	0
hsa-miR-532-5p|{isomiR}|19_41|sub.38.C>T	0	0	0	0	0	0	0	1	0	0	0	0	2	1	0	0	1	0	1	0	0	0	1	0	0	0	0	0	1	1	1	0	0	0	1	3	1	0	0	0	0	0	0	0	0	0	1	0	0
hsa-miR-210-3p|{isomiR}|66_88|sub.84.T>A	0	0	0	0	0	0	0	0	0	0	0	0	0	0	0	0	0	0	0	0	0	0	0	0	0	0	0	0	0	0	0	0	0	0	0	0	0	0	1	0	0	0	0	0	0	0	0	0	0
hsa-miR-21-5p|{isomiR}|7_29|sub.7.T>C;sub.12.T>A	0	0	0	0	0	0	0	0	0	0	0	0	0	0	0	0	0	0	0	0	0	0	0	0	0	0	0	0	0	0	0	0	0	0	1	0	0	0	0	0	0	0	0	0	0	0	0	0	0
hsa-miR-501-5p|{isomiR}|13_38|sub.18.T>C;sub.31.G>T	0	0	0	0	0	1	0	0	0	0	0	0	0	0	0	0	0	0	0	0	0	0	0	0	0	0	0	0	0	0	0	0	0	0	0	0	0	0	0	0	0	0	0	0	0	0	0	0	0
hsa-miR-1303-5p|{isomiR}|3_23|	0	0	0	0	0	0	0	0	0	0	0	0	0	0	0	0	0	0	0	0	0	0	0	0	0	0	0	0	0	0	0	0	0	0	0	1	0	0	0	2	2	0	0	0	0	0	1	0	1
hsa-miR-548h-3-3p|{isomiR}|66_86|sub.74.A>C	0	0	0	0	0	0	0	0	0	0	0	0	0	0	0	0	0	0	0	0	0	0	0	0	0	0	0	0	0	0	0	1	0	0	0	0	0	0	0	0	0	0	0	0	0	0	0	0	0
hsa-miR-1271-5p|{isomiR}|14_33|sub.15.T>G	0	0	0	0	0	0	0	0	0	0	0	0	1	1	0	0	0	0	0	0	0	0	0	0	0	0	0	0	0	0	0	0	0	0	0	0	0	0	0	0	0	0	0	0	0	0	0	0	0
hsa-miR-214-3p|{isomiR}|69_91|sub.79.A>G	2	1	1	7	0	2	5	4	2	1	0	1	2	1	0	0	0	4	0	3	1	2	5	3	0	0	0	2	1	2	0	1	0	0	0	0	0	0	0	0	0	0	0	0	0	0	0	0	0
hsa-let-7b-5p|{isomiR}|5_26|sub.8.G>A	8	9	9	8	10	9	8	2	4	6	3	6	5	9	6	2	8	10	6	0	8	5	3	4	1	3	4	5	6	6	6	4	0	0	0	0	0	0	0	0	0	0	0	0	0	0	3	0	1
hsa-miR-140-5p|{isomiR}|23_42|	2	0	1	0	1	1	0	0	0	0	0	0	0	0	2	0	0	0	0	0	0	1	0	0	0	0	0	0	0	0	1	0	0	0	0	0	0	0	0	0	0	0	0	0	0	0	0	0	0
hsa-miR-485-3p|{isomiR}|43_68|sub.67.T>A	0	0	0	0	0	0	0	0	0	0	0	0	0	0	0	0	0	0	0	0	0	0	0	0	0	0	0	0	0	0	0	0	0	0	0	1	0	0	0	0	0	0	0	0	0	0	0	0	0
hsa-miR-146a-5p|{isomiR}|20_43|sub.24.A>G	0	0	0	0	0	0	0	0	0	0	0	1	0	0	0	0	1	1	0	0	0	0	1	0	0	0	0	1	0	0	0	0	0	0	0	0	0	0	0	0	0	0	1	0	0	0	0	0	0
hsa-miR-192-5p|{isomiR}|24_45|sub.36.T>G;sub.44.A>C	0	0	0	0	0	0	0	0	0	0	0	0	0	0	0	0	0	0	0	0	0	0	0	0	0	0	0	0	0	0	1	0	0	0	0	0	0	0	0	0	0	0	0	0	0	0	0	0	0
hsa-miR-664-3p|{isomiR}|44_71|	0	0	0	0	0	0	0	0	0	0	0	1	0	0	0	0	0	0	0	0	0	0	0	0	0	0	0	1	0	0	0	0	0	0	0	0	0	0	0	0	0	0	0	0	0	0	0	0	0
hsa-miR-34a-3p|{isomiR}|64_85|sub.84.T>C	1	1	1	1	1	1	0	0	0	2	1	0	0	0	1	0	0	0	1	0	0	0	0	0	1	0	2	0	1	1	0	0	0	0	1	3	7	4	0	2	0	1	0	0	1	2	18	3	0
hsa-miR-29a-3p|{isomiR}|40_63|sub.58.G>A;sub.62.A>G	0	0	0	0	0	0	0	0	0	0	0	0	0	0	0	0	0	0	0	0	0	0	0	0	0	0	0	0	0	0	0	0	0	0	0	0	0	0	0	0	0	1	0	0	0	0	0	0	0
hsa-miR-15b-5p|{isomiR}|20_41|sub.36.T>A	0	0	0	0	0	0	0	0	0	0	0	0	0	0	0	0	0	0	0	0	0	0	0	0	0	0	0	0	0	0	0	0	0	0	0	0	0	1	0	1	0	0	0	1	0	1	0	0	0
hsa-miR-451-5p|{isomiR}|18_41|sub.37.T>C	0	0	0	0	0	0	0	0	0	0	0	0	0	0	0	0	0	0	0	0	0	0	0	0	0	0	0	0	0	0	0	0	0	0	0	0	0	0	0	0	0	0	0	0	0	1	0	0	0
hsa-miR-196a-1-5p|{isomiR}|7_28|	0	0	0	0	0	0	0	0	0	0	0	0	0	2	1	0	0	0	0	0	0	0	0	0	0	0	0	0	0	1	3	0	0	0	0	0	0	0	0	0	0	0	0	0	0	0	1	0	0
hsa-miR-518c-3p|{isomiR}|62_81|sub.62.A>C	0	0	0	0	0	0	0	0	0	0	0	0	0	0	0	0	0	0	0	0	0	0	0	0	0	0	0	0	0	0	0	0	0	0	1	0	1	0	0	0	0	0	0	0	0	0	0	0	0
hsa-miR-23b-3p|{isomiR}|57_78|sub.60.A>G;sub.76.C>T	0	1	0	0	0	0	0	1	0	0	0	0	0	0	0	0	0	0	0	0	0	0	0	0	0	0	0	0	0	0	1	0	0	0	0	0	0	0	0	0	0	0	0	0	0	0	0	0	0
hsa-miR-130a-3p|{isomiR}|54_75|sub.59.C>T;sub.71.G>T	0	0	0	0	0	0	0	0	0	0	0	0	0	0	0	0	0	0	0	0	0	0	0	0	0	0	0	0	0	0	0	0	0	0	0	0	0	0	1	0	0	0	0	0	0	0	2	0	0
hsa-miR-324-3p|{isomiR}|52_73|sub.70.G>T;sub.72.G>T	0	0	0	0	0	0	0	0	0	0	0	0	0	0	0	0	0	0	0	0	0	0	0	0	0	0	0	0	0	0	0	0	0	0	0	0	0	0	0	1	0	0	0	0	0	0	0	0	0
hsa-miR-16-1-5p|{isomiR}|13_36|sub.35.T>C	1	3	1	0	1	3	0	2	1	0	2	3	0	2	1	4	3	2	2	3	0	0	1	1	0	1	2	2	5	3	1	4	0	0	0	2	1	0	1	1	0	0	0	1	2	0	0	0	0
hsa-miR-362-3p|{isomiR}|41_62|sub.52.T>G	0	0	0	2	0	0	1	1	0	0	0	0	0	1	1	0	0	0	0	0	1	0	0	0	0	0	0	0	0	0	1	0	0	0	0	0	0	0	0	0	0	0	0	0	0	0	0	0	0
hsa-miR-425-5p|{isomiR}|13_35|sub.33.T>C	5	3	4	2	2	2	3	1	1	3	1	3	2	4	2	6	6	4	5	4	2	0	4	2	1	2	1	5	6	5	3	0	22	17	36	44	48	62	3	3	1	1	0	4	3	2	8	1	0
hsa-miR-200a-5p|{isomiR}|15_36|sub.29.G>C	0	0	0	0	0	0	0	0	0	0	0	0	0	0	0	1	0	0	0	0	0	0	0	0	0	0	0	0	0	0	0	0	0	0	0	0	0	0	0	0	0	0	0	0	0	0	0	0	0
hsa-miR-320a-3p|{isomiR}|48_70|sub.53.T>C	0	0	0	0	0	0	0	0	0	0	0	0	0	0	0	0	0	0	0	0	0	0	0	0	0	0	0	0	0	0	0	0	0	0	0	1	1	0	0	0	0	0	0	0	0	0	0	0	0
hsa-miR-2114-3p|{isomiR}|48_70|sub.68.T>A	0	0	0	0	0	0	0	0	0	0	0	0	0	0	0	0	0	0	0	0	0	0	0	0	0	0	0	0	0	0	0	0	0	0	0	2	0	0	0	0	0	0	0	0	0	0	0	0	0
hsa-miR-192-5p|{isomiR}|22_43|sub.22.T>A	0	0	0	0	0	0	0	0	0	4	10	1	0	7	6	0	0	0	0	0	0	0	0	0	0	10	12	0	0	9	5	0	0	0	0	0	0	0	0	0	0	0	0	1	0	0	0	0	0
hsa-miR-1979-5p|{isomiR}|6_33|sub.14.G>T	1	0	0	0	0	0	0	0	0	0	0	0	0	0	0	0	1	0	0	0	0	0	0	0	0	0	0	0	0	0	0	0	0	0	0	0	0	0	0	0	0	0	0	0	0	0	0	0	0
hsa-miR-196b-3p|{isomiR}|49_69|sub.64.T>A	0	0	0	0	0	0	0	0	0	0	0	0	0	0	0	0	0	0	0	0	0	0	0	0	0	0	0	0	0	0	0	0	0	0	0	0	0	1	0	0	0	0	0	0	0	0	0	0	0
hsa-miR-1248-5p|{isomiR}|3_23|sub.17.G>A	0	0	0	0	0	0	0	0	0	0	0	0	0	0	0	0	0	0	0	0	0	0	0	0	0	0	0	0	0	0	0	0	0	0	0	0	0	0	0	0	0	0	0	0	0	0	1	0	0
hsa-miR-26b-5p|{isomiR}|11_30|sub.25.G>C	0	0	0	0	1	0	0	0	0	0	0	0	1	0	0	0	2	0	0	0	0	0	0	0	0	0	0	1	0	0	0	0	0	0	0	13	9	0	1	0	0	1	1	1	5	1	2	0	0
hsa-let-7b-3p|{isomiR}|60_79|sub.77.T>A	0	0	0	0	0	0	0	0	0	0	0	0	0	0	0	0	0	0	0	0	0	0	0	0	0	0	0	0	0	0	0	0	0	0	0	0	0	0	0	0	0	0	1	0	0	1	0	0	0
hsa-let-7f-1-5p|{isomiR}|6_29|sub.11.T>C	2	0	0	0	0	0	0	0	0	1	1	0	0	0	0	0	0	1	0	0	0	0	0	0	0	0	0	0	0	0	0	0	0	0	0	0	0	0	0	0	0	0	0	0	0	0	0	0	0
hsa-miR-15b-5p|{isomiR}|21_42|sub.41.T>C	0	0	0	0	0	0	0	0	0	0	0	0	1	0	0	0	0	0	0	0	0	0	0	0	0	0	0	0	0	0	0	0	0	0	0	0	0	0	0	0	0	0	0	0	0	0	0	0	0
hsa-miR-342-3p|{isomiR}|60_84|sub.60.T>G	3	0	0	0	0	0	0	0	0	3	7	9	2	3	1	2	5	0	1	0	0	1	0	0	1	5	2	5	4	2	1	2	0	0	0	1	0	0	0	0	0	0	0	0	0	0	0	0	0
hsa-miR-524-3p|{isomiR}|52_73|sub.68.G>A;sub.71.G>T	0	0	0	0	0	0	0	0	0	0	0	0	0	0	0	0	0	0	0	0	0	0	0	0	0	0	0	0	0	0	0	0	0	0	0	1	0	0	0	0	0	0	0	0	0	0	0	0	0
hsa-miR-148a-5p|{isomiR}|4_24|sub.5.A>G	0	0	0	0	0	0	0	0	0	0	0	0	0	0	0	0	0	0	0	0	0	0	0	0	0	0	1	0	0	0	0	0	0	0	0	0	0	0	0	0	0	0	0	0	0	0	0	0	0
hsa-miR-192-5p|{isomiR}|24_45|sub.32.G>T	0	0	0	0	0	0	0	0	0	3	0	0	0	2	2	0	0	0	0	0	0	0	0	0	0	5	2	0	0	1	2	0	0	0	0	0	0	0	0	0	0	0	0	0	0	0	0	0	0
hsa-miR-30c-1-5p|{isomiR}|15_36|sub.16.T>C;sub.30.A>G	0	0	0	0	0	0	0	0	0	0	0	0	0	0	0	0	0	0	0	0	0	0	0	0	0	0	0	0	0	0	0	0	0	0	0	0	0	0	0	0	0	0	0	0	0	1	0	0	0
hsa-miR-424-5p|{isomiR}|10_32|sub.10.C>A;sub.31.A>C	0	0	0	0	0	0	0	0	0	0	0	0	0	0	0	0	0	0	0	1	0	0	0	0	0	0	0	0	0	0	0	0	0	0	0	0	0	0	0	0	0	0	0	0	0	0	0	0	0
hsa-miR-130b-3p|{isomiR}|52_73|	0	0	0	0	0	0	0	2	0	1	0	0	0	0	0	0	0	0	0	0	0	0	0	0	0	0	0	0	0	0	0	0	0	0	0	0	0	0	0	0	0	0	0	0	0	0	0	0	0
hsa-miR-455-3p|{isomiR}|52_73|sub.67.T>C	0	1	0	0	0	0	0	0	0	0	0	0	0	1	1	2	0	0	0	0	0	0	0	0	0	1	0	0	0	0	0	0	0	0	5	3	1	0	0	0	0	0	1	0	0	0	0	0	0
hsa-miR-191-5p|{isomiR}|15_38|sub.17.A>C;sub.37.G>A	0	0	0	0	0	0	0	0	0	0	0	0	0	0	0	0	0	0	0	0	0	0	0	0	0	0	1	0	0	0	0	0	0	0	0	0	0	1	0	0	0	0	0	0	0	0	0	0	0
hsa-miR-451-5p|{isomiR}|16_40|sub.27.A>G	53	36	18	20	15	6	5	24	14	3	4	8	17	0	0	30	60	29	16	6	12	8	9	23	13	6	0	6	16	1	0	30	2	0	1	4	4	3	1	0	0	1	0	0	2	5	14	3	1
hsa-miR-654-3p|{isomiR}|50_69|sub.51.A>T	0	0	0	0	0	0	0	0	0	0	0	0	0	0	0	0	0	0	0	0	0	0	0	0	0	0	0	0	0	0	0	0	0	0	2	2	3	0	0	0	0	0	0	0	0	0	2	0	0
hsa-miR-548t-3p|{isomiR}|46_68|sub.60.T>A	0	0	0	0	0	0	1	0	0	1	0	0	0	0	0	0	0	0	0	0	0	0	1	0	0	0	0	0	0	0	0	0	0	0	0	0	0	0	0	0	0	0	0	0	0	0	0	0	0
hsa-miR-342-3p|{isomiR}|61_82|sub.81.G>T	0	0	0	0	0	0	0	0	0	0	0	0	0	0	0	0	0	0	0	0	0	0	0	0	0	0	0	0	0	0	0	0	0	2	0	0	0	2	0	0	0	0	0	0	0	0	0	0	0
hsa-miR-107-3p|{isomiR}|50_70|sub.65.G>A	0	0	0	0	0	0	0	0	0	0	0	0	0	0	0	0	0	0	0	0	0	0	0	0	0	0	0	0	0	0	0	0	0	1	0	0	0	0	0	0	0	0	0	0	0	0	0	0	0
hsa-miR-34b-3p|{isomiR}|49_68|sub.66.G>C	0	0	0	0	0	0	0	0	0	0	0	0	0	0	0	0	0	0	0	0	0	0	0	0	0	0	0	0	0	0	0	0	0	2	0	0	0	0	0	0	0	0	0	0	0	0	0	0	0
hsa-miR-17-5p|{isomiR}|13_32|sub.19.G>A	1	1	2	0	0	1	0	0	0	0	0	0	0	1	0	0	0	1	0	0	0	0	0	0	0	0	1	1	0	0	0	0	0	0	0	0	0	0	0	0	0	0	0	0	0	0	0	0	0
hsa-miR-145-5p|{isomiR}|15_37|sub.22.T>C	178	97	92	504	371	316	365	362	267	56	45	139	189	228	122	95	169	120	88	449	392	304	333	338	309	51	29	138	164	223	120	108	19	56	15	19	19	29	11	4	0	7	9	9	8	6	1445	680	95
hsa-miR-200a-3p|{isomiR}|54_75|sub.74.T>G	0	0	0	0	0	0	0	0	0	0	0	0	0	0	0	0	0	0	0	0	0	0	0	0	0	0	0	0	0	0	0	0	0	0	0	0	0	0	0	0	6	0	5	0	2	1	1	0	0
hsa-miR-208b-3p|{isomiR}|45_66|sub.52.G>A	0	0	0	0	0	0	0	1	2	0	0	0	0	0	0	0	0	0	0	0	0	0	0	2	1	0	0	0	0	0	0	0	0	0	0	0	0	0	0	0	0	0	0	0	0	0	0	0	0
hsa-miR-574-3p|{isomiR}|60_80|sub.61.A>G	0	0	1	3	4	2	1	6	1	1	4	0	0	1	0	1	4	1	1	3	1	1	6	4	1	0	1	3	1	0	0	1	0	0	2	1	1	1	0	0	0	0	3	0	0	2	7	1	12
hsa-miR-1274b-5p|{isomiR}|12_32|sub.12.C>A;sub.31.C>T	0	0	1	0	0	0	0	1	0	0	0	0	0	0	0	0	0	0	0	0	0	0	0	1	0	0	0	1	0	0	0	0	0	0	0	1	0	0	0	0	0	0	0	0	0	0	0	0	0
hsa-miR-376b-3p|{isomiR}|61_83|sub.78.A>G;sub.81.T>A	0	0	0	0	0	0	0	0	0	0	0	0	0	0	0	0	0	0	0	0	0	0	0	0	0	0	0	0	0	0	0	0	0	0	1	3	3	0	0	0	0	0	0	0	0	0	0	0	0
hsa-miR-135b-5p|{isomiR}|15_38|sub.24.T>C	0	0	0	0	0	0	0	0	0	0	0	0	0	1	0	0	0	0	0	0	0	0	0	0	0	0	0	0	0	0	0	0	0	0	0	0	0	0	0	0	0	0	0	0	0	0	0	0	0
hsa-miR-10b-5p|{isomiR}|27_50|sub.41.A>C;sub.49.T>A	0	0	0	0	0	0	0	0	0	0	0	0	0	0	0	0	0	0	0	0	0	0	0	0	0	0	0	0	0	0	0	0	0	0	0	0	0	0	0	0	0	0	0	0	0	0	1	0	0
hsa-miR-29b-1-3p|{isomiR}|50_73|sub.52.G>T;sub.69.T>C	0	0	0	0	0	0	0	0	0	0	0	0	0	0	0	0	0	0	0	0	0	0	0	0	0	0	0	0	0	0	0	0	0	0	0	0	0	0	0	0	0	0	0	0	0	0	1	0	0
hsa-miR-19b-1-3p|{isomiR}|53_76|sub.71.A>G;sub.75.A>C	0	0	0	0	0	0	0	0	0	0	0	0	0	0	0	0	0	0	0	0	0	0	0	0	0	0	0	0	0	0	0	0	1	3	0	0	0	0	0	0	0	0	0	0	0	0	0	0	0
hsa-miR-145-5p|{isomiR}|15_38|sub.16.T>C;sub.27.C>A	0	0	0	0	0	0	0	0	0	0	0	0	0	0	0	0	0	0	0	0	0	0	0	0	0	0	0	0	0	1	0	0	0	0	0	0	0	0	0	0	0	0	0	0	0	0	0	0	0
hsa-miR-381-3p|{isomiR}|49_70|sub.69.T>G	0	0	0	0	1	0	0	0	0	0	0	0	0	0	0	0	0	0	0	0	0	0	0	0	0	0	0	0	0	0	0	0	0	0	0	0	0	0	0	0	0	0	0	0	0	0	0	0	0
hsa-miR-15a-5p|{isomiR}|13_36|sub.15.G>A;sub.35.G>A	0	0	0	0	1	0	0	0	0	0	0	0	0	0	0	0	0	0	0	0	1	0	0	0	0	0	0	0	0	0	0	0	0	0	0	0	0	0	0	0	0	0	0	0	0	0	0	0	0
hsa-miR-221-3p|{isomiR}|64_85|sub.67.T>C;sub.83.T>G	0	0	0	0	0	0	0	0	0	0	0	0	0	0	0	0	0	0	0	0	0	0	0	0	0	0	0	0	0	0	0	0	0	0	0	0	0	0	0	0	0	0	0	1	0	0	0	0	1
hsa-miR-210-3p|{isomiR}|65_88|sub.82.G>T;sub.86.A>T	0	0	0	0	1	0	0	0	0	0	0	0	0	0	0	0	0	0	0	0	0	0	0	0	0	1	0	0	0	0	1	0	0	0	0	0	0	0	0	0	0	0	0	0	0	0	0	0	0
hsa-miR-183-5p|{isomiR}|27_48|sub.28.T>C	1	0	1	0	1	0	0	0	0	0	0	0	0	0	0	0	0	0	2	0	1	1	0	0	0	0	0	0	0	0	1	0	0	0	0	0	0	0	0	0	0	0	0	0	0	0	0	0	0
hsa-miR-20a-3p|{isomiR}|43_66|	21	13	6	12	8	8	6	5	7	25	22	31	36	20	8	23	42	7	11	9	6	12	12	8	8	13	24	30	21	38	7	10	0	0	0	0	0	0	0	0	0	0	1	0	1	2	1	0	0
hsa-miR-508-5p|{isomiR}|25_45|sub.38.G>C	0	0	0	0	0	0	0	0	0	0	0	0	0	0	0	0	0	0	0	0	0	0	1	0	0	0	0	0	0	0	0	0	0	0	0	0	0	0	0	0	0	0	0	0	0	0	0	0	0
hsa-miR-29b-2-5p|{isomiR}|9_32|sub.26.G>A	0	0	0	0	0	0	0	0	0	0	0	1	0	0	0	0	0	0	0	0	0	0	0	0	0	0	0	0	0	0	0	0	0	0	0	0	0	0	0	0	0	0	0	1	0	0	0	0	0
hsa-miR-206-3p|{isomiR}|52_73|sub.62.G>A;sub.71.T>G	0	0	0	0	0	0	0	0	0	0	0	0	0	0	0	0	0	0	0	0	0	0	0	0	0	0	0	0	0	0	0	0	0	0	0	0	0	0	4	0	0	0	0	0	0	0	0	0	0
hsa-miR-200c-3p|{isomiR}|42_66|sub.65.A>G	0	0	0	0	0	0	0	0	0	0	0	0	0	0	0	0	0	0	1	0	0	0	0	0	0	0	0	0	0	0	0	0	0	0	0	0	0	0	0	0	0	0	0	0	0	0	0	0	0
hsa-miR-1303-5p|{isomiR}|4_24|sub.21.C>T	0	0	0	0	0	0	0	0	0	0	0	0	0	0	0	0	0	0	0	0	0	0	0	0	0	0	0	0	0	0	0	0	0	0	0	0	0	0	0	0	0	0	0	0	1	0	0	0	0
hsa-miR-935-3p|{isomiR}|56_78|sub.56.C>T	0	0	0	0	0	0	0	0	0	0	0	0	0	0	0	0	0	0	0	0	0	0	0	0	0	0	0	0	0	0	0	0	0	0	0	0	0	0	0	1	0	0	0	0	0	0	0	0	0
hsa-miR-18a-5p|{isomiR}|5_25|sub.19.T>G	0	0	0	0	0	0	0	0	0	1	0	0	0	0	0	0	0	0	0	0	1	0	0	0	0	0	0	0	0	0	0	1	0	0	0	0	0	0	0	0	0	0	0	0	1	0	0	0	0
hsa-miR-100-5p|{isomiR}|13_33|sub.15.C>A	0	0	0	0	0	0	0	0	0	0	0	1	0	0	0	0	0	0	0	0	0	0	0	0	0	0	0	0	0	0	0	0	2	1	1	1	1	0	0	0	0	0	0	1	0	0	2	1	2
hsa-miR-122-3p|{isomiR}|50_71|sub.67.A>G	0	0	0	0	0	0	0	0	0	2	3	0	0	0	0	0	0	0	0	0	0	0	0	0	0	6	2	0	0	0	0	0	0	0	0	0	0	0	0	0	23	0	0	0	0	0	0	0	0
hsa-miR-127-3p|{isomiR}|56_76|sub.72.T>A	0	0	0	0	0	0	0	0	0	0	0	0	0	0	0	0	0	0	0	0	0	0	0	0	0	0	0	0	0	0	0	0	1	0	14	11	27	0	0	3	0	0	1	0	2	0	4	0	2
hsa-let-7f-2-5p|{isomiR}|7_35|sub.32.G>A;sub.34.G>T	0	0	0	0	0	0	0	0	0	0	0	0	1	0	0	0	0	0	0	0	0	0	0	0	0	0	0	0	0	0	0	0	0	0	0	0	0	0	0	0	0	0	0	0	0	0	0	0	0
hsa-miR-29c-5p|{isomiR}|15_37|sub.22.T>C	0	1	1	0	0	0	0	0	2	0	0	0	1	1	0	0	0	2	2	0	0	0	0	2	2	0	0	0	0	5	0	0	0	0	0	0	0	0	0	0	0	0	0	0	0	0	1	0	0
hsa-miR-455-3p|{isomiR}|53_76|sub.73.C>T	0	0	0	0	0	0	0	0	0	0	0	0	0	0	0	0	0	0	0	0	0	0	0	0	0	1	0	0	0	0	0	0	0	0	0	0	0	0	0	0	0	0	0	0	0	1	0	0	0
hsa-miR-1979-5p|{isomiR}|8_30|sub.19.A>G	0	0	0	0	0	0	1	0	0	0	0	0	0	0	0	0	1	0	0	0	0	0	0	0	0	0	0	1	0	0	0	0	0	0	0	0	0	0	0	0	0	0	0	0	0	0	0	0	0
hsa-miR-33a-5p|{isomiR}|5_28|sub.25.A>G;sub.27.G>T	0	0	0	0	0	0	0	0	0	0	0	0	0	0	0	0	0	0	0	0	0	0	0	0	0	0	0	0	0	0	0	0	0	0	0	0	0	0	0	0	0	0	0	0	1	0	0	0	0
hsa-miR-30d-5p|{isomiR}|5_29|sub.28.T>C	0	2	2	1	0	0	0	2	3	0	2	0	0	8	2	1	0	1	1	2	0	2	0	5	5	1	2	2	1	17	3	2	21	28	7	13	11	122	2	1	0	0	0	3	0	3	1	0	0
hsa-miR-487b-3p|{isomiR}|51_72|sub.70.T>A	0	0	0	0	0	0	0	0	0	0	0	0	0	0	0	0	0	0	0	0	0	0	0	0	0	0	0	1	0	0	0	0	4	0	207	233	269	1	0	20	0	2	0	0	0	0	3	0	2
hsa-miR-518e-3p|{isomiR}|53_74|sub.61.T>C;sub.70.A>G	0	0	0	0	0	0	0	0	0	0	0	0	0	0	0	0	0	0	0	0	0	0	0	0	0	0	0	0	0	0	0	0	0	0	0	0	1	0	0	0	0	0	0	0	0	0	0	0	0
hsa-miR-299-3p|{isomiR}|38_62|sub.61.T>A	0	0	0	0	0	0	0	0	0	0	0	0	0	0	0	0	0	0	0	0	0	0	0	0	0	0	0	0	0	0	0	0	0	0	1	0	0	0	0	0	0	0	0	0	0	0	0	0	0
hsa-miR-135b-5p|{isomiR}|15_36|sub.16.A>G	1	0	2	0	1	1	0	0	0	0	0	0	0	1	0	0	0	1	1	1	0	1	2	0	0	0	0	0	0	0	0	0	0	0	1	1	0	0	0	0	0	0	0	0	0	0	0	0	0
hsa-miR-1273c-5p|{isomiR}|10_32|	0	0	0	0	0	0	0	0	0	0	0	0	0	0	0	1	0	0	0	0	0	0	0	0	0	0	0	0	0	0	0	0	0	0	0	0	0	0	0	0	0	0	0	0	0	0	0	0	0
hsa-miR-23b-3p|{isomiR}|57_78|sub.57.A>T;sub.63.T>G	0	0	0	0	0	0	0	0	0	0	0	0	0	0	0	0	0	0	0	0	0	0	0	0	0	0	0	0	0	0	0	0	0	0	0	0	0	0	0	0	0	0	0	0	0	0	2	1	0
hsa-miR-24-2-5p|{isomiR}|12_34|sub.13.G>A	0	0	0	0	0	0	0	1	0	0	0	0	0	0	0	0	0	0	0	0	0	0	0	0	0	0	0	0	0	0	0	0	0	0	0	0	0	0	0	0	0	0	0	0	0	0	0	0	0
hsa-miR-23b-3p|{isomiR}|57_79|sub.57.A>C;sub.60.A>C	0	0	0	0	0	0	0	0	0	0	0	0	0	0	0	0	0	0	0	0	0	0	0	0	0	0	0	0	0	0	0	0	0	0	0	0	0	1	0	0	0	0	0	0	0	0	0	0	0
hsa-miR-502-5p|{isomiR}|14_36|sub.32.G>T	0	0	0	0	0	0	0	0	0	0	0	0	0	0	0	0	0	0	0	0	0	0	0	0	0	0	0	0	0	0	0	0	0	0	2	0	1	0	0	0	0	0	1	0	0	0	0	0	0
hsa-miR-409-3p|{isomiR}|47_68|sub.54.C>T;sub.67.T>A	0	0	0	0	0	0	0	0	0	0	0	0	0	0	0	0	0	0	0	0	0	0	0	0	0	0	0	0	0	0	0	0	0	0	0	0	1	0	0	0	0	0	0	0	0	0	0	0	0
hsa-miR-29a-3p|{isomiR}|41_61|sub.42.A>T;sub.60.T>G	0	0	0	0	0	0	0	0	0	0	0	0	0	0	0	0	0	0	0	0	0	0	0	0	0	0	0	0	0	0	0	0	0	0	0	1	0	1	0	0	0	0	0	0	0	0	1	0	0
hsa-miR-3159-3p|{isomiR}|42_63|sub.48.T>C;sub.58.A>T	0	0	0	0	0	0	0	0	0	0	0	0	0	0	0	0	1	0	0	0	0	0	0	0	0	0	0	0	0	0	0	0	0	0	0	0	0	0	0	0	0	0	0	0	0	0	0	0	0
hsa-miR-200a-3p|{isomiR}|55_77|sub.76.C>G	0	0	0	0	0	0	0	0	0	0	0	0	0	0	0	0	0	0	0	0	0	0	0	0	0	0	0	0	0	0	0	0	0	0	0	0	0	0	0	0	1	0	0	0	0	0	0	0	0
hsa-miR-483-3p|{isomiR}|47_69|sub.64.T>C	0	0	0	0	0	0	0	0	0	1	0	0	0	0	0	0	0	0	0	0	0	0	0	0	0	0	1	0	0	0	0	0	4	0	20	41	44	1	0	0	3	0	1	1	0	0	0	0	0
hsa-miR-142-3p|{isomiR}|51_73|sub.52.G>C	0	0	0	0	0	0	0	0	0	0	0	0	0	0	0	0	0	0	0	0	0	0	0	0	0	0	0	0	0	0	0	0	0	0	0	0	0	0	0	0	0	0	0	0	0	0	1	0	0
hsa-miR-325-5p|{isomiR}|15_37|sub.35.T>C	0	0	0	0	0	0	0	0	0	0	0	0	0	0	0	0	0	0	0	0	0	0	0	0	0	0	0	0	0	0	0	0	0	0	0	1	0	0	0	0	0	0	0	0	0	0	0	0	0
hsa-miR-517c-3p|{isomiR}|55_75|sub.71.A>G	0	0	0	0	0	0	0	0	0	0	0	0	0	0	0	0	0	0	0	0	0	0	0	0	0	0	0	0	0	0	0	0	1	0	1	2	0	0	0	0	0	0	0	0	0	0	0	0	0
hsa-miR-140-3p|{isomiR}|63_84|sub.75.A>G	0	1	0	0	0	0	0	0	0	0	0	1	0	2	0	0	0	0	0	0	0	0	0	0	0	0	0	0	0	0	0	0	0	1	0	0	0	0	0	0	0	0	0	0	0	0	0	1	0
hsa-miR-182-5p|{isomiR}|22_41|sub.39.T>G	0	0	0	0	0	0	0	0	0	0	0	0	0	0	0	0	0	0	0	0	0	0	0	0	0	0	0	0	0	0	0	0	0	2	2	0	1	1	0	0	0	0	0	0	1	1	1	0	0
hsa-miR-29c-3p|{isomiR}|52_78|sub.70.G>A;sub.73.T>G	0	0	0	0	0	0	0	0	0	0	0	0	0	0	0	0	0	0	0	0	0	0	0	0	0	0	0	0	0	0	1	0	0	0	0	0	0	0	0	0	0	0	0	0	0	0	0	0	0
hsa-miR-148b-3p|{isomiR}|63_84|sub.83.T>C	0	0	0	0	0	0	0	0	0	0	0	0	0	0	0	0	0	0	0	0	0	0	0	0	0	0	0	0	0	0	0	0	0	0	0	0	0	0	0	0	0	0	0	0	0	1	0	0	0
hsa-miR-27a-3p|{isomiR}|52_71|sub.70.C>T	0	0	0	0	0	0	0	0	0	0	0	0	0	0	0	0	0	0	0	0	0	0	0	0	0	0	0	0	0	0	0	0	0	0	0	0	0	1	0	0	0	0	0	0	0	0	0	0	0
hsa-miR-133b-3p|{isomiR}|66_86|sub.83.G>A	0	0	0	0	0	0	0	0	0	0	0	0	0	0	0	0	0	0	0	0	0	0	0	0	0	0	0	0	0	0	0	0	0	0	0	0	0	3	53	1	0	1	0	1	2	0	1	0	0
hsa-miR-758-5p|{isomiR}|15_37|	1	0	1	0	2	11	3	0	4	3	3	4	5	1	2	3	2	0	4	3	3	6	5	1	1	1	6	1	4	0	1	1	0	0	4	7	2	0	0	4	0	0	0	1	0	0	2	1	2
hsa-miR-125a-5p|{isomiR}|16_35|sub.34.G>A	0	0	0	0	0	0	0	0	0	0	0	0	0	0	0	0	0	0	0	0	0	0	0	0	0	0	0	0	0	0	0	0	0	0	0	0	0	4	0	0	0	0	0	0	0	0	1	0	1
hsa-miR-425-3p|{isomiR}|55_75|sub.72.G>A;sub.74.C>T	0	0	0	0	0	0	0	0	0	0	0	0	0	0	0	0	0	0	0	0	0	0	0	0	0	0	0	0	0	0	0	0	0	0	0	0	0	0	0	1	0	0	0	0	0	0	0	0	0
hsa-miR-487a-3p|{isomiR}|48_69|sub.66.A>C;sub.68.T>A	0	0	0	0	0	0	0	0	0	0	0	0	0	0	0	0	0	0	0	0	0	0	0	0	0	0	0	0	0	0	0	0	0	0	1	0	0	0	0	0	0	0	0	0	0	0	0	0	0
hsa-miR-126-3p|{isomiR}|51_73|sub.70.G>C;sub.72.G>T	0	1	0	0	0	0	0	0	0	0	0	0	0	0	0	0	0	1	0	0	0	0	0	0	1	0	1	0	0	0	0	1	0	0	0	0	0	0	3	0	0	0	0	0	1	0	0	0	0
hsa-miR-574-3p|{isomiR}|61_81|sub.79.A>C	0	0	0	0	0	0	0	0	0	0	0	0	0	0	0	0	0	0	0	0	0	0	0	0	0	0	0	0	0	0	0	0	0	0	1	1	1	3	0	0	0	0	0	0	0	0	0	0	0
hsa-miR-132-3p|{isomiR}|58_79|sub.74.T>C;sub.77.T>G	0	0	0	0	0	0	0	0	0	0	0	0	0	0	0	0	0	0	0	0	0	0	0	0	0	0	0	0	0	0	0	0	0	0	0	0	0	0	0	0	0	0	1	0	0	0	0	0	0
hsa-miR-224-5p|{isomiR}|7_28|sub.22.T>C	8	1	2	2	2	0	0	2	0	0	0	2	0	1	0	4	6	4	3	0	2	1	0	2	0	1	0	0	2	1	0	1	0	0	2	0	0	0	0	0	0	0	0	0	0	1	1	0	0
hsa-miR-127-3p|{isomiR}|56_75|sub.62.C>T	0	0	0	1	0	0	0	0	0	0	0	0	0	0	0	0	0	0	0	0	0	0	0	0	0	0	0	0	0	0	0	0	0	0	0	0	0	0	0	0	0	0	0	0	0	0	0	0	0
hsa-miR-499-3p|{isomiR}|68_87|sub.72.A>G	0	1	0	0	0	0	0	0	0	0	0	0	0	0	0	0	0	0	0	0	0	0	0	0	0	0	0	0	0	0	0	0	0	0	0	0	0	0	0	0	0	0	0	0	0	0	0	0	0
hsa-miR-548x-3p|{isomiR}|48_70|sub.58.T>G;sub.65.A>G	0	0	0	0	0	0	0	0	0	4	1	0	0	0	0	0	0	0	0	0	0	0	0	0	0	0	2	0	0	0	0	0	0	0	0	0	0	0	0	0	1	0	0	0	0	0	0	0	0
hsa-miR-452-5p|{isomiR}|13_36|sub.32.T>A	0	0	0	0	0	0	0	0	0	0	0	0	0	0	0	0	0	0	0	0	0	0	0	0	0	0	0	0	0	0	0	0	0	0	0	0	1	0	0	0	0	0	0	0	0	0	0	0	0
hsa-miR-654-3p|{isomiR}|48_68|sub.65.T>A	0	0	0	0	0	0	0	0	0	0	0	0	0	0	0	0	0	0	0	0	0	0	0	0	0	0	0	0	0	0	0	0	0	0	0	0	1	0	0	0	0	0	0	0	0	0	0	0	1
hsa-miR-34b-3p|{isomiR}|51_71|sub.60.T>C	0	0	0	0	0	0	0	0	0	0	0	0	0	0	0	0	0	1	0	0	0	0	1	0	0	0	0	0	0	0	0	0	0	0	0	0	0	0	0	0	0	0	0	0	0	0	0	0	0
hsa-miR-1260-5p|{isomiR}|10_31|sub.21.T>G	0	0	0	0	0	0	0	0	0	0	0	0	0	0	0	0	0	0	0	0	0	0	0	0	0	0	0	0	0	0	0	0	0	0	0	0	1	0	0	0	0	0	0	0	0	0	0	0	0
hsa-miR-320b-2-3p|{isomiR}|71_94|sub.92.A>G	0	0	0	0	0	0	0	0	0	0	0	0	0	1	1	0	0	0	0	0	0	0	0	0	0	0	1	0	0	0	0	0	0	1	1	2	4	0	0	1	1	0	0	0	0	0	0	0	0
hsa-miR-17-3p|{isomiR}|50_73|sub.69.T>G	0	0	0	0	0	0	0	0	0	0	0	0	0	0	0	0	0	0	0	0	0	0	0	0	0	0	0	0	0	0	0	0	0	0	0	1	0	1	0	0	0	0	0	0	0	0	0	0	1
hsa-miR-1273-3p|{isomiR}|70_89|sub.83.A>T	0	0	0	0	0	0	0	0	0	0	0	0	0	0	0	0	0	0	0	0	0	0	0	0	0	0	0	0	0	0	0	2	0	0	0	0	0	0	0	0	0	0	0	0	0	0	0	0	0
hsa-miR-106b-5p|{isomiR}|11_31|sub.25.T>A	0	1	0	0	0	0	0	0	0	0	0	0	9	0	0	0	1	0	1	0	1	0	0	1	0	1	0	0	3	0	0	3	0	0	0	0	0	0	0	0	0	0	0	0	0	0	0	0	0
hsa-miR-518b-3p|{isomiR}|49_71|sub.55.C>T	0	0	0	0	0	0	0	0	0	0	0	0	0	0	0	0	0	0	0	0	0	0	0	0	0	0	0	0	0	0	0	0	0	0	0	1	0	0	0	0	0	0	0	0	0	0	0	0	0
hsa-miR-197-3p|{isomiR}|47_68|sub.57.T>C	0	0	1	1	0	1	0	3	0	0	0	3	1	2	0	0	2	1	0	1	1	0	1	3	0	0	1	5	2	3	1	0	0	0	0	0	0	0	0	0	0	0	0	0	0	0	3	0	0
hsa-miR-425-5p|{isomiR}|13_37|sub.30.C>T	0	0	0	0	0	0	0	0	1	0	0	0	0	0	0	0	0	0	0	0	0	0	0	0	0	0	0	0	0	2	2	0	0	0	0	0	0	0	0	0	0	0	0	0	0	0	0	0	0
hsa-miR-411-5p|{isomiR}|14_35|sub.25.T>C;sub.31.G>A	0	0	0	0	0	0	0	0	0	0	0	0	0	0	0	0	0	0	0	0	0	0	0	0	0	0	0	0	0	0	0	0	0	0	0	0	0	0	0	0	0	0	0	1	0	0	0	0	0
hsa-miR-660-5p|{isomiR}|18_38|sub.35.T>C	0	0	0	0	0	0	0	0	0	0	0	0	0	0	0	0	0	0	0	0	0	0	0	0	0	0	0	0	0	0	0	0	0	0	0	1	0	0	0	0	0	0	0	0	0	0	0	0	0
hsa-miR-513b-5p|{isomiR}|13_34|sub.18.A>T	0	0	0	0	0	0	0	0	0	0	0	0	0	0	0	0	0	0	0	0	0	0	1	0	0	0	0	0	0	0	0	0	0	0	0	0	0	0	0	0	0	0	0	0	0	0	0	0	0
hsa-miR-18a-5p|{isomiR}|5_25|sub.20.G>C	0	0	0	0	0	0	0	0	0	0	0	1	0	0	0	0	0	0	0	0	0	0	0	0	0	0	0	0	0	0	0	0	0	0	1	0	0	0	3	5	7	1	2	0	2	1	0	0	0
hsa-miR-126-3p|{isomiR}|56_76|sub.75.G>A	0	3	0	0	0	0	0	0	0	0	0	1	1	0	0	0	1	0	0	1	0	0	0	0	0	0	0	0	0	0	1	1	0	0	0	0	0	0	0	0	0	0	0	0	0	0	0	0	0
hsa-miR-766-3p|{isomiR}|64_84|sub.69.A>G	1	0	0	0	0	1	0	0	0	0	0	0	1	0	0	0	0	0	0	0	0	1	0	0	0	0	0	0	0	1	0	0	0	0	0	0	0	0	0	0	0	0	0	0	0	0	0	0	0
hsa-miR-1259-3p|{isomiR}|54_77|	0	0	0	0	0	1	0	0	0	0	0	0	0	0	0	0	0	0	0	0	0	2	0	0	0	0	0	0	0	0	0	0	0	0	0	0	0	0	0	0	0	0	0	0	0	0	0	0	0
hsa-miR-525-5p|{isomiR}|14_33|sub.15.T>G	0	0	0	0	0	0	0	0	0	0	0	0	0	0	0	0	0	0	0	0	0	0	0	0	0	0	0	0	0	0	0	0	0	0	0	1	0	0	0	0	0	0	0	0	0	0	0	0	0
hsa-miR-877-3p|{isomiR}|65_86|sub.81.C>T;ext.86.N	0	0	0	0	0	0	0	0	0	0	0	0	0	0	0	0	0	0	0	0	0	0	0	0	0	0	0	0	0	0	0	1	0	0	0	0	0	2	0	5	0	0	1	1	0	0	0	0	0
hsa-miR-382-5p|{isomiR}|12_33|sub.28.T>C;sub.30.C>A	0	0	0	0	0	0	0	0	0	0	0	0	0	0	0	0	0	0	0	0	0	0	0	0	0	0	0	0	0	0	0	0	0	0	0	0	0	0	0	0	0	0	0	0	0	0	1	0	0
hsa-miR-134-5p|{isomiR}|3_27|sub.6.G>A	0	0	0	0	0	0	0	0	0	0	0	0	0	0	0	0	0	0	0	0	0	0	0	0	0	0	0	0	0	0	0	0	0	1	0	0	0	0	0	0	0	0	0	0	0	0	0	0	0
hsa-miR-523-3p|{isomiR}|52_74|sub.73.G>A	0	0	0	0	0	0	0	0	0	0	0	0	0	0	0	0	0	0	0	0	0	0	0	0	0	0	0	0	0	0	0	0	1	0	3	0	2	0	0	0	0	0	0	0	0	0	0	0	0
hsa-miR-378-3p|{isomiR}|43_63|sub.54.G>A	0	0	0	0	0	0	0	0	0	0	0	0	0	0	0	0	0	0	0	0	0	0	0	0	0	0	0	0	0	0	0	0	0	0	1	0	0	0	0	0	0	0	0	0	0	0	0	0	0
hsa-miR-150-3p|{isomiR}|49_69|sub.67.G>T	1	0	0	0	0	0	0	0	0	0	0	0	0	0	0	0	0	0	0	0	0	0	0	0	0	0	0	0	0	0	0	0	0	0	0	0	0	0	0	0	0	0	0	0	0	0	0	0	0
hsa-miR-142-5p|{isomiR}|16_35|sub.34.C>T	2	0	0	0	0	0	0	1	0	0	0	0	1	0	0	0	3	0	0	0	0	0	0	0	0	0	0	0	1	0	0	0	0	0	0	0	0	0	0	0	0	0	0	0	0	0	0	0	0
hsa-miR-452-5p|{isomiR}|13_34|sub.29.A>G;sub.31.C>T	0	0	0	0	0	0	0	0	0	0	0	0	0	0	0	0	0	0	0	0	0	0	0	0	0	0	0	0	0	0	0	0	0	0	0	0	0	1	0	0	0	0	0	0	0	0	0	0	0
hsa-miR-527-3p|{isomiR}|51_72|sub.61.C>T;sub.71.A>T	0	0	0	0	0	0	0	0	0	0	0	0	0	0	0	0	0	0	0	0	0	0	0	0	0	0	0	0	0	0	0	0	2	0	1	2	1	0	0	0	0	0	0	0	0	0	0	0	0
hsa-miR-1826-3p|{isomiR}|57_81|sub.63.A>G	0	0	0	0	0	0	0	0	0	0	0	0	0	0	0	0	0	0	1	0	0	0	0	0	0	0	0	0	0	0	0	0	0	0	0	0	0	0	0	0	0	0	0	0	0	0	0	0	0
hsa-miR-93-5p|{isomiR}|10_33|sub.10.C>A	0	0	0	0	0	0	0	0	0	0	0	0	0	1	0	0	0	0	0	0	0	0	0	0	0	0	0	0	0	0	0	0	0	0	0	0	0	0	0	0	0	0	0	0	0	0	0	0	0
hsa-miR-452-5p|{isomiR}|13_34|sub.13.A>G	1	0	0	0	0	0	0	1	2	0	0	0	0	0	1	0	1	1	0	0	0	0	0	2	3	0	0	0	0	0	0	0	0	0	11	8	11	1	0	0	0	1	0	0	1	0	2	2	1
hsa-miR-202-5p|{isomiR}|27_47|sub.33.T>A	0	0	0	0	0	0	0	0	0	0	0	0	0	0	0	0	0	0	0	0	0	2	0	0	0	0	0	0	0	0	0	0	0	0	0	0	0	0	0	0	0	0	0	0	0	0	0	0	0
hsa-miR-27b-3p|{isomiR}|61_83|sub.79.G>C	0	0	0	0	1	0	0	0	0	0	0	0	0	0	0	0	0	0	0	0	0	0	0	0	0	1	0	0	0	0	0	0	0	0	0	0	0	0	0	0	0	0	0	0	0	0	0	0	0
hsa-miR-19a-3p|{isomiR}|43_69|	0	0	0	0	0	0	0	0	0	0	0	0	0	0	0	1	0	0	0	0	0	0	0	0	0	0	0	0	0	0	0	0	0	0	0	0	0	0	0	0	0	0	0	0	0	0	0	0	0
hsa-miR-29a-5p|{isomiR}|3_23|sub.21.T>A	0	0	0	0	0	0	0	0	0	0	0	0	0	0	0	0	0	0	0	0	0	0	0	0	0	0	0	0	0	0	0	0	0	0	0	0	0	0	0	0	0	0	0	0	0	0	2	0	0
hsa-miR-410-5p|{isomiR}|13_35|sub.34.C>T	0	0	0	0	0	0	0	0	0	0	0	0	0	0	0	0	0	0	0	0	0	0	0	0	0	0	0	0	0	1	0	0	0	0	0	0	0	0	0	0	0	0	0	0	0	0	0	0	0
hsa-miR-125a-5p|{isomiR}|14_37|sub.33.T>A;sub.35.T>A	0	0	0	0	0	0	0	0	0	0	0	0	0	0	0	0	0	0	0	0	0	0	0	0	0	0	0	0	0	0	0	0	4	1	0	0	1	0	5	19	0	8	2	12	3	5	10	0	2
hsa-miR-195-5p|{isomiR}|14_33|sub.32.G>C	1	0	0	1	0	0	0	0	0	0	0	0	0	0	0	0	0	0	0	0	0	0	0	0	0	0	0	0	0	0	0	0	0	0	0	0	0	1	0	1	0	0	0	0	1	2	34	38	3
hsa-miR-29c-5p|{isomiR}|16_37|sub.22.T>C	0	0	0	0	1	1	1	0	2	0	0	1	1	2	2	1	1	0	1	2	0	0	2	1	1	0	0	0	1	2	2	1	0	0	1	0	0	0	0	0	0	0	0	0	0	0	0	0	0
hsa-miR-195-5p|{isomiR}|14_34|sub.19.G>T	0	0	0	0	0	0	0	0	0	0	0	0	0	0	0	0	0	0	0	0	0	0	0	0	0	0	0	0	0	0	0	0	0	0	0	0	0	1	0	0	0	0	0	0	0	0	0	0	0
hsa-miR-1259-3p|{isomiR}|52_73|	0	0	0	0	0	0	1	0	0	0	0	0	0	0	0	0	0	0	0	0	0	0	0	0	0	0	0	0	0	0	0	0	0	0	0	0	0	0	0	0	0	0	0	0	0	0	0	0	0
hsa-miR-523-3p|{isomiR}|53_74|sub.61.T>C;sub.73.G>A	0	0	0	0	0	0	0	0	0	0	0	0	0	0	0	0	0	0	0	0	0	0	0	0	0	0	0	0	0	0	0	0	0	0	0	0	1	0	0	0	0	0	0	0	0	0	0	0	0
hsa-miR-205-5p|{isomiR}|34_55|sub.35.C>G;sub.51.T>C	0	0	0	0	0	0	0	0	0	0	0	0	0	0	0	0	0	0	0	0	0	0	0	0	0	0	0	0	0	0	0	0	0	0	0	1	0	0	0	0	0	0	0	0	0	0	0	0	0
hsa-miR-567-3p|{isomiR}|69_88|	0	0	0	0	0	0	0	0	0	0	0	0	0	0	0	0	0	0	0	0	0	0	0	0	0	0	0	0	0	0	0	0	0	0	1	1	0	0	0	0	0	0	0	0	0	0	0	0	0
hsa-miR-499-3p|{isomiR}|68_88|sub.87.T>A	0	0	0	0	0	0	0	0	0	0	0	0	0	0	0	0	0	0	0	0	0	0	0	0	1	0	0	0	0	0	0	0	0	0	0	0	0	0	0	0	0	0	0	0	0	0	0	0	0
hsa-miR-30d-5p|{isomiR}|5_31|sub.20.C>T;sub.29.G>T	0	0	0	0	0	0	0	0	0	0	0	0	0	0	0	0	0	1	0	0	0	0	0	0	0	0	0	0	0	0	0	0	0	0	0	0	0	0	0	0	0	0	0	0	0	0	0	0	0
hsa-miR-151-5p|{isomiR}|10_29|sub.17.G>A	0	0	0	0	0	0	0	0	0	0	0	0	0	2	0	0	0	0	0	0	0	0	0	0	0	0	1	1	0	0	0	1	0	0	1	1	0	0	0	0	0	0	0	0	0	0	0	0	0
hsa-miR-1975-5p|{isomiR}|10_32|	1	1	0	0	0	0	1	4	0	0	0	1	1	0	1	1	1	0	2	0	0	0	1	2	0	0	1	0	0	0	1	0	0	0	0	0	0	0	0	0	0	0	0	0	0	1	1	0	0
hsa-miR-1912-3p|{isomiR}|45_66|sub.62.G>A	0	0	0	0	0	0	0	0	0	0	0	0	0	0	0	0	0	0	0	0	0	0	0	0	0	0	0	0	0	0	0	0	0	0	0	0	0	0	0	1	0	0	0	0	0	0	0	0	0
hsa-miR-520e-5p|{isomiR}|16_37|sub.31.T>C	0	0	0	0	0	0	0	0	0	0	0	0	0	0	0	0	0	0	0	0	0	0	0	0	0	0	0	0	0	0	0	0	0	0	2	0	0	0	0	0	0	0	0	0	0	0	0	0	0
hsa-miR-23b-3p|{isomiR}|57_79|sub.68.A>T;sub.75.A>C	0	0	0	0	0	0	0	0	0	0	0	0	0	0	0	0	0	0	0	0	0	0	0	0	0	0	0	0	0	0	0	0	0	0	0	0	0	0	0	0	0	0	0	0	0	0	0	0	1
hsa-miR-1301-3p|{isomiR}|51_72|sub.70.C>A	0	0	0	0	0	0	0	0	0	0	1	0	0	0	0	0	0	0	0	0	0	0	0	0	0	0	0	0	0	0	0	0	0	0	0	0	0	0	0	0	0	0	0	0	0	0	0	0	0
hsa-miR-3117-3p|{isomiR}|45_64|sub.55.T>C	0	0	0	0	1	0	0	0	0	0	0	0	0	0	0	0	0	0	0	0	1	0	0	0	0	0	0	0	0	0	0	0	0	0	0	0	0	0	0	0	0	0	0	0	0	0	0	0	0
hsa-miR-548q-5p|{isomiR}|7_31|	1	0	0	0	0	0	0	0	3	1	0	0	0	0	1	0	0	0	0	0	0	0	0	2	0	0	0	1	1	1	0	0	0	0	0	0	0	0	0	0	0	0	0	0	0	0	0	0	0
hsa-miR-130a-3p|{isomiR}|54_77|sub.61.A>G	1	1	1	0	0	0	0	0	1	0	0	0	1	1	1	0	2	1	0	0	1	0	0	1	1	1	2	2	0	5	2	0	0	0	0	0	0	0	0	0	0	0	0	0	0	0	0	0	0
hsa-miR-135a-2-3p|{isomiR}|60_85|sub.83.T>A	0	1	0	0	0	0	0	0	0	0	0	0	0	0	0	0	0	2	0	0	0	0	0	0	0	0	0	0	0	1	0	0	0	0	0	0	0	0	0	0	0	0	0	0	0	0	0	0	0
hsa-miR-374a-5p|{isomiR}|15_34|	0	0	1	5	2	2	4	0	2	0	0	0	0	0	0	0	0	0	3	3	4	1	3	0	0	0	0	0	1	1	1	1	0	0	0	0	0	0	0	0	0	0	0	0	0	0	0	0	0
hsa-miR-1979-5p|{isomiR}|6_32|sub.6.C>T	10	1	1	0	1	1	1	0	2	0	1	0	0	0	0	9	12	0	0	0	3	1	2	0	1	1	3	1	0	3	0	6	0	0	0	0	0	2	1	5	1	1	0	1	0	1	11	1	2
hsa-miR-320b-2-3p|{isomiR}|71_94|sub.88.G>A;sub.93.A>G	0	0	0	0	0	0	0	0	0	0	0	0	0	0	0	0	0	0	0	0	0	0	0	0	0	0	0	0	0	0	0	0	0	1	0	0	0	0	0	0	0	0	0	0	0	0	1	0	0
hsa-miR-214-5p|{isomiR}|30_51|sub.46.T>A	0	0	0	0	0	0	0	0	0	0	0	0	0	0	0	0	0	0	0	0	0	0	0	0	0	0	0	0	0	0	0	0	0	1	1	0	0	0	0	0	0	2	0	0	1	0	0	0	0
hsa-miR-99a-5p|{isomiR}|12_33|sub.13.A>G;sub.15.C>G	0	0	0	0	0	0	0	0	0	0	0	0	0	0	0	0	0	0	0	0	0	0	0	0	0	0	0	1	0	0	0	0	0	0	0	0	0	0	0	0	0	0	0	1	0	0	0	0	0
hsa-miR-221-5p|{isomiR}|23_44|sub.35.A>G	0	0	0	0	0	0	0	0	0	0	0	0	0	0	0	0	0	1	0	0	0	0	0	0	0	0	0	0	0	0	0	0	0	0	0	0	0	0	0	0	0	0	0	0	0	0	0	0	0
hsa-miR-320a-amb|{isomiR}|25_51|	0	0	0	0	0	0	0	0	0	0	0	0	0	0	0	0	0	0	0	0	0	0	0	0	0	0	0	0	1	0	0	0	0	0	0	0	0	0	0	0	0	0	0	0	0	0	0	0	0
hsa-miR-10a-5p|{isomiR}|21_43|sub.37.A>T;sub.42.T>G	0	0	0	0	1	0	0	0	0	1	0	0	0	1	0	0	0	0	0	0	0	0	0	0	0	0	0	0	0	0	0	0	0	0	0	0	0	0	0	0	0	0	1	0	0	0	0	0	0
hsa-miR-342-3p|{isomiR}|60_81|sub.63.C>G	0	0	0	0	0	0	0	0	0	0	0	0	0	0	0	0	0	0	0	0	0	0	0	0	0	0	0	0	0	0	0	0	0	0	0	0	0	0	0	0	0	0	1	0	0	0	1	0	0
hsa-miR-7-2-3p|{isomiR}|71_92|sub.71.C>T	0	0	0	0	0	0	0	0	0	0	0	0	0	0	0	0	0	0	0	0	0	0	0	0	0	0	0	0	0	0	0	0	0	0	0	0	1	0	0	1	0	0	0	0	0	0	0	0	0
hsa-miR-3173-5p|{isomiR}|4_25|sub.21.C>G	0	0	0	0	0	0	0	0	0	0	0	0	0	0	0	0	0	0	0	0	0	0	0	0	0	0	0	0	0	0	0	0	0	0	0	0	0	0	0	0	0	0	0	0	1	0	0	0	0
hsa-miR-15b-5p|{isomiR}|19_41|sub.38.A>T	0	0	0	0	0	0	0	0	0	0	0	0	0	0	0	0	0	0	0	0	0	0	0	0	0	0	0	0	0	0	0	0	1	1	0	0	1	0	0	1	0	0	0	0	1	0	1	0	0
hsa-miR-29c-5p|{isomiR}|16_41|sub.36.C>T	0	0	0	0	0	0	0	0	1	0	0	0	0	0	0	0	0	0	0	0	0	0	0	0	1	0	0	0	0	0	0	0	0	0	0	0	0	0	0	0	0	0	0	0	0	0	0	0	0
hsa-miR-10b-5p|{isomiR}|26_47|	29059	3093	3272	43148	42144	55945	50366	2371	1820	892	596	34391	38398	261747	208675	19166	27651	2913	3129	37824	41166	54965	49043	2374	1804	952	607	33581	37949	245108	201443	17932	126	112	203	291	275	109	147	34	28	2945	891	11763	1046	199	44311	6619	3044
hsa-miR-16-2-3p|{isomiR}|50_70|sub.65.G>C	0	0	0	0	0	0	0	0	0	0	0	0	0	0	0	0	0	0	0	0	0	0	0	0	0	0	0	0	0	0	0	0	0	0	0	0	0	1	0	0	0	0	0	0	0	0	0	0	0
hsa-miR-99b-5p|{isomiR}|7_27|	17	36	51	22	13	27	48	31	17	10	2	14	29	43	50	10	10	34	39	7	18	56	32	34	26	2	5	23	30	44	55	9	8	3	18	16	21	5	0	2	0	0	0	1	1	0	18	23	1
hsa-miR-526b-5p|{isomiR}|14_35|sub.34.G>C	0	0	0	0	0	0	0	0	0	0	0	0	0	0	0	0	0	0	0	0	0	0	0	0	0	0	0	0	0	0	0	0	2	0	0	0	0	0	0	0	0	0	0	0	0	0	0	0	0
hsa-miR-619-5p|{isomiR}|20_45|sub.21.A>G	0	0	0	0	0	0	0	0	0	0	0	0	0	0	0	1	0	0	0	0	0	0	0	0	0	0	0	0	0	0	0	0	0	0	0	0	0	0	0	0	0	0	0	0	0	0	0	0	0
hsa-miR-199b-5p|{isomiR}|25_47|sub.25.C>T;sub.30.T>C	0	0	0	0	0	0	0	0	0	0	0	0	0	0	0	0	0	0	0	0	0	0	0	0	0	0	0	0	0	0	0	0	0	0	0	0	0	0	0	0	0	0	0	0	0	0	1	0	0
hsa-miR-517c-3p|{isomiR}|56_77|sub.59.G>C;sub.76.G>A	0	0	0	0	0	0	0	0	0	0	0	0	0	0	0	0	0	0	0	0	0	0	0	0	0	0	0	0	0	0	0	0	0	0	1	1	0	0	0	0	0	0	0	0	0	0	0	0	0
hsa-miR-29c-3p|{isomiR}|52_72|sub.68.T>G	0	0	0	0	0	0	0	0	0	0	0	0	0	0	0	0	0	0	0	0	0	0	0	0	0	0	0	0	0	0	0	0	0	0	0	0	0	0	1	0	0	0	0	1	0	0	3	0	1
hsa-miR-641-3p|{isomiR}|67_87|	0	0	0	0	0	0	0	0	1	0	0	0	0	0	0	0	0	0	0	0	0	0	0	0	1	0	0	0	0	0	0	0	0	0	0	0	0	0	0	0	0	0	0	0	0	0	0	0	0
hsa-let-7g-5p|{isomiR}|5_25|sub.22.A>C	0	0	1	0	0	0	0	0	0	0	0	0	0	0	0	1	0	0	0	0	0	0	0	0	0	0	0	0	0	0	0	1	0	0	0	0	0	0	0	0	0	0	0	0	0	0	0	0	0
hsa-miR-1975-3p|{isomiR}|39_61|sub.60.C>A	0	0	0	0	0	0	0	0	0	0	0	0	0	0	0	0	0	0	0	0	0	0	0	0	0	0	0	0	0	0	0	0	0	1	0	0	0	0	0	0	0	0	0	0	0	0	0	0	0
hsa-miR-23a-3p|{isomiR}|46_65|sub.61.T>A	0	0	0	0	0	0	0	0	0	0	0	0	0	0	0	0	0	0	0	0	1	0	0	0	0	0	0	0	0	0	0	0	1	1	7	6	5	2	0	0	0	0	1	0	0	4	0	0	0
hsa-miR-204-5p|{isomiR}|32_54|sub.32.T>C	2	0	0	0	0	4	1	0	1	0	0	0	0	32	37	1	0	0	0	0	0	0	0	0	0	1	0	0	0	34	29	0	0	0	0	1	0	0	0	1	0	1	0	4	0	0	1	0	0
hsa-miR-221-3p|{isomiR}|64_90|sub.87.A>T;sub.89.G>T	0	0	0	0	0	0	0	0	0	0	0	0	0	0	0	0	0	0	0	0	0	0	0	0	0	0	0	0	0	0	0	0	0	0	0	0	0	0	0	0	0	0	0	0	0	0	2	0	0
hsa-miR-7-1-3p|{isomiR}|65_87|sub.83.C>A	0	0	0	0	0	0	0	0	0	0	0	0	0	0	0	0	0	0	0	0	0	0	0	0	0	0	1	0	0	0	0	0	0	0	0	0	0	0	0	0	0	0	0	0	0	0	0	0	0
hsa-miR-25-3p|{isomiR}|51_71|sub.68.T>G	0	0	0	0	0	0	0	0	0	0	0	0	0	0	0	1	0	0	1	0	0	0	0	0	0	0	0	0	0	0	0	0	0	2	0	0	1	0	1	0	0	0	0	0	1	0	2	0	1
hsa-miR-376c-3p|{isomiR}|42_62|sub.46.T>A;sub.61.G>T	0	0	0	0	0	0	0	0	0	0	0	0	0	0	0	0	0	0	0	0	0	0	0	0	0	0	0	0	0	0	0	0	0	0	0	0	1	0	0	0	0	0	0	0	0	0	0	0	0
hsa-miR-1271-5p|{isomiR}|14_35|sub.31.A>G;sub.33.T>G	0	0	0	0	0	0	0	0	0	0	0	0	0	0	0	0	0	0	0	0	0	0	0	0	0	0	0	0	0	0	0	0	0	0	0	0	0	0	0	0	0	0	0	0	0	0	1	0	0
hsa-miR-934-3p|{isomiR}|50_73|sub.71.A>G	0	0	0	0	0	0	0	0	0	0	0	0	0	0	0	0	0	0	0	0	0	0	0	0	0	0	0	0	0	0	0	0	0	0	1	0	0	0	0	0	0	0	0	0	0	0	0	0	0
hsa-miR-30b-5p|{isomiR}|15_37|sub.36.C>G	0	0	0	0	0	0	0	0	0	0	0	0	0	0	0	0	0	0	0	0	0	0	0	0	0	0	0	0	0	0	0	0	0	0	1	1	0	0	0	0	0	0	0	0	0	2	0	0	0
hsa-miR-493-5p|{isomiR}|16_36|sub.31.T>G	0	0	0	0	0	0	0	0	0	0	0	0	0	0	0	0	0	0	0	0	0	0	0	0	0	0	0	0	0	0	0	0	0	0	1	0	1	0	0	0	0	0	0	0	0	0	0	0	0
hsa-miR-140-3p|{isomiR}|61_82|sub.75.A>G;sub.78.A>G	0	0	0	0	0	0	0	0	0	0	0	0	0	0	0	1	0	0	0	0	0	0	1	0	0	0	0	0	0	0	0	0	0	0	0	0	0	0	0	0	0	0	0	0	0	0	0	0	0
hsa-miR-431-3p|{isomiR}|60_82|sub.61.G>C	0	0	0	0	0	1	0	0	0	0	0	0	0	0	0	0	0	0	0	0	0	0	0	0	0	0	0	0	0	0	0	0	0	0	0	0	0	0	0	0	0	0	0	0	0	0	0	0	0
hsa-miR-99b-3p|{isomiR}|44_66|sub.59.G>A	0	0	0	0	0	0	0	0	0	0	0	0	0	1	0	0	0	1	0	0	0	0	0	0	0	0	0	0	0	0	0	0	0	0	0	0	0	0	0	0	0	0	0	0	0	0	0	0	0
hsa-miR-181b-2-5p|{isomiR}|15_41|sub.26.C>T	0	0	0	0	0	0	0	0	0	1	0	0	0	0	0	0	0	0	0	0	1	0	0	0	0	1	0	0	0	0	0	0	0	0	0	0	0	0	0	0	0	0	0	0	0	0	0	0	0
hsa-let-7d-5p|{isomiR}|7_28|sub.20.T>A	0	0	0	1	1	0	0	0	0	0	0	0	0	3	0	0	0	0	1	0	0	1	0	0	0	1	1	1	0	2	1	1	0	0	0	0	0	0	0	0	0	0	0	0	0	0	0	0	0
hsa-let-7b-5p|{isomiR}|5_26|sub.7.A>T;sub.24.G>A	0	0	0	0	0	0	0	0	0	0	0	0	0	0	0	0	0	0	0	0	0	0	0	0	0	0	0	0	0	0	0	0	0	1	0	0	0	0	0	0	0	0	0	0	0	0	0	0	0
hsa-miR-31-5p|{isomiR}|7_28|sub.25.G>A;sub.27.T>A	0	0	0	1	0	0	0	0	0	0	0	0	0	0	0	0	0	0	0	0	0	0	0	0	0	0	0	0	0	0	1	0	0	0	0	0	0	0	0	0	1	0	0	1	0	0	1	0	0
hsa-miR-342-3p|{isomiR}|60_84|sub.60.T>A;sub.81.G>A	0	0	0	0	0	0	0	0	0	0	0	0	0	0	0	0	0	0	0	0	0	0	0	0	0	0	0	0	0	0	0	0	0	0	0	0	0	0	0	0	0	0	1	0	0	0	0	0	0
hsa-miR-30b-5p|{isomiR}|16_37|sub.24.T>C;sub.33.C>G	0	0	0	0	0	0	0	0	0	0	0	0	0	0	0	0	0	0	0	0	0	0	0	0	0	0	0	0	0	0	0	0	0	0	0	0	0	1	0	0	0	0	0	0	0	0	0	0	0
hsa-miR-139-5p|{isomiR}|7_26|sub.17.C>T	0	0	0	0	0	0	0	0	0	0	0	0	0	0	0	0	0	0	0	0	0	0	0	1	0	0	0	0	0	0	0	0	0	0	0	0	0	0	0	0	0	0	0	0	0	0	0	0	0
hsa-miR-98-5p|{isomiR}|21_41|sub.34.T>G	0	0	0	0	0	0	0	0	0	0	0	0	0	0	0	0	1	0	0	0	0	0	0	0	0	0	0	0	0	1	0	0	0	0	0	0	0	0	0	0	0	0	0	0	0	0	0	0	0
hsa-miR-204-5p|{isomiR}|32_54|sub.46.C>A	0	0	0	0	0	1	0	0	0	0	0	0	0	3	3	0	0	0	0	0	0	2	0	0	0	0	0	0	0	3	4	0	0	0	0	0	0	0	0	0	0	0	0	0	0	0	0	0	0
hsa-miR-509-3-5p|{isomiR}|9_35|	0	0	0	0	0	0	1	0	0	0	0	0	0	0	0	0	0	0	0	0	0	0	0	0	0	0	0	0	0	0	0	0	0	0	0	0	0	0	0	0	0	0	0	0	0	0	0	0	0
hsa-miR-497-5p|{isomiR}|24_43|sub.36.T>A	0	0	0	0	0	0	0	0	0	0	0	1	0	0	0	0	0	0	0	0	0	0	0	0	0	0	0	0	0	0	0	0	0	0	0	0	0	0	0	0	0	0	0	0	0	0	0	0	0
hsa-miR-186-5p|{isomiR}|15_35|sub.16.A>C	0	0	0	0	0	0	1	0	0	0	0	0	0	0	0	0	0	0	0	0	0	0	0	0	0	0	0	0	0	0	0	0	0	0	0	0	0	0	0	0	0	0	0	0	0	0	0	0	0
hsa-miR-204-5p|{isomiR}|32_53|sub.36.C>T	0	0	0	0	1	4	3	2	0	1	1	1	1	61	62	1	0	0	0	0	2	1	1	1	0	0	4	2	2	40	47	1	0	0	0	0	0	0	0	3	1	0	0	8	1	0	2	0	1
hsa-miR-154-3p|{isomiR}|50_72|sub.67.C>T	0	0	0	0	0	0	0	0	0	0	0	0	0	0	0	0	0	0	0	0	0	0	0	0	0	0	0	0	0	0	0	0	0	0	0	1	0	0	0	0	0	1	0	0	0	0	0	0	1
hsa-miR-204-5p|{isomiR}|32_53|sub.49.T>C	0	0	0	0	0	0	0	0	0	0	0	0	0	13	9	0	0	0	0	0	0	0	0	0	0	0	0	0	0	18	10	0	4	0	0	1	0	0	1	4	1	0	1	13	0	1	4	0	0
hsa-miR-34a-5p|{isomiR}|21_43|sub.21.T>G;sub.41.G>A	0	0	0	0	0	0	0	0	0	0	0	0	0	0	0	0	0	0	0	0	0	0	0	0	0	0	0	0	0	0	0	0	0	0	0	0	0	0	0	0	0	0	0	1	0	0	0	0	0
hsa-miR-27a-3p|{isomiR}|52_71|sub.52.C>T	0	0	0	0	0	0	0	0	0	0	0	0	0	0	0	0	0	0	0	0	0	0	0	0	0	0	0	0	0	0	0	0	0	0	1	0	0	0	0	0	0	0	0	0	0	0	0	0	0
hsa-miR-24-2-5p|{isomiR}|11_36|sub.34.T>A	0	0	0	0	0	0	0	0	0	0	0	0	0	0	0	0	0	0	0	0	0	0	0	0	0	0	0	0	0	0	0	0	0	0	0	0	0	0	0	0	0	0	0	1	0	0	0	0	0
hsa-miR-451-5p|{isomiR}|17_38|sub.17.A>G;sub.36.T>C	0	0	0	0	0	0	0	0	0	0	0	0	0	0	0	0	0	0	0	0	0	0	0	0	0	0	0	0	0	0	0	0	0	0	0	1	0	2	0	0	0	0	0	0	0	0	0	0	0
hsa-miR-15b-3p|{isomiR}|57_78|sub.62.C>T	0	0	0	1	0	0	0	0	0	0	0	0	0	0	0	0	0	0	0	0	0	0	0	0	0	0	0	0	0	0	0	0	0	0	0	0	0	0	0	0	0	0	0	0	0	0	0	0	0
hsa-miR-10a-5p|{isomiR}|21_43|sub.33.C>A	0	0	0	0	0	0	0	0	0	0	0	0	0	1	1	0	0	0	0	0	0	0	0	0	0	0	0	0	1	0	0	0	0	0	0	0	0	0	0	0	0	0	0	0	0	0	0	0	0
hsa-miR-32-5p|{isomiR}|5_26|sub.22.T>C;sub.24.G>A	0	0	0	0	0	0	0	0	0	0	0	0	0	0	0	0	0	0	0	0	0	0	0	0	0	0	0	0	0	0	0	0	0	1	3	4	7	2	0	3	0	0	0	0	0	0	0	0	0
hsa-miR-150-3p|{isomiR}|49_69|sub.58.G>T	0	0	0	0	0	0	0	0	0	0	0	0	0	0	0	0	0	0	0	0	0	0	0	0	0	0	0	0	0	0	0	0	0	0	0	0	0	0	0	0	0	0	0	0	0	0	0	0	1
hsa-miR-150-5p|{isomiR}|15_34|sub.23.C>G	0	0	0	0	0	0	0	0	0	0	0	0	0	0	0	1	0	0	0	0	0	0	0	1	0	0	0	0	0	0	0	0	0	0	0	0	0	0	0	0	0	0	0	0	0	0	0	0	0
hsa-miR-451-5p|{isomiR}|16_37|sub.25.C>T;sub.35.G>T	0	1	0	0	0	0	0	0	0	0	0	0	0	0	0	0	0	0	0	0	0	0	0	0	0	0	0	0	0	0	0	0	0	1	0	4	4	6	2	0	0	0	0	0	3	1	1	0	0
hsa-miR-487a-5p|{isomiR}|12_32|sub.28.T>C	0	0	0	0	0	0	0	0	0	0	0	0	0	0	0	0	0	0	0	0	0	0	0	0	0	0	0	0	0	0	0	0	0	0	0	0	0	0	0	0	0	0	0	0	0	0	1	0	0
hsa-miR-451-5p|{isomiR}|15_37|sub.15.G>A	85	26	21	10	10	22	15	10	10	3	4	13	13	0	0	48	75	31	10	4	8	7	10	11	12	9	5	12	15	1	1	58	0	0	16	21	19	72	4	1	0	1	0	0	10	18	25	2	11
hsa-miR-1975-3p|{isomiR}|37_60|	4	24	27	0	0	5	5	53	36	12	11	18	14	12	8	0	6	26	34	0	1	4	3	59	31	14	7	18	16	9	6	2	13	56	1	4	2	21	7	2	7	1	5	7	2	5	0	0	0
hsa-miR-101-1-3p|{isomiR}|45_71|sub.70.T>G	0	0	0	0	0	0	0	0	0	0	0	0	0	0	0	0	0	0	0	0	0	0	0	0	0	0	0	0	0	0	0	0	0	0	0	0	0	0	0	0	0	0	0	0	0	0	1	0	0
hsa-miR-377-3p|{isomiR}|44_64|sub.61.T>C;sub.63.T>C	0	0	0	0	0	0	0	0	0	0	0	0	0	0	0	0	0	0	0	0	0	0	0	0	0	0	0	0	0	0	0	0	0	0	0	1	0	0	0	0	0	0	0	0	0	0	0	0	0
hsa-miR-4256-5p|{isomiR}|8_27|sub.25.G>T	0	0	0	0	0	0	0	0	0	0	0	0	0	0	0	0	0	0	0	0	0	0	0	0	0	0	0	0	0	0	0	0	0	0	1	1	0	0	0	0	0	0	0	0	0	0	0	0	0
hsa-miR-30c-1-5p|{isomiR}|13_38|	0	0	0	0	0	0	0	0	0	0	0	0	0	0	0	0	1	0	0	0	0	0	0	0	0	0	1	0	0	0	0	0	0	0	0	0	0	0	0	0	0	0	1	0	0	0	0	0	0
hsa-miR-135b-5p|{isomiR}|15_37|sub.18.G>C	0	3	2	0	0	4	3	0	0	0	0	1	1	0	1	0	0	1	0	0	1	5	3	1	0	0	0	0	0	0	0	0	0	0	0	0	0	0	0	0	0	0	0	0	0	0	1	0	0
hsa-miR-425-5p|{isomiR}|13_40|sub.37.T>C;sub.39.G>C	0	0	0	0	0	1	0	0	0	0	0	0	0	0	0	0	0	0	0	0	0	0	0	0	0	0	0	0	0	0	0	0	0	0	0	0	0	0	0	0	0	0	0	0	0	0	0	0	0
hsa-miR-128-1-5p|{isomiR}|14_38|	0	0	0	1	0	0	0	0	0	0	0	0	0	0	0	0	0	0	0	0	0	0	0	0	0	0	0	0	0	0	0	0	0	0	0	0	0	0	0	0	0	0	0	0	0	0	0	0	0
hsa-miR-545-3p|{isomiR}|62_83|sub.80.G>A;sub.82.G>T	0	0	0	0	0	0	0	0	0	0	0	0	0	0	0	0	0	0	0	0	0	0	0	0	0	0	0	0	0	0	0	0	0	0	0	0	1	0	0	0	0	0	0	0	0	0	0	0	0
hsa-miR-30b-5p|{isomiR}|17_37|sub.24.T>C	0	3	0	0	0	1	0	1	1	1	1	0	4	0	0	0	0	1	0	0	0	0	0	0	0	0	0	0	0	1	0	0	0	0	0	0	0	0	0	0	0	0	0	0	0	0	0	0	0
hsa-miR-95-3p|{isomiR}|48_68|	100	65	47	52	54	59	46	90	78	63	64	639	752	190	159	75	108	41	36	45	56	68	56	114	62	71	54	673	814	167	156	65	2	1	2	6	5	16	8	62	1	0	29	15	7	3	68	14	3
hsa-miR-26a-2-5p|{isomiR}|6_28|	0	0	0	0	0	0	0	0	0	0	0	0	0	0	0	0	0	0	0	0	0	0	0	0	0	0	0	0	0	1	0	0	0	0	0	0	0	0	0	0	0	0	0	0	0	0	0	0	0
hsa-miR-135a-2-3p|{isomiR}|60_80|	10	47	71	20	7	9	21	1	0	0	0	0	0	56	55	2	6	60	82	9	6	15	21	0	0	0	0	0	0	57	49	0	1	13	1	1	4	0	0	3	0	0	0	4	1	0	7	1	2
hsa-miR-134-5p|{isomiR}|7_29|sub.20.C>T	0	0	0	0	0	0	0	0	0	0	0	0	0	0	0	0	0	0	0	0	0	0	0	0	0	0	0	0	1	0	0	0	0	0	0	0	0	0	0	0	0	0	0	0	0	0	0	0	0
hsa-miR-1296-3p|{isomiR}|43_64|	0	0	0	0	0	0	0	0	0	0	0	0	0	0	0	0	0	0	0	0	0	0	0	1	0	0	0	0	0	0	0	0	0	0	0	0	0	0	0	0	0	0	0	0	0	0	0	0	0
hsa-miR-30a-3p|{isomiR}|44_65|sub.45.G>T;sub.63.G>A	0	0	0	0	1	0	0	0	0	0	0	0	0	0	0	0	0	0	0	0	0	0	0	0	0	0	0	0	0	0	0	0	0	0	0	0	0	0	0	0	0	0	0	0	0	0	0	0	0
hsa-miR-483-3p|{isomiR}|47_68|sub.64.T>G	0	0	0	0	0	0	0	0	0	0	0	0	0	0	0	0	0	0	0	0	0	0	0	0	0	0	0	0	0	0	0	0	2	0	10	12	12	0	2	0	2	0	0	0	1	0	0	0	1
hsa-miR-10b-5p|{isomiR}|26_48|sub.43.T>C;sub.46.G>C	0	0	0	0	0	0	0	0	0	0	0	0	0	0	1	0	0	0	0	0	0	0	0	0	0	0	0	0	0	0	0	0	0	0	0	0	0	0	0	0	0	1	0	0	0	0	2	0	0
hsa-miR-34b-3p|{isomiR}|49_71|sub.66.G>A;sub.69.A>G	0	0	0	0	0	0	0	0	0	0	0	0	0	0	0	0	0	0	0	0	0	0	0	0	0	0	0	0	0	0	0	0	0	1	0	0	0	1	0	0	0	0	0	0	0	0	0	0	0
hsa-miR-181b-2-5p|{isomiR}|15_41|sub.35.G>C	0	0	0	0	0	0	0	0	0	0	0	0	0	1	0	0	0	0	0	0	0	0	0	0	0	0	0	0	0	0	0	0	0	0	0	0	0	0	0	0	0	0	0	0	1	0	0	0	0
hsa-let-7g-5p|{isomiR}|4_25|sub.21.C>A;sub.23.G>A	0	0	0	0	0	0	0	0	0	0	0	0	0	0	0	0	0	0	0	0	0	0	0	0	0	0	0	0	0	0	0	0	0	0	0	0	0	0	0	0	0	0	0	0	1	0	0	0	0
hsa-miR-451-5p|{isomiR}|15_38|sub.16.A>T	0	0	0	0	0	0	0	0	0	0	0	0	0	0	0	0	0	0	0	0	0	0	0	0	0	0	0	0	0	0	0	0	2	0	0	0	1	0	0	0	0	0	0	0	0	1	2	0	0
hsa-let-7b-5p|{isomiR}|5_24|sub.17.T>A	0	0	0	0	2	0	0	0	0	0	0	0	0	0	0	0	0	1	0	0	1	0	0	0	0	0	0	0	0	1	0	0	0	1	0	0	0	0	0	0	0	0	0	0	0	0	0	0	0
hsa-miR-205-5p|{isomiR}|33_60|sub.56.C>T;sub.58.C>G	0	0	0	0	0	0	0	0	0	0	0	0	0	0	0	0	0	0	0	0	0	0	0	0	0	0	0	0	0	0	0	1	0	0	0	0	0	0	0	0	0	0	0	0	0	0	0	0	0
hsa-miR-455-3p|{isomiR}|51_74|sub.61.T>C	0	0	0	0	0	0	0	0	0	0	1	0	0	0	0	0	0	0	0	0	0	0	0	0	0	0	0	0	0	0	0	0	0	0	0	0	0	0	0	0	0	0	0	1	0	0	0	0	0
hsa-miR-30e-5p|{isomiR}|16_38|sub.36.A>T	1	0	0	0	0	0	0	1	1	3	0	0	1	2	0	0	0	0	0	0	0	0	0	3	1	1	0	0	1	1	0	0	3	3	24	29	15	64	28	0	4	1	4	20	8	9	14	1	3
hsa-miR-548h-4-3p|{isomiR}|70_91|sub.82.T>C	0	0	0	0	0	0	0	0	0	0	0	0	0	0	0	1	0	0	0	0	0	0	0	0	0	0	0	0	0	0	0	0	0	0	0	0	0	0	0	0	0	0	0	0	0	0	0	0	0
hsa-miR-423-5p|{isomiR}|16_37|sub.24.A>G	0	0	0	1	1	0	1	0	0	0	0	0	0	0	0	0	1	1	0	1	1	0	0	0	0	0	0	0	0	0	0	0	0	0	0	0	0	0	0	0	0	0	0	0	0	0	0	0	0
hsa-miR-892b-3p|{isomiR}|44_66|sub.64.A>G	0	0	0	0	0	0	0	0	0	0	0	0	0	0	0	0	0	0	0	0	0	0	0	0	0	0	0	0	0	0	0	0	0	0	0	0	0	0	0	0	0	1	0	0	0	0	0	0	0
hsa-miR-137-3p|{isomiR}|58_78|sub.76.C>T	0	0	0	0	0	0	0	0	0	0	0	0	0	0	0	0	0	0	0	0	0	0	0	0	0	0	0	0	0	0	0	0	0	0	0	0	0	0	0	3	0	0	0	0	0	0	0	0	0
hsa-miR-590-5p|{isomiR}|15_36|sub.25.A>C	0	0	0	0	0	0	0	0	0	1	0	0	2	1	0	0	1	0	0	0	0	0	0	0	0	0	0	0	2	0	0	0	0	0	0	2	1	0	0	0	0	0	0	0	0	0	0	0	0
hsa-miR-342-3p|{isomiR}|60_83|sub.61.C>A;sub.71.A>G	0	0	0	0	0	0	0	0	0	0	0	0	1	0	0	0	0	0	0	0	0	0	0	0	0	0	0	0	0	0	0	0	0	0	0	0	0	0	0	0	0	0	0	0	0	0	0	0	0
hsa-miR-764-5p|{isomiR}|13_34|	0	0	0	0	0	0	0	0	0	0	0	0	0	0	0	0	0	0	0	0	0	0	0	0	0	0	0	0	0	0	0	0	0	0	0	0	0	0	0	1	0	0	0	0	0	0	0	0	0
hsa-miR-136-5p|{isomiR}|14_34|sub.31.G>T	0	0	0	0	0	0	0	0	0	0	0	0	0	0	0	0	0	0	0	0	0	2	0	0	0	0	0	0	0	0	0	0	0	0	0	0	0	0	0	4	1	0	1	2	0	0	0	0	0
hsa-miR-1308-5p|{isomiR}|4_25|sub.21.G>C;sub.23.A>G	0	0	0	0	0	0	0	0	0	0	0	0	0	0	0	0	0	0	0	0	0	0	0	0	0	0	0	0	0	0	0	0	0	0	0	0	0	1	0	0	0	0	0	0	0	0	0	0	0
hsa-miR-10b-5p|{isomiR}|27_52|	0	0	0	0	0	1	0	0	0	0	0	0	0	0	0	0	0	0	0	0	1	0	2	0	0	0	0	0	0	0	3	0	0	0	0	0	0	0	0	0	0	0	0	3	0	0	9	0	2
hsa-miR-10a-5p|{isomiR}|21_45|sub.43.G>A	0	0	0	0	0	0	0	0	1	0	1	0	0	4	0	0	0	0	0	0	0	0	0	0	0	0	0	0	0	1	0	0	0	0	0	0	0	0	0	0	0	0	0	0	1	0	0	0	0
hsa-miR-1307-3p|{isomiR}|79_102|	12	17	18	1	4	8	7	14	11	10	9	16	8	21	12	8	5	25	22	2	2	5	3	26	19	6	7	8	7	14	11	8	2	0	0	6	2	0	81	39	36	0	18	77	14	4	10	3	4
hsa-miR-934-5p|{isomiR}|12_33|	0	0	0	0	0	0	0	0	0	0	0	0	0	0	0	0	0	0	2	0	0	0	0	0	0	0	0	0	0	0	0	0	0	0	3	1	1	1	0	0	0	0	0	0	0	0	0	1	0
hsa-miR-874-5p|{isomiR}|11_30|sub.25.G>T	0	0	0	0	0	0	0	0	0	0	0	0	0	0	0	0	1	0	0	0	0	0	0	0	0	0	0	0	0	0	0	0	0	0	0	0	0	0	0	0	0	0	0	0	0	0	0	0	0
hsa-miR-579-3p|{isomiR}|74_95|sub.85.T>C	0	0	0	0	0	0	0	0	0	0	0	0	0	0	0	0	0	0	0	0	0	0	0	0	0	0	0	0	0	0	0	0	0	0	0	0	0	0	0	0	0	0	0	0	0	0	0	0	1
hsa-miR-15b-5p|{isomiR}|18_40|sub.18.G>T;sub.38.A>C	0	0	0	0	0	0	0	0	0	0	0	0	0	0	0	0	0	0	0	0	0	0	0	0	0	0	0	0	0	0	0	0	0	0	0	0	0	1	0	0	0	0	0	0	0	0	0	0	0
hsa-miR-382-5p|{isomiR}|12_32|sub.31.G>C	0	0	0	0	0	0	0	0	0	0	0	0	0	0	0	0	0	0	0	0	0	0	0	0	0	0	0	0	0	0	0	0	0	0	0	0	0	0	0	0	0	0	0	0	0	0	1	0	0
hsa-miR-128-2-3p|{isomiR}|51_72|sub.62.C>T	1	0	0	0	0	0	0	0	0	0	0	0	0	0	0	0	0	0	0	0	0	0	0	0	0	0	1	0	0	0	0	1	0	0	0	0	0	0	0	0	0	0	0	0	0	0	0	0	0
hsa-miR-146b-5p|{isomiR}|8_29|sub.25.A>G;sub.27.G>T	0	0	0	0	0	0	0	0	0	0	0	0	0	0	0	0	0	0	0	0	0	0	0	0	0	0	0	0	0	0	0	1	0	0	1	0	1	6	0	1	0	0	0	0	1	1	2	0	1
hsa-miR-548f-5-3p|{isomiR}|58_80|sub.60.A>G	0	0	0	0	0	0	0	0	0	0	0	0	0	0	1	0	0	0	0	0	0	0	0	0	0	0	0	0	0	0	0	0	0	0	0	0	0	0	0	0	0	0	0	0	0	0	0	0	0
hsa-miR-34b-5p|{isomiR}|13_34|sub.22.C>T	0	3	0	2	0	0	0	1	0	0	0	0	0	0	0	0	0	1	0	0	1	0	0	0	0	0	0	0	0	0	0	0	0	0	0	0	0	0	0	0	0	0	0	0	0	0	1	0	0
hsa-miR-517c-3p|{isomiR}|57_77|sub.60.T>A;sub.76.G>A	0	0	0	0	0	0	0	0	0	0	0	0	0	0	0	0	0	0	0	0	0	0	0	0	0	0	0	0	0	0	0	0	0	0	0	0	1	0	0	0	0	0	0	0	0	0	0	0	0
hsa-miR-29a-5p|{isomiR}|3_25|sub.7.A>C	0	0	0	0	0	0	0	0	0	0	0	0	0	0	0	0	0	0	0	1	0	0	0	0	0	0	0	0	0	0	0	0	0	0	0	0	0	0	0	0	0	0	0	0	0	0	0	0	0
hsa-miR-24-2-3p|{isomiR}|49_72|sub.68.C>G;sub.71.G>C	0	0	0	0	0	0	0	0	0	0	0	0	0	0	0	0	0	0	0	0	0	0	0	0	0	0	0	0	0	0	0	0	0	1	0	0	1	0	0	0	0	0	0	0	0	0	0	0	0
hsa-let-7d-3p|{isomiR}|61_81|sub.75.G>A	0	0	0	0	0	0	0	0	0	0	0	0	0	0	0	0	0	0	0	0	0	0	0	1	0	0	0	0	0	0	0	0	0	0	0	0	0	1	0	0	0	0	0	0	1	0	0	0	0
hsa-miR-214-3p|{isomiR}|69_91|sub.69.T>G	0	0	0	0	0	0	0	1	0	0	0	1	0	0	1	0	0	0	0	1	0	0	0	0	0	0	0	0	0	0	0	0	0	0	0	1	1	1	0	0	0	0	0	0	0	0	0	0	0
hsa-miR-152-3p|{isomiR}|53_75|sub.70.T>G	0	0	0	0	0	0	0	0	0	0	0	0	0	1	1	0	0	0	0	0	0	0	0	0	0	0	0	0	0	0	0	0	6	7	12	11	17	13	5	1	3	6	1	7	1	0	64	0	14
hsa-miR-320a-3p|{isomiR}|47_69|sub.64.G>A	8	19	2	3	9	4	6	38	14	2	0	3	4	1	7	0	1	12	5	3	4	3	3	18	4	5	0	1	1	0	3	0	34	41	31	57	49	5	50	29	35	17	19	20	39	10	50	0	31
hsa-miR-181c-5p|{isomiR}|26_47|sub.44.G>C	0	0	0	0	0	0	0	0	0	0	0	0	0	0	0	0	0	0	0	0	0	0	0	0	0	0	0	0	0	0	0	0	4	5	3	7	6	6	1	3	0	2	0	0	0	1	4	0	2
hsa-miR-30d-5p|{isomiR}|1_27|	0	0	2	0	0	0	0	0	0	0	0	0	0	0	0	0	0	0	0	0	0	0	0	0	0	0	0	0	0	0	0	0	0	0	0	0	0	0	0	0	0	0	0	0	0	0	0	0	0
hsa-miR-514b-5p|{isomiR}|12_33|sub.15.T>C	0	0	0	0	1	1	1	0	0	0	0	0	0	2	1	0	0	0	0	0	0	9	2	0	0	0	0	0	0	0	0	0	0	0	0	0	0	0	0	0	0	0	0	0	0	0	0	0	0
hsa-miR-660-5p|{isomiR}|14_37|sub.14.A>C;sub.17.C>G	0	0	0	0	0	0	0	0	0	0	0	0	0	0	0	0	0	0	0	0	0	0	0	0	0	0	0	0	0	0	0	0	0	0	0	0	1	0	0	0	0	0	0	0	0	0	0	0	0
hsa-miR-380-3p|{isomiR}|39_59|sub.55.C>G	0	0	0	0	0	0	0	0	1	0	0	0	0	0	0	0	0	0	0	0	0	0	0	0	0	0	0	0	0	0	0	0	0	0	0	0	0	0	0	1	0	0	0	0	0	0	0	0	0
hsa-miR-363-3p|{isomiR}|50_71|sub.67.T>A;sub.69.T>C	0	0	0	0	0	0	0	0	0	0	0	0	0	0	0	0	0	0	0	0	0	0	0	0	0	0	0	0	0	0	0	0	0	0	0	0	0	0	0	0	0	0	0	0	1	0	0	0	0
hsa-miR-34b-5p|{isomiR}|13_34|sub.20.G>A	0	0	0	1	0	0	0	0	0	0	0	0	0	0	0	0	0	0	0	0	0	0	0	0	0	0	0	0	0	0	0	0	0	0	0	0	0	0	0	0	0	0	0	0	0	0	0	0	0
hsa-miR-128-1-3p|{isomiR}|49_71|sub.65.T>C;sub.70.T>A	1	0	0	0	0	0	0	0	0	0	0	0	0	1	0	0	2	0	0	0	0	0	0	1	0	0	0	0	0	1	0	0	0	0	0	0	0	0	0	0	0	0	0	0	0	0	0	0	0
hsa-miR-526b-5p|{isomiR}|13_33|sub.30.T>C	0	0	0	0	0	0	0	0	0	0	0	1	0	0	0	0	0	0	0	0	0	0	0	0	0	0	0	0	0	0	0	0	4	0	38	147	110	0	0	0	0	0	0	0	0	0	0	0	0
hsa-miR-520d-5p|{isomiR}|15_35|sub.15.C>T	0	0	0	0	0	0	0	0	0	0	0	0	0	0	0	0	0	0	0	0	0	0	0	0	0	0	0	0	0	0	0	0	1	0	106	137	138	0	0	0	0	0	0	0	0	0	0	0	0
hsa-miR-21-5p|{isomiR}|7_30|sub.18.A>T	1	1	5	2	1	1	1	2	0	4	5	0	3	6	2	1	0	1	13	0	0	1	0	0	0	11	5	1	0	4	0	0	0	0	0	0	0	0	0	0	0	0	0	0	0	0	3	2	0
hsa-miR-519e-3p|{isomiR}|52_73|sub.68.G>A	0	0	0	0	0	0	0	0	0	0	0	0	0	0	0	0	0	0	0	0	0	0	0	0	0	0	0	0	0	0	0	0	0	0	0	1	3	0	0	0	0	0	0	0	0	0	0	0	0
hsa-miR-146b-5p|{isomiR}|8_30|sub.21.C>A	7	3	4	2	3	0	1	0	0	3	2	1	6	1	1	4	5	3	5	4	0	0	3	0	0	2	1	3	1	5	2	4	0	0	0	0	0	0	0	0	0	0	0	0	0	0	0	0	0
hsa-miR-523-3p|{isomiR}|53_74|sub.70.A>T;sub.72.G>A	0	0	0	0	0	0	0	0	0	0	0	0	0	0	0	0	0	0	0	0	0	0	0	0	0	0	0	0	0	0	0	0	0	0	8	2	6	0	0	0	0	0	0	0	0	0	0	0	0
hsa-let-7e-5p|{isomiR}|7_28|sub.7.T>A	5	3	2	5	11	8	0	0	1	2	1	4	1	9	4	2	1	3	3	0	4	7	1	0	1	2	0	6	3	7	6	0	0	0	0	0	0	0	1	0	0	0	0	0	0	0	0	0	0
hsa-miR-21-5p|{isomiR}|7_27|sub.24.G>A;sub.26.T>A	0	0	0	0	1	0	0	1	0	0	0	1	0	0	0	0	0	0	1	0	0	0	0	0	0	0	0	0	0	0	0	0	0	0	0	0	0	0	0	0	1	0	0	2	1	0	6	3	1
hsa-miR-145-3p|{isomiR}|53_74|sub.56.T>A	0	0	0	0	0	0	0	0	0	0	0	0	0	0	0	0	0	0	0	0	0	0	0	0	0	0	0	0	0	0	0	0	0	0	0	1	0	0	0	0	0	0	0	0	0	0	0	0	0
hsa-miR-519e-5p|{isomiR}|13_33|sub.32.T>C	0	0	0	0	0	0	0	0	0	0	0	0	0	0	0	0	0	0	0	0	0	0	0	0	0	0	0	0	0	0	0	0	13	0	137	165	219	0	0	0	0	0	0	0	0	0	0	0	0
hsa-miR-21-5p|{isomiR}|6_28|sub.20.T>C	0	1	2	1	0	0	0	1	0	0	1	0	2	3	0	1	0	1	0	1	0	0	1	1	0	0	1	0	1	2	3	0	0	0	0	0	0	0	0	0	0	0	0	0	0	0	0	0	0
hsa-miR-495-3p|{isomiR}|51_72|sub.51.A>C	0	0	0	0	0	0	0	0	0	0	0	0	0	0	0	0	0	0	0	0	0	0	0	0	0	0	0	0	0	0	0	0	0	0	0	1	1	0	0	0	0	0	0	0	0	0	0	0	0
hsa-miR-18a-5p|{isomiR}|6_27|sub.22.A>G	0	0	1	0	0	0	0	0	0	0	0	0	0	0	0	0	0	0	0	0	0	0	0	0	0	0	0	0	0	0	0	0	0	0	0	0	1	2	0	0	1	0	0	0	0	0	0	0	0
hsa-miR-527-3p|{isomiR}|48_71|sub.69.G>C	0	0	0	0	0	0	0	0	0	0	0	0	0	0	0	0	0	0	0	0	0	0	0	0	0	0	0	0	0	0	0	0	0	0	0	1	0	0	0	0	0	0	0	0	0	0	0	0	0
hsa-let-7b-5p|{isomiR}|5_25|sub.6.G>T	0	1	0	0	0	0	0	0	0	0	0	0	0	0	0	1	1	1	0	0	0	0	0	0	0	0	0	0	0	0	0	0	0	1	0	0	0	0	1	0	0	0	0	0	1	0	3	3	1
hsa-miR-23a-3p|{isomiR}|45_66|sub.59.A>G;sub.62.T>A	0	0	0	0	0	0	0	0	0	1	0	0	0	0	1	0	0	0	0	0	0	0	0	0	0	0	1	0	0	0	0	0	0	0	0	0	0	0	0	0	0	0	0	0	0	0	0	0	0
hsa-miR-503-5p|{isomiR}|5_29|sub.27.G>A	0	0	0	0	0	0	0	0	0	0	0	0	0	0	0	0	0	0	0	0	0	0	0	0	0	0	0	0	0	0	0	0	0	0	0	1	0	0	0	0	0	0	0	0	0	0	0	0	0
hsa-miR-187-3p|{isomiR}|69_93|	0	0	0	0	0	0	0	0	0	0	0	0	0	2	3	0	0	0	0	0	0	0	0	0	0	0	0	0	2	2	2	0	0	0	0	0	0	0	0	0	0	2	0	2	0	0	0	0	0
hsa-miR-1975-5p|{isomiR}|3_26|	5	0	2	6	2	2	0	4	0	3	1	2	7	2	2	3	11	3	2	2	0	0	0	5	4	2	1	1	7	0	4	1	0	1	0	0	0	0	0	1	0	0	2	2	0	0	0	0	0
hsa-miR-423-3p|{isomiR}|51_74|sub.70.T>C;sub.72.A>G	0	0	0	0	0	0	0	0	0	0	0	0	0	0	0	0	0	0	0	0	0	0	0	0	0	0	0	0	0	0	0	0	0	0	1	0	0	0	0	0	0	0	0	0	0	0	0	0	0
hsa-miR-342-3p|{isomiR}|62_82|sub.69.G>C	0	0	0	0	0	0	0	0	0	0	0	0	0	0	0	0	0	0	0	0	0	0	0	0	0	0	0	0	0	0	0	0	0	0	0	0	0	1	0	0	0	0	0	0	0	0	0	0	0
hsa-miR-30e-5p|{isomiR}|16_41|sub.19.A>G;sub.40.G>A	0	0	0	0	0	0	0	1	0	0	0	0	0	0	0	0	0	0	0	0	0	0	0	0	0	0	0	0	0	0	0	0	0	0	0	0	0	0	0	0	0	0	0	0	0	0	0	0	0
hsa-miR-1979-5p|{isomiR}|6_32|sub.7.T>G;sub.27.A>G	1	0	0	0	0	0	0	0	0	0	0	0	0	0	0	0	0	0	0	0	0	0	0	0	0	0	0	0	0	0	0	0	0	0	0	0	0	0	0	0	0	0	0	0	0	0	0	0	0
hsa-miR-181c-5p|{isomiR}|27_49|	0	0	0	0	0	1	0	0	0	0	0	0	0	2	0	0	0	0	1	2	0	1	0	0	0	0	0	0	0	1	0	0	0	0	0	0	0	1	0	0	0	0	0	0	0	0	0	0	0
hsa-miR-935-3p|{isomiR}|56_78|sub.75.C>A	0	0	0	0	0	0	0	0	0	0	0	0	0	0	0	0	0	0	0	0	0	0	0	0	0	0	0	0	0	0	0	0	0	0	0	0	0	0	0	1	0	0	0	0	0	0	0	0	0
hsa-miR-1201-5p|{isomiR}|8_29|	2	10	4	5	7	3	1	2	0	7	11	9	10	2	7	5	7	2	1	9	11	2	4	4	3	7	10	8	6	3	7	4	0	0	0	0	0	0	0	0	2	0	1	2	0	0	1	1	2
hsa-miR-1975-5p|{isomiR}|9_30|sub.25.T>A	0	0	0	0	0	0	0	0	0	0	0	0	0	0	0	0	0	0	0	0	0	0	0	0	0	0	0	0	0	0	0	0	0	0	0	0	0	0	0	0	0	0	1	0	0	0	0	0	0
hsa-miR-331-3p|{isomiR}|60_79|sub.69.C>A	0	0	0	0	0	0	1	0	0	0	0	0	0	0	0	0	0	0	0	0	0	0	0	0	0	0	0	0	0	0	0	0	0	0	0	0	0	0	0	0	0	0	0	0	0	0	0	0	0
hsa-miR-200b-3p|{isomiR}|57_77|sub.71.A>G	0	0	1	0	0	0	0	0	0	0	0	0	0	0	0	0	0	0	1	1	0	0	0	0	0	0	0	0	0	0	0	0	0	1	0	0	0	0	0	0	0	0	0	0	0	0	0	0	0
hsa-miR-3190-3p|{isomiR}|48_68|	0	0	0	0	0	0	0	1	0	0	0	0	0	0	2	0	0	0	0	0	0	0	0	1	0	0	0	0	0	0	0	0	0	0	0	0	0	0	0	0	0	0	0	0	0	0	0	0	0
hsa-miR-424-5p|{isomiR}|10_30|sub.24.G>A;sub.27.T>A	0	0	0	0	0	0	0	0	0	0	0	0	0	0	0	0	0	0	0	0	0	0	0	0	0	0	0	0	0	0	0	0	0	0	0	0	0	0	0	0	0	0	0	1	0	0	0	0	0
hsa-miR-501-3p|{isomiR}|50_71|sub.65.G>A;sub.70.C>G	0	0	0	0	0	0	0	0	0	0	0	0	0	0	0	0	0	0	0	0	0	0	0	0	1	0	0	0	0	0	0	0	0	0	0	0	0	0	0	0	0	0	0	0	0	0	0	0	0
hsa-miR-98-3p|{isomiR}|79_100|sub.95.T>C	0	0	0	0	0	0	0	0	0	1	0	0	0	0	0	0	1	0	0	0	0	0	0	0	0	0	0	0	0	0	0	0	0	4	0	0	0	0	1	4	0	0	1	0	0	0	0	0	0
hsa-miR-29b-1-3p|{isomiR}|50_74|sub.50.T>A;sub.52.G>T	0	0	0	0	0	0	0	0	0	0	0	0	0	0	0	0	0	0	0	0	0	0	0	0	0	0	0	0	0	0	0	0	0	0	0	0	0	1	0	0	0	0	0	0	0	0	0	0	0
hsa-miR-525-3p|{isomiR}|52_74|sub.52.A>C;sub.69.A>T	0	0	0	0	0	0	0	0	0	0	0	0	0	0	0	0	0	0	0	0	0	0	0	0	0	0	0	0	0	0	0	0	0	0	0	0	1	0	0	0	0	0	0	0	0	0	0	0	0
hsa-miR-29c-3p|{isomiR}|56_77|sub.76.G>A	0	0	1	0	0	0	0	0	0	0	0	0	0	0	0	0	0	1	0	0	0	0	0	0	0	0	0	0	0	0	0	0	0	0	0	0	0	0	0	0	0	0	0	0	0	0	0	0	0
hsa-miR-23b-3p|{isomiR}|59_79|sub.74.T>G	0	0	0	0	0	0	0	0	0	0	0	0	0	0	0	0	0	0	0	0	0	0	0	0	0	0	0	0	0	0	0	0	0	2	0	4	4	6	0	0	0	0	0	0	0	0	0	0	0
hsa-miR-145-5p|{isomiR}|15_35|sub.31.A>C	0	0	1	2	4	3	1	3	1	0	1	0	0	3	2	1	0	1	0	5	2	0	1	1	1	1	0	5	0	2	2	1	132	275	334	526	528	993	86	60	17	125	106	116	51	142	2347	2	891
hsa-miR-218-1-3p|{isomiR}|63_83|sub.64.A>T	0	0	0	0	0	0	0	0	0	0	0	0	0	0	0	0	0	0	0	0	0	0	0	0	0	0	0	0	0	0	0	0	0	0	0	0	0	2	0	0	0	0	0	0	0	0	0	0	0
hsa-miR-223-3p|{isomiR}|68_89|sub.68.G>T;sub.88.A>T	0	0	0	0	0	0	0	0	0	0	0	0	0	0	0	0	0	0	0	0	0	0	0	0	0	0	0	0	0	0	0	0	0	0	1	0	0	0	0	0	0	0	0	0	0	0	0	0	0
hsa-miR-4256-5p|{isomiR}|9_29|sub.28.C>G	0	0	0	0	0	0	0	0	0	0	0	0	0	0	0	0	0	0	0	0	0	0	0	0	0	0	0	0	0	0	0	0	0	0	2	1	0	1	0	0	0	0	0	0	0	0	0	0	0
hsa-miR-22-3p|{isomiR}|51_73|sub.51.A>G	1	0	0	0	0	0	0	0	0	0	1	0	0	0	0	0	0	0	0	0	0	0	0	0	0	0	0	0	0	0	0	0	0	0	4	2	4	0	0	0	0	0	0	0	1	0	1	0	0
hsa-miR-503-3p|{isomiR}|45_67|sub.62.G>C	0	0	0	0	0	0	0	0	0	0	0	0	0	0	0	0	0	0	0	0	0	0	0	0	0	1	0	0	0	0	0	0	0	0	0	0	0	0	0	0	0	0	0	0	0	0	0	0	0
hsa-miR-1979-5p|{isomiR}|5_32|sub.5.A>C	0	0	0	0	0	0	0	0	0	0	0	0	0	0	0	0	0	0	0	0	0	0	0	0	0	0	0	0	0	0	0	0	0	0	0	0	0	0	0	0	0	0	0	0	0	0	0	0	1
hsa-miR-1979-5p|{isomiR}|4_26|sub.4.T>C;sub.11.A>G	0	0	0	0	0	0	0	0	0	0	0	0	0	0	0	0	0	0	0	0	0	0	0	0	0	0	0	0	0	0	0	0	0	0	0	0	0	0	0	0	0	0	0	0	0	0	1	0	0
hsa-miR-99a-3p|{isomiR}|49_70|sub.56.G>A	0	0	0	0	0	0	0	0	0	0	0	0	0	0	0	0	0	0	0	0	0	0	0	1	0	0	0	0	0	1	1	1	0	0	0	0	0	0	0	0	0	0	0	0	0	0	0	0	0
hsa-miR-134-5p|{isomiR}|7_27|sub.26.G>T	0	0	0	0	0	0	0	0	0	0	0	0	0	0	0	0	0	0	0	0	0	0	1	0	0	0	0	0	0	0	0	0	1	0	2	2	3	0	0	1	0	2	0	0	0	0	1	0	0
hsa-miR-125b-2-3p|{isomiR}|55_76|sub.55.A>C;sub.72.G>A	0	0	0	0	0	0	0	0	0	0	0	0	0	0	0	0	0	0	0	0	0	0	0	0	0	0	0	0	0	0	0	0	0	0	0	0	0	0	1	0	0	0	0	0	0	0	0	0	0
hsa-miR-451-5p|{isomiR}|16_37|sub.31.C>G;sub.36.T>G	0	0	0	0	0	0	0	0	0	0	0	0	0	0	0	0	0	0	1	0	0	1	0	0	0	0	0	0	0	0	0	0	0	0	2	4	5	31	0	0	0	0	0	0	0	0	0	0	0
hsa-miR-142-3p|{isomiR}|51_72|sub.51.T>C	25	1	4	1	0	0	0	1	0	1	1	19	14	1	1	10	12	6	3	0	0	1	0	0	0	2	0	27	14	1	0	3	0	0	3	1	4	1	0	0	0	0	2	0	5	0	12	3	9
hsa-miR-1975-3p|{isomiR}|43_71|	0	0	0	0	0	0	0	0	0	1	0	0	0	0	0	0	1	0	0	0	0	0	0	0	0	0	0	0	0	0	1	0	1	0	0	0	0	0	0	0	0	0	0	0	0	0	0	0	0
hsa-miR-1303-5p|{isomiR}|13_34|	2	2	0	0	0	0	0	1	0	0	0	0	0	1	2	1	3	0	0	0	0	0	0	1	0	1	2	0	0	1	0	0	0	0	0	0	0	0	2	1	1	0	1	0	0	1	0	0	0
hsa-miR-181a-2-3p|{isomiR}|76_98|sub.93.G>T	0	0	0	0	0	0	0	0	0	0	0	0	0	0	0	0	0	0	0	0	0	0	0	0	0	0	0	0	0	0	0	0	0	0	1	1	0	0	0	0	0	0	0	0	0	0	0	0	0
hsa-miR-483-3p|{isomiR}|47_70|sub.66.T>G	0	0	0	0	0	0	0	0	0	0	0	0	0	0	0	0	0	0	0	0	0	0	0	0	0	0	0	0	0	0	0	0	0	0	0	0	1	0	0	0	0	0	0	0	0	0	0	0	0
hsa-let-7g-3p|{isomiR}|62_83|	0	0	0	1	0	0	0	2	0	0	0	1	0	0	1	0	0	0	0	0	0	0	0	0	2	0	0	0	0	0	0	2	0	0	0	0	0	1	1	0	0	0	0	0	0	0	1	0	0
hsa-miR-455-3p|{isomiR}|49_69|sub.49.C>A	0	0	0	0	0	0	0	0	0	0	0	0	0	0	0	0	0	0	0	0	0	0	0	0	0	0	0	0	0	0	0	0	0	0	0	1	0	0	0	0	0	0	0	0	0	0	0	0	0
hsa-miR-100-5p|{isomiR}|12_33|sub.12.A>G;sub.14.C>A	0	0	0	0	0	0	0	0	0	0	0	0	0	0	0	0	0	0	0	0	0	0	0	0	0	0	0	0	0	0	0	0	0	0	0	0	0	0	0	0	0	0	0	0	0	0	1	0	0
hsa-miR-127-5p|{isomiR}|21_41|	0	0	0	1	0	0	0	0	0	0	0	0	0	0	0	0	0	0	0	4	0	0	0	0	0	0	0	1	0	0	0	0	0	0	0	0	1	0	0	0	0	0	0	0	0	0	0	0	0
hsa-miR-510-5p|{isomiR}|9_32|	0	1	0	0	1	67	60	0	0	0	0	0	0	18	16	0	0	0	0	1	0	78	56	0	0	0	0	0	0	17	22	0	0	0	0	0	0	0	0	0	0	14	0	7	0	0	0	0	0
hsa-miR-140-3p|{isomiR}|62_85|sub.81.G>C	0	0	0	0	0	0	0	0	0	0	0	0	0	0	0	0	0	0	0	0	0	0	0	0	0	0	0	0	0	0	0	0	1	4	3	4	5	14	1	2	0	1	0	1	2	0	10	0	3
hsa-miR-199a-1-5p|{isomiR}|3_26|sub.24.G>A	0	0	0	0	0	0	0	0	0	0	0	0	0	0	0	0	0	0	0	0	0	0	0	0	0	0	0	0	0	0	0	0	0	0	0	1	0	0	0	0	0	0	0	0	0	1	0	0	0
hsa-let-7f-2-5p|{isomiR}|7_32|sub.30.T>C	0	0	0	0	0	0	0	0	0	0	0	0	0	0	0	0	0	0	0	0	0	0	0	0	0	0	0	0	0	0	0	0	0	0	0	0	0	0	2	2	0	0	0	4	2	1	2	1	0
hsa-miR-19a-3p|{isomiR}|48_71|sub.53.A>G	0	0	0	0	0	0	0	0	0	0	0	0	0	1	0	0	0	0	0	0	0	0	0	0	0	0	0	0	0	0	0	0	0	0	0	0	0	0	0	0	0	0	0	0	0	0	0	0	0
hsa-miR-23a-3p|{isomiR}|44_66|sub.54.C>T;sub.65.A>T	0	0	0	0	0	0	0	0	0	0	0	0	0	0	0	0	0	0	0	0	0	0	0	0	0	0	0	0	0	0	0	0	0	0	0	2	1	0	0	0	0	0	0	0	0	0	0	0	0
hsa-miR-542-3p|{isomiR}|52_71|sub.59.G>A	0	0	0	0	0	0	3	0	0	0	0	0	1	1	0	0	0	0	0	0	0	0	0	0	0	0	0	0	0	1	1	0	0	0	0	1	1	0	0	0	0	0	0	0	0	0	0	0	0
hsa-miR-149-5p|{isomiR}|14_37|sub.33.T>A	1	0	0	0	0	0	0	0	0	0	0	0	0	0	0	0	0	0	0	0	0	0	0	0	0	0	0	0	0	0	0	0	2	0	3	6	4	0	2	21	0	3	2	3	4	3	0	0	1
hsa-miR-34a-5p|{isomiR}|21_43|sub.25.A>G;sub.42.T>A	0	0	0	0	0	0	0	0	0	0	0	0	0	0	0	0	0	0	0	0	0	0	0	0	0	0	0	0	0	0	0	0	0	0	1	0	0	0	0	0	0	0	0	0	0	0	1	0	0
hsa-miR-185-5p|{isomiR}|14_36|sub.25.G>T	0	0	1	0	0	0	0	0	0	0	0	2	0	0	0	0	0	0	2	0	0	0	0	0	0	0	0	0	0	0	0	0	0	0	0	1	1	0	0	0	0	0	0	0	0	0	0	0	0
hsa-miR-518d-3p|{isomiR}|52_74|sub.53.A>G;sub.73.G>A	0	0	0	0	0	0	0	0	0	0	0	0	0	0	0	0	0	0	0	0	0	0	0	0	0	0	0	0	0	0	0	0	0	0	0	0	1	0	0	0	0	0	0	0	0	0	0	0	0
hsa-miR-720-5p|{isomiR}|25_46|sub.25.A>T	0	0	0	0	0	0	0	0	0	0	0	0	0	0	0	0	0	0	0	0	0	1	0	0	0	0	0	0	0	0	0	0	0	0	0	0	0	0	0	0	0	0	0	0	0	0	0	0	0
hsa-miR-628-5p|{isomiR}|22_45|sub.42.G>C	0	0	0	0	0	0	0	0	0	0	0	0	0	0	0	0	0	0	0	0	0	0	0	0	0	0	0	0	0	0	0	0	0	0	0	0	0	0	0	1	0	0	0	0	0	0	0	0	0
hsa-miR-520h-3p|{isomiR}|55_78|sub.63.T>C;sub.75.T>A	0	0	0	0	0	0	0	0	0	0	0	0	0	0	0	0	0	0	0	0	0	0	0	0	0	0	0	0	0	0	0	0	2	0	0	0	0	0	0	0	0	0	0	0	0	0	0	0	0
hsa-miR-451-5p|{isomiR}|16_36|sub.18.A>G;sub.26.C>A	0	0	0	0	0	0	0	0	0	0	0	0	0	0	0	1	0	0	0	0	0	0	0	0	0	0	0	0	0	0	0	0	0	0	0	0	0	0	0	0	0	0	0	0	0	0	0	0	0
hsa-miR-598-3p|{isomiR}|60_84|sub.83.C>T	1	0	0	0	0	0	0	0	0	0	0	2	3	0	0	0	0	0	0	0	0	0	0	0	0	0	0	1	0	0	0	0	0	0	0	0	0	0	0	0	0	0	0	1	0	0	0	0	0
hsa-miR-574-3p|{isomiR}|60_81|sub.76.C>T	1	4	0	6	0	3	5	8	3	1	5	2	1	1	1	2	0	4	1	5	0	1	2	6	1	1	2	6	2	0	1	0	83	154	244	333	297	797	75	96	141	42	168	85	39	61	391	2	198
hsa-miR-452-5p|{isomiR}|13_35|sub.23.A>T	0	0	0	0	0	0	0	0	0	0	0	0	0	0	0	0	0	0	0	0	0	0	0	0	0	0	0	0	0	0	0	0	0	0	2	2	1	0	0	0	0	0	0	0	0	0	0	0	0
hsa-miR-671-5p|{isomiR}|30_51|	0	0	0	0	0	0	0	0	0	0	0	0	0	0	0	0	0	2	0	0	0	0	0	0	0	1	0	0	0	0	0	0	0	0	0	0	0	0	0	0	0	0	0	0	0	0	0	0	0
hsa-miR-23a-3p|{isomiR}|44_65|sub.47.A>G;sub.64.C>T	0	0	0	0	0	0	0	0	0	0	0	0	0	0	0	0	0	0	0	0	0	0	0	0	0	0	0	0	0	0	0	0	0	0	1	0	0	0	0	0	0	0	0	0	0	0	0	0	0
hsa-miR-671-5p|{isomiR}|28_51|sub.50.G>A	2	5	3	4	10	0	0	0	0	1	1	4	3	3	2	9	7	3	5	8	4	3	0	0	0	0	4	6	5	3	3	4	0	0	0	0	0	0	0	1	1	0	0	1	0	0	4	0	2
hsa-miR-4270-5p|{isomiR}|10_31|sub.30.A>C	0	0	0	0	0	0	0	0	0	1	0	0	0	0	0	0	0	0	0	0	0	0	0	0	0	0	0	0	0	0	0	0	0	0	0	0	0	0	0	1	3	0	1	1	0	0	0	0	0
hsa-miR-99b-3p|{isomiR}|45_66|sub.61.G>C	0	0	0	0	0	0	0	0	0	0	0	0	0	0	0	0	0	0	0	0	0	0	0	0	0	0	0	0	0	0	0	0	0	0	0	0	0	1	0	0	0	0	0	0	0	0	0	0	0
hsa-miR-485-3p|{isomiR}|45_64|sub.59.T>C	0	0	0	0	0	0	0	0	0	0	0	0	0	0	0	0	0	0	0	0	0	0	0	0	0	0	0	0	0	0	0	0	0	0	1	2	0	0	0	0	0	0	0	0	0	0	0	0	1
hsa-miR-130a-3p|{isomiR}|53_75|sub.66.A>C	0	0	1	0	0	0	0	0	0	0	0	0	0	0	1	0	0	0	0	0	0	0	1	1	0	0	0	0	0	0	0	0	0	0	0	0	0	0	0	0	0	0	0	0	0	0	0	0	0
hsa-miR-1979-5p|{isomiR}|13_33|sub.13.T>C	0	0	0	0	0	0	0	0	0	0	0	0	0	0	0	0	0	0	0	0	0	0	0	0	1	0	0	0	0	0	0	0	0	0	0	0	0	0	0	0	0	0	0	0	0	0	0	0	0
hsa-miR-873-5p|{isomiR}|10_33|	0	0	0	0	0	2	1	0	1	0	0	1	1	2	0	0	0	0	0	0	0	2	1	0	0	0	0	0	1	3	0	0	0	0	0	1	0	0	0	6	0	1	0	1	0	0	1	0	1
hsa-miR-449c-5p|{isomiR}|16_43|	0	1	0	0	0	2	5	0	0	0	0	0	0	0	0	0	0	0	1	0	0	0	0	0	0	0	0	0	0	0	0	0	0	0	0	0	0	1	0	0	0	0	0	0	0	0	0	0	0
hsa-miR-338-3p|{isomiR}|42_62|sub.58.T>A	0	0	0	0	0	0	0	0	0	0	0	0	0	0	0	0	0	0	0	0	0	0	0	0	0	0	0	0	0	0	0	0	0	1	0	0	0	0	0	0	0	0	0	0	0	1	0	0	0
hsa-miR-370-3p|{isomiR}|47_69|sub.67.G>A	0	0	0	0	0	0	0	0	0	0	0	0	0	0	0	1	0	0	0	0	0	0	0	0	0	0	0	0	0	0	0	0	2	0	2	2	3	0	0	3	0	0	0	0	0	0	0	1	0
hsa-miR-495-3p|{isomiR}|50_73|sub.71.T>C	0	0	0	0	0	0	0	0	0	0	0	0	0	0	0	0	0	0	0	0	0	0	0	0	0	0	0	0	0	0	0	0	0	0	0	1	0	0	0	0	0	0	0	0	0	0	0	0	0
hsa-miR-326-3p|{isomiR}|59_80|sub.77.A>T	0	0	1	0	0	1	0	0	0	0	0	0	1	0	0	0	0	0	1	0	0	0	0	0	0	0	0	0	1	0	0	0	0	0	1	1	0	0	0	0	0	0	0	0	0	0	0	0	0
hsa-miR-484-5p|{isomiR}|7_30|sub.25.C>G;sub.29.A>T	0	0	0	0	0	0	0	0	0	0	0	0	0	0	0	0	0	0	0	0	0	0	0	0	0	0	0	0	0	0	0	0	0	0	0	0	0	0	0	0	0	0	1	0	0	0	0	0	0
hsa-let-7d-5p|{isomiR}|8_32|	0	0	0	0	0	0	0	0	0	0	0	0	0	0	0	0	0	0	0	1	0	0	0	0	0	0	0	0	0	0	0	0	0	0	0	0	0	0	0	0	0	0	0	0	0	0	0	0	0
hsa-miR-23a-3p|{isomiR}|46_69|	0	0	0	0	0	0	0	0	1	0	0	0	0	0	0	0	0	0	0	0	0	0	0	0	0	0	0	0	0	0	0	0	0	0	0	0	0	0	0	0	0	0	0	0	0	0	0	0	0
hsa-miR-378-3p|{isomiR}|42_63|sub.43.C>T	1	0	0	1	1	0	0	11	6	1	1	0	0	0	0	2	1	0	0	1	0	0	0	5	7	1	2	0	1	1	1	3	0	1	0	3	2	0	4	0	1	0	0	0	0	0	3	2	1
hsa-miR-2116-3p|{isomiR}|50_70|sub.65.A>T	0	0	0	0	0	0	0	0	0	0	0	0	0	0	0	0	0	0	0	0	0	0	0	0	0	0	0	0	0	0	0	0	0	0	0	0	0	0	0	0	0	0	0	1	0	0	0	0	0
hsa-miR-140-5p|{isomiR}|23_43|	3	1	0	1	0	2	2	0	0	0	0	1	3	0	1	1	5	1	2	7	3	1	3	2	0	1	1	0	0	0	3	0	0	1	1	1	0	0	0	0	0	0	0	0	0	0	0	1	1
hsa-miR-34b-3p|{isomiR}|49_69|sub.68.C>G	0	0	0	0	0	0	0	0	0	0	0	0	0	0	0	0	0	0	0	0	0	0	0	0	0	0	0	0	0	0	0	0	0	0	0	0	0	4	0	0	0	0	0	0	0	1	1	0	0
hsa-miR-497-5p|{isomiR}|24_44|sub.41.T>A	0	0	0	0	0	0	0	0	0	0	0	1	0	0	0	0	0	0	0	0	0	0	0	0	0	0	0	0	0	1	0	0	0	0	0	0	0	4	0	0	0	0	0	1	0	2	0	0	0
hsa-miR-29c-3p|{isomiR}|53_74|sub.69.C>A	2	2	1	2	0	0	1	0	3	2	5	2	4	6	14	0	1	8	2	2	2	2	3	5	5	1	1	4	8	5	7	1	6	97	3091	3861	4125	6940	1634	1372	385	281	346	1546	449	566	2864	13	784
hsa-miR-214-3p|{isomiR}|70_89|sub.85.A>T	0	0	0	0	0	0	0	0	0	0	0	0	0	0	0	0	1	0	0	0	0	0	0	0	0	0	0	0	0	0	0	0	0	0	1	2	2	4	1	0	0	2	2	0	1	0	10	0	3
hsa-miR-361-3p|{isomiR}|44_65|sub.63.A>T	0	1	0	0	0	0	0	0	0	0	0	0	2	0	0	0	1	2	0	0	0	0	0	1	0	1	0	1	3	0	0	0	4	13	1	0	0	12	1	11	3	0	1	0	5	5	5	0	0
hsa-miR-181c-5p|{isomiR}|26_46|sub.33.A>G	0	0	0	0	0	0	0	0	1	0	0	0	0	0	0	0	0	0	0	0	0	0	0	0	0	0	0	0	0	0	0	0	0	0	0	0	0	0	0	0	0	0	0	0	0	0	0	0	0
hsa-miR-1227-3p|{isomiR}|67_89|ext.88.N;ext.89.N	0	0	0	0	0	0	0	0	0	1	0	0	0	0	0	0	0	0	0	0	0	0	0	0	0	0	0	0	0	0	0	0	0	0	0	0	0	0	0	0	0	0	0	0	0	0	0	0	0
hsa-miR-34c-5p|{isomiR}|11_32|sub.25.A>G	0	1	0	0	0	0	0	0	0	0	0	0	0	0	0	0	0	0	0	0	0	0	0	0	0	0	0	0	0	0	0	0	0	0	0	0	0	0	0	0	0	0	0	0	0	0	0	0	0
hsa-miR-451-5p|{isomiR}|16_36|sub.25.C>T;sub.34.A>C	0	0	0	0	0	0	0	0	1	0	0	0	0	0	0	0	1	0	0	0	0	0	1	1	0	1	0	0	0	0	0	0	0	0	4	4	4	8	0	1	0	0	0	0	1	2	1	0	0
hsa-miR-192-5p|{isomiR}|23_42|sub.35.T>G	1	0	0	0	0	0	0	0	0	0	4	0	0	0	1	0	0	0	0	0	0	0	0	0	0	0	0	0	0	1	1	0	0	0	0	0	0	0	0	0	0	0	0	0	0	0	0	0	0
hsa-miR-223-5p|{isomiR}|31_52|	0	0	2	0	0	0	0	0	0	0	0	0	2	0	0	0	0	0	0	0	0	0	0	0	0	0	0	0	0	0	0	0	0	1	0	0	0	0	0	0	0	0	0	0	0	0	0	0	0
hsa-miR-30a-5p|{isomiR}|5_25|sub.9.A>C;sub.20.C>A	0	0	0	0	0	0	0	0	0	0	0	0	0	0	0	0	0	0	0	0	0	0	0	0	0	0	0	0	0	0	0	0	0	0	1	0	0	0	0	0	0	0	0	0	0	0	0	0	0
hsa-miR-208b-5p|{isomiR}|10_30|sub.10.A>G	0	0	0	0	0	0	0	0	0	0	0	0	0	0	0	0	0	0	0	0	0	0	0	0	1	0	0	0	0	0	0	0	0	0	0	0	0	0	0	0	0	0	0	0	0	0	0	0	0
hsa-miR-34a-3p|{isomiR}|63_86|sub.70.C>T	0	0	1	0	0	0	0	0	0	0	0	0	0	0	0	0	0	0	0	0	0	0	0	0	0	0	0	0	0	0	0	0	0	0	0	0	0	0	0	0	0	0	0	0	0	0	0	0	0
hsa-miR-1285-1-5p|{isomiR}|17_44|sub.20.T>A;sub.27.C>T	0	0	0	0	0	0	0	0	0	1	0	0	0	0	0	0	0	0	0	0	0	0	0	0	0	0	0	0	0	0	0	0	0	0	0	0	0	0	0	0	0	0	0	0	0	0	0	0	0
hsa-miR-30a-5p|{isomiR}|5_28|sub.25.A>G;sub.27.C>T	0	0	0	0	0	0	0	0	0	0	0	0	0	0	0	0	0	0	0	0	0	0	0	0	0	0	0	0	0	0	0	0	1	2	1	1	0	6	0	0	0	0	0	1	0	0	0	0	0
hsa-miR-141-3p|{isomiR}|58_79|sub.59.A>G	3	4	3	0	1	3	0	0	0	0	0	0	0	0	0	1	3	2	1	2	0	0	0	0	0	0	0	0	0	0	1	0	0	0	2	1	4	0	0	0	0	0	0	0	1	0	1	0	2
hsa-miR-142-3p|{isomiR}|54_76|sub.75.G>A	0	0	0	0	0	0	0	0	0	0	0	0	4	0	0	1	1	0	0	0	0	0	0	0	0	0	0	1	4	0	0	0	0	1	3	1	2	9	0	0	0	1	0	0	0	1	1	0	0
hsa-miR-1979-5p|{isomiR}|8_34|sub.32.T>G	1	0	0	0	0	0	0	0	0	0	0	0	0	0	0	1	1	0	0	0	0	0	0	0	0	0	0	0	0	0	0	2	0	0	0	0	0	0	0	0	0	0	0	1	0	0	0	0	1
hsa-miR-34b-5p|{isomiR}|13_35|sub.26.A>G;sub.33.T>A	0	0	0	0	0	0	0	0	0	0	0	0	0	0	0	0	0	0	0	0	0	0	0	0	0	0	0	0	0	0	0	0	0	0	0	0	0	0	0	0	0	0	0	0	0	0	1	0	0
hsa-miR-487b-3p|{isomiR}|50_71|sub.56.A>G;sub.66.C>T	0	0	0	0	0	0	0	0	0	0	0	0	0	0	0	0	0	0	0	0	0	0	0	0	0	0	0	0	0	0	0	0	0	0	0	0	0	0	0	1	0	0	0	0	0	0	0	0	0
hsa-miR-212-5p|{isomiR}|30_52|sub.50.A>C	0	0	0	0	0	0	0	0	0	0	0	0	0	0	0	0	0	0	0	0	0	0	0	0	0	0	0	0	0	0	0	0	0	0	1	1	0	0	0	4	0	0	0	1	0	0	0	0	0
hsa-let-7c-3p|{isomiR}|55_76|sub.73.T>A	0	0	0	0	0	0	0	0	0	0	0	0	0	0	0	0	0	0	0	0	0	0	0	0	0	0	0	0	0	0	0	0	0	0	1	0	0	0	1	0	0	0	0	0	0	0	0	0	0
hsa-miR-222-3p|{isomiR}|68_89|sub.74.A>C	0	0	0	0	0	0	0	3	0	0	0	0	0	0	0	0	0	0	0	0	0	0	1	1	0	0	0	0	0	0	0	0	0	0	0	0	0	0	0	0	0	0	0	0	0	0	0	0	0
hsa-miR-3159-3p|{isomiR}|47_67|sub.52.G>A;sub.62.C>A	0	0	0	0	0	0	0	0	0	0	0	0	0	0	0	0	0	0	0	0	0	0	0	0	0	0	0	0	0	0	0	0	1	0	0	0	0	0	0	0	0	0	0	0	0	0	0	0	0
hsa-miR-524-3p|{isomiR}|53_72|sub.67.T>A	0	0	0	0	0	0	0	0	0	0	0	0	0	0	0	0	0	0	0	0	0	0	0	0	0	0	0	0	0	0	0	0	0	0	1	1	0	0	0	0	0	0	0	0	0	0	0	0	0
hsa-miR-122-3p|{isomiR}|49_68|sub.66.T>A	0	0	0	0	0	0	0	0	0	0	0	0	0	0	0	0	0	0	0	0	0	0	0	0	0	0	0	0	0	0	0	0	0	0	0	0	0	0	0	0	19	0	0	0	0	0	0	0	0
hsa-miR-135b-5p|{isomiR}|16_38|sub.37.A>C	0	0	0	0	0	0	0	0	0	0	0	0	0	0	0	0	0	0	0	0	0	0	0	0	0	0	0	0	0	0	0	0	0	0	1	0	0	0	0	0	0	0	0	0	0	0	0	0	0
hsa-miR-1259-amb|{isomiR}|38_62|	0	0	0	0	0	0	1	0	0	1	0	0	0	0	0	0	0	0	0	0	0	2	0	0	0	0	0	1	1	0	0	0	0	0	0	0	0	0	0	0	0	0	0	0	0	0	0	0	0
hsa-miR-542-3p|{isomiR}|53_72|sub.70.G>C	0	0	0	0	0	0	0	0	0	0	0	0	0	0	0	0	0	0	0	0	0	0	0	0	0	0	0	0	0	0	0	0	0	0	0	1	0	0	0	0	0	0	0	0	0	0	0	0	0
hsa-miR-30d-3p|{isomiR}|45_64|sub.46.T>C	0	0	0	0	1	0	0	0	0	0	0	0	0	0	0	0	0	0	0	0	0	0	0	0	0	0	0	0	0	0	0	0	0	0	0	0	0	0	0	0	0	0	0	0	0	0	0	0	0
hsa-miR-214-5p|{isomiR}|30_50|sub.43.T>A	0	0	0	1	0	0	0	0	0	0	0	1	0	0	0	0	0	0	0	0	0	0	0	0	1	0	0	0	0	0	0	0	0	0	0	0	0	0	0	0	0	0	0	0	0	0	0	0	0
hsa-miR-423-3p|{isomiR}|53_75|sub.74.T>C	0	0	0	0	0	0	0	0	0	0	0	0	0	0	0	0	0	0	0	0	0	0	0	0	0	0	0	0	1	0	0	0	0	0	0	0	0	0	0	0	0	0	0	0	0	0	0	0	0
hsa-miR-26b-5p|{isomiR}|11_34|sub.30.G>C;sub.33.G>T	0	0	0	0	0	0	0	0	0	0	0	0	0	0	0	0	0	0	0	0	0	0	0	0	0	0	0	0	0	0	0	0	0	0	0	0	0	0	0	0	0	0	0	0	0	2	1	0	0
hsa-miR-339-3p|{isomiR}|49_68|sub.49.T>C	0	0	0	0	0	0	0	0	0	0	0	2	0	0	0	0	0	0	0	0	0	0	0	0	0	0	0	0	0	0	0	0	0	0	0	0	1	1	0	0	0	0	0	0	0	0	0	0	0
hsa-miR-376c-3p|{isomiR}|42_62|sub.56.T>C;sub.61.G>T	0	0	0	0	0	0	0	0	0	0	0	0	0	0	0	0	0	0	0	0	0	0	0	0	0	0	0	0	0	0	0	0	1	0	0	1	0	0	0	0	0	0	0	0	0	0	0	0	1
hsa-miR-147b-5p|{isomiR}|11_30|	0	0	0	0	0	0	0	0	0	0	0	0	0	0	0	0	0	0	0	0	0	0	0	2	0	0	0	0	0	0	0	0	0	0	0	0	0	0	0	0	0	0	0	0	0	0	0	0	0
hsa-miR-126-5p|{isomiR}|14_35|sub.31.C>A;sub.33.C>A	0	0	0	0	0	0	0	0	0	0	0	0	0	0	0	0	0	0	0	0	0	0	0	0	0	0	0	0	0	0	0	0	0	0	0	0	0	0	0	0	0	0	0	0	0	1	0	0	0
hsa-miR-34a-5p|{isomiR}|21_44|sub.31.T>C	0	0	2	4	2	1	1	1	1	3	0	0	0	2	0	0	1	0	0	5	4	1	2	0	0	2	1	0	0	1	0	0	0	0	0	0	0	1	0	0	0	0	0	0	0	0	1	0	0
hsa-miR-551b-3p|{isomiR}|61_82|sub.81.A>T	2	0	1	0	0	0	0	0	0	0	0	0	0	0	0	0	0	0	1	0	0	0	0	0	0	0	0	0	0	0	1	0	0	0	1	0	0	0	0	0	0	0	0	0	0	0	0	1	0
hsa-miR-26b-5p|{isomiR}|11_33|sub.17.T>C;sub.32.T>A	0	0	0	0	0	0	0	0	0	0	0	0	0	0	0	0	0	0	0	0	0	0	0	0	0	0	0	0	0	1	0	0	0	0	0	0	0	0	0	0	0	0	0	0	0	0	0	0	0
hsa-miR-627-3p|{isomiR}|51_73|sub.69.T>A	0	0	0	0	0	0	0	0	0	0	0	0	0	0	0	0	0	0	0	0	0	0	0	0	0	0	0	0	0	0	0	0	0	0	0	0	0	0	0	0	0	0	0	0	1	1	1	0	0
hsa-miR-29c-3p|{isomiR}|53_74|sub.61.T>A;sub.66.A>G	0	0	0	0	0	0	0	0	0	0	0	0	0	0	0	0	0	0	0	0	0	0	0	0	0	0	0	0	0	0	0	1	0	0	0	0	0	0	0	0	0	0	0	0	0	0	0	0	0
hsa-miR-99a-5p|{isomiR}|10_31|sub.11.A>G	0	0	0	1	0	0	0	0	0	0	0	0	0	1	0	0	0	0	0	0	0	1	0	0	0	0	0	0	0	0	0	0	0	0	0	0	0	0	0	0	0	0	0	0	0	0	0	0	0
hsa-miR-200b-3p|{isomiR}|56_77|sub.76.G>A	385	38	24	39	36	33	30	0	0	13	22	4	1	460	266	243	397	44	33	29	29	50	38	0	0	20	24	1	1	429	295	232	0	0	0	0	0	9	0	0	3	5	0	42	19	39	2	0	0
hsa-miR-424-3p|{isomiR}|47_66|sub.64.C>A	0	0	0	0	0	0	0	0	0	0	0	0	0	0	0	0	0	0	0	0	0	0	0	0	0	0	0	0	0	1	0	0	0	0	0	0	2	0	0	0	0	0	0	0	0	0	0	0	0
hsa-miR-106b-5p|{isomiR}|11_31|sub.20.G>A;sub.30.A>T	0	0	0	0	0	0	0	0	0	0	0	0	1	0	0	0	0	0	0	0	0	0	0	0	0	0	0	0	0	0	0	0	0	0	0	0	0	0	0	0	0	0	0	0	0	0	0	0	0
hsa-miR-1-1-5p|{isomiR}|6_27|sub.24.C>G	0	0	0	0	0	0	0	0	0	0	0	0	0	0	0	0	0	0	0	0	0	0	0	0	0	0	0	0	0	0	0	0	0	0	0	0	0	0	0	0	0	0	0	0	0	0	1	0	0
hsa-miR-140-3p|{isomiR}|61_81|sub.78.A>T	0	0	0	0	0	0	0	0	0	0	0	0	0	0	0	0	0	0	0	0	0	0	0	1	0	1	0	0	0	0	0	1	0	3	1	2	0	6	1	3	0	0	5	0	1	0	3	0	0
hsa-miR-96-3p|{isomiR}|50_70|	3	6	6	3	2	0	1	2	3	1	0	1	0	11	7	2	7	9	6	2	0	3	3	3	3	1	0	0	0	11	12	3	1	0	2	0	1	2	0	0	0	1	0	3	1	0	0	0	0
hsa-miR-195-5p|{isomiR}|15_35|sub.25.A>C	0	1	0	0	0	0	0	0	0	0	0	0	0	0	0	0	1	0	0	0	0	0	0	0	0	0	0	0	0	1	0	0	0	0	0	0	0	0	0	0	0	0	0	0	0	0	0	0	0
hsa-miR-200a-5p|{isomiR}|16_37|sub.33.T>A	0	0	0	0	0	0	0	0	0	0	0	0	0	0	0	0	0	0	0	0	0	0	0	0	0	0	0	0	0	0	0	0	0	0	0	0	0	0	0	0	0	0	0	0	0	1	0	0	0
hsa-miR-627-5p|{isomiR}|15_36|sub.33.A>C;sub.35.G>A	0	0	0	0	0	0	0	0	0	0	0	0	0	0	0	0	0	0	0	0	0	0	0	0	0	0	0	0	0	0	0	0	1	1	0	0	0	0	0	0	0	0	0	0	0	0	0	0	0
hsa-miR-128-2-3p|{isomiR}|51_78|	0	0	0	0	0	0	0	0	0	0	0	0	1	0	0	0	0	0	0	0	0	0	0	0	0	0	0	0	0	0	0	0	0	0	0	0	0	0	0	0	0	0	0	0	0	0	0	0	0
hsa-let-7c-5p|{isomiR}|9_29|sub.24.G>A	0	0	0	0	0	1	0	0	0	0	0	0	0	0	0	0	0	0	0	0	0	0	0	0	0	0	0	0	0	0	0	0	0	0	0	0	0	0	0	0	0	0	0	0	0	0	0	0	0
hsa-miR-1979-5p|{isomiR}|4_31|sub.4.T>C;sub.26.T>C	0	0	0	0	0	0	0	0	0	0	0	0	0	0	0	0	0	0	0	0	0	0	0	0	0	0	0	0	0	0	0	0	0	0	0	0	0	0	0	1	0	0	0	0	0	1	2	0	2
hsa-miR-29b-1-3p|{isomiR}|51_73|sub.71.T>G	0	0	0	0	0	0	0	0	0	0	0	0	0	0	0	0	0	0	0	0	0	0	0	0	0	0	0	0	0	0	0	0	0	1	1	3	1	2	0	0	0	0	0	0	1	0	1	0	0
hsa-miR-320a-3p|{isomiR}|47_69|sub.66.C>G	0	4	1	0	2	0	1	0	1	0	0	0	0	0	0	1	2	1	1	3	2	0	2	1	2	0	1	0	0	1	1	1	0	0	0	0	0	0	0	2	0	0	0	0	0	0	2	0	0
hsa-miR-221-3p|{isomiR}|64_86|sub.81.G>T	2	1	2	0	0	0	0	2	0	0	0	0	0	5	0	0	0	1	1	0	0	0	0	2	0	0	0	0	0	2	0	1	12	0	1	0	0	0	4	2	0	0	0	2	0	0	1	0	1
hsa-miR-130a-3p|{isomiR}|55_75|sub.70.G>A	0	0	0	0	0	0	0	0	0	0	0	0	0	0	0	0	0	0	0	0	0	0	0	0	0	0	0	0	0	0	0	0	0	0	2	1	2	0	1	0	0	0	0	0	0	0	0	0	0
hsa-miR-361-3p|{isomiR}|44_65|sub.51.G>C	0	0	0	0	0	0	0	0	0	0	0	0	0	0	0	1	0	0	0	0	0	0	0	0	0	0	0	1	0	0	0	0	0	0	0	0	0	0	0	0	0	0	0	0	0	0	0	0	0
hsa-miR-136-5p|{isomiR}|15_35|sub.31.G>C	0	0	0	0	0	0	0	0	0	0	0	0	0	0	0	0	0	0	0	0	0	0	0	0	0	0	0	0	0	0	0	0	0	0	1	0	1	0	0	0	0	0	0	0	0	0	0	0	0
hsa-miR-425-amb|{isomiR}|31_50|	0	0	0	0	0	0	0	0	0	0	0	0	0	0	0	0	0	0	0	0	0	0	0	0	0	0	0	0	0	1	0	0	0	0	0	0	0	0	0	0	0	0	0	0	0	0	0	0	0
hsa-miR-152-3p|{isomiR}|53_74|sub.68.A>G;sub.72.G>T	0	0	0	0	0	0	0	0	0	0	0	0	0	0	0	0	0	0	0	1	0	0	0	0	0	0	0	0	0	0	0	0	0	0	0	0	0	0	0	0	0	0	0	0	0	0	0	0	0
hsa-miR-126-5p|{isomiR}|14_33|sub.18.A>G	0	0	0	0	1	1	0	1	3	4	0	0	0	0	0	0	3	2	0	2	0	1	0	4	1	2	0	1	0	0	1	0	0	0	0	0	0	0	0	0	0	0	0	0	0	0	0	0	0
hsa-miR-144-5p|{isomiR}|14_37|sub.34.A>T	0	0	1	0	0	0	0	0	0	0	0	0	0	0	0	0	0	0	0	0	0	0	0	0	1	0	0	0	0	0	0	0	0	0	0	0	0	0	0	0	0	0	0	0	0	0	1	0	0
hsa-miR-619-5p|{isomiR}|11_36|sub.21.A>G;sub.35.G>C	0	0	0	0	0	0	0	0	0	0	0	0	0	0	0	0	1	0	0	0	0	0	0	0	0	0	0	0	0	0	0	0	0	0	0	0	0	0	0	0	0	0	0	0	0	0	0	0	0
hsa-miR-886-5p|{isomiR}|11_36|sub.31.G>C	0	0	0	0	0	0	0	0	0	0	0	0	0	0	0	0	0	0	0	0	0	0	0	0	0	0	0	0	0	0	0	0	0	0	0	1	0	1	0	0	0	0	0	0	0	0	0	0	0
hsa-miR-519e-3p|{isomiR}|49_71|sub.60.C>T	0	0	0	0	0	0	0	0	0	0	0	0	0	0	0	0	0	0	0	0	0	0	0	0	0	0	0	0	0	0	0	0	0	0	0	0	2	0	0	0	0	0	0	0	0	0	0	0	0
hsa-miR-497-5p|{isomiR}|23_46|sub.41.T>G;sub.45.C>T	0	0	0	0	0	0	0	0	0	0	0	0	0	0	0	0	0	0	0	0	0	0	0	0	0	0	0	0	0	0	0	0	0	0	0	0	0	1	0	0	0	0	0	0	0	0	0	0	0
hsa-miR-425-5p|{isomiR}|14_39|sub.38.G>A	0	0	0	0	0	0	0	0	0	0	0	0	0	0	0	0	0	0	0	0	0	0	0	0	0	0	0	2	0	0	0	0	0	0	0	0	0	0	0	0	0	0	0	0	0	0	0	0	0
hsa-miR-223-3p|{isomiR}|67_90|sub.86.C>A;sub.89.A>T	0	0	0	0	0	0	0	0	0	0	0	1	1	0	0	0	0	0	0	0	0	0	0	0	0	0	0	0	1	0	0	0	0	0	0	0	0	1	0	0	0	0	0	0	0	0	0	0	0
hsa-miR-142-5p|{isomiR}|12_33|sub.28.G>C	0	0	0	0	0	0	0	0	0	0	0	0	0	0	0	0	0	0	0	0	0	0	0	0	0	0	0	0	0	0	0	0	0	1	0	1	0	0	0	0	0	0	0	0	0	0	0	0	0
hsa-miR-524-3p|{isomiR}|52_71|sub.59.C>G	0	0	0	0	0	0	0	0	0	0	0	0	0	0	0	0	0	0	0	0	0	0	0	0	0	0	0	0	0	0	0	0	0	0	1	1	0	0	0	0	0	0	0	0	0	0	0	0	0
hsa-miR-30b-5p|{isomiR}|16_43|sub.42.T>G	0	0	0	0	0	0	0	0	0	0	0	0	0	0	0	0	0	0	0	0	0	0	0	0	0	0	0	0	0	0	0	0	0	0	0	0	0	2	0	0	0	0	0	0	0	0	0	0	0
hsa-miR-204-5p|{isomiR}|32_58|sub.54.G>A;sub.56.G>T	0	0	0	0	0	0	0	0	0	0	0	0	0	1	0	0	0	0	0	0	0	0	0	0	0	0	0	0	0	0	0	0	0	0	0	0	0	0	0	0	0	0	0	0	0	0	0	0	0
hsa-miR-524-5p|{isomiR}|15_37|	0	0	0	0	0	1	0	0	1	3	3	1	6	0	0	0	0	0	0	0	0	0	1	1	5	1	8	1	4	0	0	0	85	0	1201	1281	1407	1	0	0	0	0	0	0	0	0	0	0	0
hsa-miR-524-3p|{isomiR}|52_74|sub.62.C>T	0	0	0	0	0	0	0	0	0	0	0	0	0	0	0	0	0	0	0	0	0	0	0	0	0	0	0	0	0	0	0	0	0	0	1	0	2	0	0	0	0	0	0	0	0	0	0	0	0
hsa-miR-140-3p|{isomiR}|62_84|sub.76.C>A	0	0	0	0	1	0	0	0	0	1	0	1	0	0	0	0	0	0	0	0	0	0	0	0	1	0	0	0	0	0	0	0	0	0	0	0	0	0	0	0	0	0	0	0	0	0	0	0	0
hsa-miR-216a-5p|{isomiR}|18_40|	0	0	1	0	0	1	1	4	0	3	0	0	0	4	3	0	0	0	0	0	1	1	1	6	3	3	4	1	1	2	1	1	1	0	0	0	4	0	0	0	0	0	0	0	0	0	0	0	0
hsa-miR-100-5p|{isomiR}|13_33|sub.28.C>A	0	0	0	0	0	0	0	0	0	0	0	0	0	0	0	0	0	0	0	0	0	0	0	0	0	0	0	0	0	0	0	0	0	0	0	0	0	0	0	0	0	0	0	0	0	0	1	0	0
hsa-miR-132-3p|{isomiR}|58_81|sub.77.T>C;sub.79.G>C	0	0	0	0	0	0	0	0	0	0	0	0	0	0	0	0	0	0	0	0	0	0	0	0	0	0	0	0	0	0	0	0	0	0	0	0	0	0	0	1	0	0	0	0	0	0	0	0	0
hsa-miR-135b-5p|{isomiR}|15_35|sub.19.G>T	0	0	0	0	0	0	0	0	0	0	0	0	0	0	0	0	0	0	0	0	0	0	0	0	0	0	0	0	0	0	0	0	0	0	1	0	0	1	0	0	0	1	0	0	0	0	0	0	0
hsa-miR-10b-5p|{isomiR}|27_49|sub.45.T>G;sub.48.G>A	0	0	0	0	0	0	0	0	0	0	0	0	0	0	0	0	0	0	0	0	0	0	0	0	0	0	0	0	0	0	0	0	0	0	0	0	0	0	0	0	0	0	0	1	0	0	0	0	0
hsa-miR-1285-2-3p|{isomiR}|53_79|sub.62.A>G	0	0	0	0	0	1	0	0	0	0	0	0	0	0	0	0	0	0	0	0	0	0	0	0	0	0	0	0	0	0	0	0	0	0	0	0	0	0	0	0	0	0	0	0	0	0	0	0	0
hsa-miR-16-1-5p|{isomiR}|13_40|sub.32.G>C;sub.35.T>A	0	0	0	0	0	0	0	0	0	0	0	0	0	0	0	0	0	0	0	0	0	0	0	0	0	0	0	0	0	0	0	0	0	0	0	0	0	0	0	0	1	0	0	0	0	1	3	0	0
hsa-miR-181b-1-3p|{isomiR}|75_95|sub.75.C>A	0	0	0	0	0	0	0	0	0	0	0	0	1	0	0	0	0	0	0	0	0	0	0	0	0	0	0	0	0	0	0	0	0	0	0	0	0	0	0	0	0	0	0	0	0	0	0	0	0
hsa-miR-223-3p|{isomiR}|67_88|sub.67.T>C;sub.84.C>A	0	0	0	0	0	0	0	0	0	0	0	0	0	0	0	0	0	0	0	0	0	0	0	0	0	0	0	1	0	0	0	0	0	2	0	0	1	8	0	0	0	0	1	0	0	0	2	0	1
hsa-miR-224-5p|{isomiR}|7_28|sub.13.A>C	0	0	0	0	0	0	0	0	0	0	0	0	0	0	0	0	0	0	0	0	0	0	0	0	1	0	0	0	0	0	0	0	0	0	1	0	1	0	0	0	0	0	0	0	0	0	0	0	0
hsa-let-7i-5p|{isomiR}|5_28|sub.25.T>G;sub.27.G>T	0	0	0	0	0	0	0	0	0	0	0	0	0	0	0	0	0	0	0	0	0	0	0	0	0	0	0	0	0	0	0	0	0	0	0	0	0	0	0	0	0	0	0	0	1	0	1	0	1
hsa-miR-519e-3p|{isomiR}|52_73|sub.69.T>C	0	0	0	0	0	0	0	0	0	0	0	0	0	0	0	0	0	0	0	0	0	0	0	0	0	0	0	0	0	0	0	0	0	0	1	0	0	0	0	0	0	0	0	0	0	0	0	0	0
hsa-miR-1468-5p|{isomiR}|12_31|sub.28.C>G	0	0	0	0	0	0	0	0	0	0	0	0	0	0	0	0	0	0	0	0	0	0	0	0	0	0	0	0	0	0	0	0	0	0	0	0	0	0	0	0	0	0	0	0	0	0	1	0	0
hsa-miR-519e-amb|{isomiR}|35_54|	0	0	0	0	0	0	0	0	0	0	0	0	0	0	0	0	0	0	0	0	0	0	0	0	0	0	0	0	0	0	0	0	0	0	0	0	1	0	0	0	0	0	0	0	0	0	0	0	0
hsa-miR-455-3p|{isomiR}|54_75|sub.55.A>C	0	0	0	0	0	0	0	0	0	0	0	0	0	0	0	0	0	0	1	0	0	0	0	0	0	0	0	1	0	0	1	0	0	0	0	0	0	0	0	0	0	0	1	0	0	0	0	0	0
hsa-miR-1308-5p|{isomiR}|4_24|	15	6	4	47	51	14	10	1	7	3	21	0	1	15	1	11	17	2	3	47	21	5	18	3	3	2	12	2	1	12	3	25	17	33	73	102	106	32	9	28	35	62	8	10	18	10	83	17	55
hsa-miR-99b-5p|{isomiR}|6_26|sub.7.A>G;sub.25.G>T	0	0	0	0	0	0	0	0	0	0	0	0	0	0	0	0	0	0	0	0	0	0	0	0	0	0	0	0	0	0	0	0	0	0	0	0	1	0	0	0	0	0	0	0	0	0	0	0	0
hsa-miR-93-5p|{isomiR}|10_30|sub.18.T>G;sub.29.G>C	0	0	0	0	0	0	0	0	0	0	0	0	0	0	0	1	0	0	0	0	0	0	0	0	0	0	0	0	0	0	0	0	0	0	0	0	0	0	0	0	0	0	0	0	0	0	0	0	0
hsa-miR-204-5p|{isomiR}|33_55|sub.53.T>C	0	0	0	0	0	0	0	0	0	0	0	0	0	0	0	0	0	0	0	0	0	0	0	0	0	0	0	0	0	0	0	0	0	0	0	0	0	0	0	0	0	0	0	1	0	0	1	0	0
hsa-miR-516b-1-5p|{isomiR}|15_37|sub.18.T>C	0	0	0	0	0	0	0	0	0	0	0	0	0	0	0	0	0	0	0	0	0	0	0	0	0	0	0	0	0	0	0	0	0	0	0	1	0	0	0	0	0	0	0	0	0	0	0	0	0
hsa-miR-526b-5p|{isomiR}|13_32|sub.26.C>A	0	0	0	0	0	0	0	0	0	0	0	0	0	0	0	0	0	0	0	0	0	0	0	0	0	0	0	0	0	0	0	0	0	0	0	0	1	0	0	0	0	0	0	0	0	0	0	0	0
hsa-miR-151-5p|{isomiR}|11_33|sub.31.A>G	0	0	0	0	0	0	0	0	0	0	0	0	0	0	0	0	0	0	0	0	0	0	0	0	0	0	0	0	0	0	0	0	0	0	0	0	2	0	0	0	0	0	0	0	0	0	0	0	0
hsa-miR-204-5p|{isomiR}|32_55|sub.51.C>T;sub.54.G>A	0	0	0	0	0	0	0	0	0	0	0	0	0	0	0	0	0	0	0	0	0	0	0	0	0	0	0	0	0	0	0	0	0	0	1	0	0	0	0	0	0	0	0	0	0	0	0	0	0
hsa-miR-525-3p|{isomiR}|51_73|sub.51.G>T;sub.70.G>A	0	0	0	0	0	0	0	0	0	0	0	0	0	0	0	0	0	0	0	0	0	0	0	0	0	0	0	0	0	0	0	0	0	0	0	1	2	0	0	0	0	0	0	0	0	0	0	0	0
hsa-miR-150-5p|{isomiR}|15_37|sub.33.A>C;sub.35.T>C	0	0	0	0	0	0	0	0	0	0	0	0	0	0	0	0	0	0	0	0	0	0	0	0	0	0	0	0	0	0	0	0	0	0	0	0	0	1	0	0	0	0	1	0	0	0	0	0	0
hsa-miR-494-3p|{isomiR}|49_70|sub.69.T>A	0	0	0	0	0	0	0	0	0	0	0	0	0	0	0	0	0	0	0	0	0	0	0	0	0	0	0	0	0	0	0	0	0	0	0	0	0	0	0	0	1	0	0	0	1	65	0	0	0
hsa-miR-144-5p|{isomiR}|14_35|sub.32.T>A;sub.34.A>G	0	0	0	0	0	0	0	0	0	0	0	1	0	0	0	0	0	0	0	0	0	0	0	0	0	0	0	0	0	0	0	0	0	0	0	0	0	0	0	0	0	0	0	0	2	1	0	0	0
hsa-miR-887-3p|{isomiR}|47_66|sub.60.A>T	0	0	0	0	0	0	0	0	0	0	0	0	0	0	0	0	0	0	0	0	0	0	0	0	0	0	0	0	0	0	0	0	0	0	0	0	0	0	0	0	0	0	0	0	0	0	0	0	1
hsa-miR-1259-5p|{isomiR}|12_32|	0	0	0	0	0	0	0	0	0	0	0	1	0	0	0	0	0	0	0	0	0	0	0	0	0	0	0	3	0	0	0	1	0	0	0	0	0	0	0	0	0	0	0	0	0	0	0	0	0
hsa-miR-185-3p|{isomiR}|48_71|	1	1	0	0	1	0	0	0	1	0	0	0	1	0	0	0	1	2	0	0	0	0	0	0	0	0	0	1	1	0	0	0	0	0	0	0	0	1	0	0	0	0	0	0	0	0	0	0	0
hsa-miR-320a-3p|{isomiR}|49_70|sub.64.G>A	0	0	1	0	0	0	0	0	0	0	0	0	0	0	0	1	0	0	0	0	0	0	0	0	0	0	0	0	1	0	0	0	2	0	0	3	1	0	0	0	0	0	0	0	0	0	0	0	0
hsa-miR-342-3p|{isomiR}|60_82|sub.65.C>T;sub.68.A>G	0	0	0	0	0	0	0	1	0	0	0	0	0	0	0	0	0	0	0	0	0	0	0	0	0	0	0	0	0	0	0	0	0	0	0	0	0	0	0	0	0	0	0	0	0	0	0	0	0
hsa-miR-451-5p|{isomiR}|16_41|sub.28.T>C;sub.40.G>T	0	0	0	0	0	0	0	1	0	0	0	0	0	0	0	0	0	0	0	0	0	0	0	0	0	0	0	0	0	0	0	0	0	0	0	0	0	0	0	0	0	0	0	0	0	0	0	0	0
hsa-miR-584-5p|{isomiR}|15_35|sub.30.G>C	0	0	0	0	0	0	0	0	0	0	0	0	0	0	0	0	0	0	0	0	0	0	0	0	0	0	0	0	0	0	0	0	2	0	6	11	4	0	0	16	0	0	0	0	0	0	1	0	1
hsa-miR-517c-3p|{isomiR}|55_77|sub.72.G>C	0	0	0	0	0	0	0	0	0	0	0	0	0	0	0	0	0	0	0	0	0	0	0	0	0	0	0	0	0	0	0	0	2	0	5	2	5	0	0	0	0	0	0	0	0	0	0	0	0
hsa-miR-30d-5p|{isomiR}|5_27|sub.5.T>C;sub.24.A>G	0	0	0	0	0	0	0	0	0	0	0	0	0	0	0	0	0	0	0	0	0	0	0	0	0	0	0	0	0	0	0	0	0	0	0	0	0	1	0	0	0	0	0	0	0	0	0	0	0
hsa-miR-520d-5p|{isomiR}|15_35|sub.15.C>G	0	0	0	0	0	0	0	0	0	0	0	0	0	0	0	0	0	0	0	0	0	0	0	0	0	0	0	0	0	0	0	0	0	0	22	27	22	0	0	0	0	0	0	0	0	0	0	0	0
hsa-miR-192-5p|{isomiR}|23_42|sub.30.A>T	0	0	0	0	0	0	0	0	0	0	0	0	0	0	1	0	0	0	0	0	0	0	0	0	0	0	0	0	0	1	0	0	0	0	0	0	0	0	0	0	0	0	0	0	0	0	0	0	0
hsa-miR-24-2-3p|{isomiR}|49_72|sub.69.A>C;sub.71.G>C	0	0	0	1	0	1	0	0	0	0	0	0	0	0	0	0	0	0	0	0	0	0	0	0	0	0	0	1	0	0	0	0	1	0	0	1	5	9	1	0	0	1	0	0	0	0	0	0	1
hsa-miR-125a-5p|{isomiR}|15_35|sub.15.C>A;sub.17.C>G	0	0	0	0	0	0	0	0	0	0	0	0	0	0	0	0	0	0	0	0	0	0	0	0	0	0	0	0	0	0	0	0	0	0	0	0	0	1	0	0	0	0	1	1	0	0	0	0	0
hsa-let-7g-5p|{isomiR}|4_26|sub.14.G>T	0	0	2	0	0	0	0	0	0	0	0	1	3	0	0	0	2	0	1	0	0	0	0	0	0	0	1	0	2	1	1	0	0	0	0	0	0	1	0	0	0	0	0	0	0	0	0	0	1
hsa-miR-215-5p|{isomiR}|28_50|sub.45.A>C	0	0	0	0	0	0	0	0	0	0	1	0	0	2	0	0	0	0	0	0	0	0	0	0	0	0	0	0	0	0	1	0	0	0	0	0	0	0	0	0	0	0	0	1	0	0	0	0	0
hsa-miR-125a-5p|{isomiR}|14_33|sub.21.G>C	0	0	0	0	0	0	0	0	0	0	0	1	0	0	0	0	0	0	0	0	0	0	0	0	0	0	0	0	0	0	0	0	0	0	0	0	1	1	0	0	0	0	0	0	0	0	0	0	0
hsa-miR-29c-3p|{isomiR}|54_73|sub.71.G>C	0	0	0	0	0	0	0	0	0	0	0	0	0	1	0	0	0	0	0	0	0	0	0	0	0	0	0	0	0	0	0	0	0	0	0	0	0	0	0	0	0	0	0	0	0	1	0	0	0
hsa-miR-539-3p|{isomiR}|48_69|sub.66.C>T	0	0	0	0	0	1	0	0	0	0	0	0	0	0	0	0	0	0	0	0	0	0	0	0	0	0	0	0	0	0	0	0	0	0	0	0	1	0	0	0	0	0	0	0	0	0	0	0	0
hsa-miR-942-5p|{isomiR}|14_33|	0	0	0	0	0	0	0	0	0	0	0	0	0	1	0	1	0	0	0	0	0	0	0	0	0	0	0	0	0	0	0	2	0	0	0	0	0	0	0	0	0	0	0	0	0	0	0	0	0
hsa-let-7d-5p|{isomiR}|7_27|sub.7.A>C;sub.18.G>T	0	0	0	0	0	0	0	0	0	0	0	0	0	0	0	0	0	0	0	0	0	0	0	0	0	0	0	0	0	0	0	0	0	0	0	0	0	0	0	0	0	0	0	0	2	0	0	0	0
hsa-miR-193b-3p|{isomiR}|51_73|sub.68.C>A;sub.72.T>A	0	0	0	0	0	0	0	0	0	0	0	0	0	0	0	0	0	0	0	0	0	0	0	0	0	0	0	0	0	0	0	0	1	0	50	81	91	1	0	0	2	1	0	0	0	1	0	0	0
hsa-miR-484-5p|{isomiR}|7_30|sub.12.C>T;sub.28.T>A	0	0	1	0	0	0	0	0	0	0	0	0	0	0	0	0	0	0	0	0	0	0	0	0	0	0	0	0	0	0	0	0	0	0	0	0	0	0	0	0	0	0	0	0	0	0	0	0	0
hsa-miR-122-5p|{isomiR}|14_35|sub.19.T>C;sub.31.G>A	0	0	0	0	0	0	0	0	0	0	0	0	0	0	0	0	0	0	0	0	0	0	0	0	0	0	0	0	0	0	0	0	0	0	0	0	0	0	0	0	2	0	0	0	0	0	0	0	0
hsa-miR-136-3p|{isomiR}|48_70|sub.49.A>C;sub.69.T>G	0	0	0	0	0	0	0	0	0	0	0	0	0	0	0	0	0	0	0	0	0	0	0	0	0	0	0	0	0	0	0	0	0	0	0	0	1	0	0	0	0	0	0	0	0	0	0	0	0
hsa-miR-449a-5p|{isomiR}|15_37|sub.16.G>T	0	0	0	0	0	0	0	0	0	0	0	0	0	0	0	0	0	0	0	0	0	0	0	0	0	0	0	0	0	0	0	0	0	0	0	0	0	1	0	0	0	0	0	0	0	0	0	0	0
hsa-miR-148a-3p|{isomiR}|44_63|sub.62.T>C	0	0	0	0	0	0	0	0	0	0	0	0	0	0	0	0	0	0	0	0	0	0	0	0	0	0	0	0	1	0	0	0	0	0	0	0	0	0	0	0	0	0	0	0	0	0	1	0	0
hsa-miR-34c-5p|{isomiR}|12_31|sub.23.T>C	0	0	0	0	0	0	0	0	0	0	0	0	0	0	0	0	0	0	1	0	0	0	0	0	0	0	0	0	0	0	0	0	0	0	0	0	0	0	0	0	0	0	0	0	0	0	0	0	0
hsa-miR-3177-3p|{isomiR}|53_74|sub.69.C>A	0	0	0	0	0	0	0	0	0	0	0	0	0	0	0	0	0	0	0	0	0	0	0	0	0	0	0	0	0	0	0	0	0	0	0	0	0	0	0	1	0	0	0	0	0	0	0	0	0
hsa-miR-424-5p|{isomiR}|10_31|sub.26.T>G;sub.30.A>G	0	0	0	0	0	0	0	0	0	0	0	0	0	0	0	0	0	0	0	0	0	0	0	0	0	0	0	0	0	0	0	0	0	0	1	0	0	0	0	0	0	0	0	0	0	0	4	0	4
hsa-miR-518e-3p|{isomiR}|53_72|sub.59.C>T	0	0	0	0	0	0	0	0	0	0	0	0	0	0	0	0	0	0	0	0	0	0	0	0	0	0	0	1	0	0	0	0	0	0	2	1	1	0	0	0	0	0	0	0	0	0	0	0	0
hsa-miR-362-5p|{isomiR}|4_27|sub.9.T>C	1	0	0	0	1	0	1	0	1	0	0	0	0	1	2	0	0	0	0	1	0	0	0	0	1	1	0	0	1	2	2	1	0	0	0	0	1	0	0	0	0	0	0	0	0	0	0	0	0
hsa-miR-140-3p|{isomiR}|61_84|sub.68.G>A;sub.83.C>G	0	0	0	0	0	0	0	0	0	0	0	0	1	0	0	0	0	0	0	0	0	0	0	0	0	0	0	0	0	0	0	0	0	0	0	0	0	0	0	0	0	0	0	0	0	0	0	0	0
hsa-miR-15a-5p|{isomiR}|13_36|sub.33.T>C	10	2	1	4	0	0	1	1	0	1	2	0	0	4	0	5	8	1	4	2	0	2	1	1	1	1	1	0	3	2	3	5	0	3	0	0	0	0	0	4	1	0	0	3	7	1	6	1	3
hsa-miR-138-1-5p|{isomiR}|22_46|sub.26.G>A	0	0	0	0	0	0	0	0	0	0	0	2	0	0	1	0	0	0	0	0	0	0	0	0	0	0	0	1	0	0	0	0	0	0	0	0	0	0	0	0	0	0	0	0	0	0	0	0	0
hsa-miR-497-5p|{isomiR}|23_44|sub.32.A>G;sub.43.T>A	0	0	0	0	1	0	0	0	0	0	0	0	0	0	0	0	0	0	0	0	0	0	0	0	0	0	0	0	0	0	0	0	0	0	0	0	0	0	0	0	0	0	0	0	0	0	0	0	0
hsa-miR-335-5p|{isomiR}|15_37|sub.25.T>A;sub.32.A>C	0	0	0	0	0	0	0	0	0	0	0	0	0	0	0	0	0	0	0	0	0	0	0	0	0	0	0	0	0	0	0	0	0	0	0	0	0	0	0	0	0	0	0	0	0	1	0	0	0
hsa-miR-145-5p|{isomiR}|15_37|sub.21.T>C;sub.32.A>G	0	0	0	0	0	0	1	0	0	0	0	0	1	0	0	0	0	0	0	1	0	1	0	0	0	0	1	0	1	0	0	0	0	0	0	0	1	1	4	0	0	1	0	0	0	0	21	4	5
hsa-miR-339-5p|{isomiR}|14_34|sub.20.T>C	2	0	0	2	0	0	1	0	0	1	0	1	0	1	0	0	1	0	1	1	0	0	1	0	0	0	1	2	0	1	0	1	0	0	0	1	0	0	0	0	0	0	0	0	0	0	1	0	0
hsa-miR-1273-3p|{isomiR}|48_68|sub.54.T>C	0	0	0	0	0	0	0	0	0	0	0	0	0	0	0	0	0	0	0	0	0	0	0	0	0	0	0	0	0	0	0	0	0	0	0	0	0	0	0	0	0	0	0	1	0	0	0	0	0
hsa-miR-1306-5p|{isomiR}|14_33|sub.15.C>T	0	0	0	0	0	0	0	0	0	0	0	0	0	0	0	0	0	0	0	0	0	0	0	0	0	0	1	0	0	0	0	0	0	0	0	0	0	0	0	0	0	0	0	0	0	0	0	0	0
hsa-miR-150-5p|{isomiR}|15_36|sub.34.G>T	10	0	0	0	0	0	0	0	0	0	1	3	6	1	1	5	9	0	0	0	0	0	0	1	0	0	2	7	4	0	0	8	1	12	3	6	1	134	25	8	8	4	211	10	134	37	11	0	1
hsa-miR-181c-3p|{isomiR}|65_86|sub.81.T>C;sub.85.C>A	0	0	0	0	0	0	0	0	0	0	0	0	0	0	0	0	0	0	0	0	0	0	0	0	0	0	0	0	0	0	0	1	0	0	0	0	0	0	0	0	0	0	0	0	0	0	1	0	0
hsa-miR-148b-3p|{isomiR}|63_83|sub.82.G>A	0	0	0	0	0	0	0	0	0	0	0	0	0	0	0	0	0	0	0	0	0	0	0	0	0	0	0	0	0	0	0	0	0	0	0	0	0	0	0	0	0	0	0	0	0	1	0	0	0
hsa-miR-3200-3p|{isomiR}|53_73|sub.64.A>G	0	0	0	0	0	0	0	1	0	0	0	0	0	0	1	0	0	0	0	0	0	0	0	0	0	0	0	0	0	0	0	0	0	0	0	0	0	0	0	0	0	0	0	0	0	0	0	0	0
hsa-miR-204-5p|{isomiR}|32_53|sub.32.T>C;sub.51.C>A	0	0	0	0	0	0	0	0	0	0	0	0	0	0	0	0	0	0	0	0	0	0	0	0	0	0	0	0	0	0	0	0	0	0	0	0	0	0	0	0	0	0	0	1	0	0	0	0	0
hsa-miR-218-1-3p|{isomiR}|62_85|	0	0	0	0	0	0	2	0	0	0	0	0	0	0	0	0	0	3	1	0	0	3	1	0	0	0	0	0	0	0	0	1	0	0	0	0	0	0	0	0	0	0	0	0	0	0	0	0	0
hsa-miR-10a-5p|{isomiR}|22_44|sub.41.G>T	0	0	0	0	0	0	0	0	0	0	1	0	0	0	0	0	0	0	0	0	0	0	0	0	0	0	1	0	0	1	0	0	0	0	0	0	0	0	0	0	0	1	0	9	0	1	3	0	1
hsa-miR-874-3p|{isomiR}|47_69|sub.57.C>T	0	0	0	0	0	1	0	0	0	0	0	0	0	0	0	0	0	0	0	0	0	0	0	0	0	0	0	0	0	0	0	0	0	0	0	0	0	0	0	0	0	0	0	0	0	0	0	0	0
hsa-miR-21-5p|{isomiR}|7_29|sub.7.T>G;sub.11.T>C	0	0	0	0	0	1	0	0	0	0	0	0	0	0	0	0	0	0	1	0	0	0	0	0	0	0	0	0	0	0	0	0	1	0	2	1	4	0	0	0	0	1	0	2	0	0	3	0	2
hsa-miR-210-5p|{isomiR}|27_48|sub.47.T>C	0	0	0	0	0	0	0	0	0	0	0	0	0	0	0	0	0	0	0	0	0	0	0	0	0	0	0	0	0	0	0	0	0	0	0	0	0	0	0	1	2	0	0	1	0	3	0	0	0
hsa-miR-891a-5p|{isomiR}|10_32|sub.28.C>T	0	0	0	0	0	0	0	0	0	0	0	0	0	0	0	0	0	0	0	0	0	0	0	0	0	0	0	0	0	0	0	0	0	0	0	0	0	0	0	0	0	1	0	0	0	0	0	0	0
hsa-miR-130a-3p|{isomiR}|54_75|sub.54.C>A	0	2	1	2	1	2	0	1	1	1	0	1	0	3	5	0	1	2	4	1	1	0	0	2	2	3	1	1	2	2	2	1	0	0	12	17	18	4	0	1	2	0	0	1	0	1	23	0	9
hsa-miR-518c-3p|{isomiR}|61_80|sub.75.T>C	0	0	0	0	0	0	0	0	0	0	0	0	0	0	0	0	0	0	0	0	0	0	0	0	0	0	0	0	0	0	0	0	2	0	5	12	11	0	0	0	0	0	0	0	0	0	0	0	0
hsa-miR-182-5p|{isomiR}|22_45|sub.37.A>G	2	2	2	0	0	1	0	0	0	0	0	0	0	2	0	2	4	3	2	0	1	2	0	0	0	0	0	0	1	2	2	2	0	0	0	0	0	0	0	0	0	0	0	0	0	0	0	0	0
hsa-miR-195-5p|{isomiR}|15_35|sub.32.G>C	0	0	0	0	0	0	0	0	0	0	0	0	0	0	0	0	0	0	0	0	0	0	0	0	0	0	0	0	0	0	0	0	0	0	0	0	0	1	0	1	0	0	0	0	0	0	0	0	0
hsa-miR-382-5p|{isomiR}|12_34|sub.31.G>A;sub.33.T>C	0	0	0	0	0	0	0	0	0	0	0	0	0	0	0	0	0	0	0	0	0	0	0	0	0	0	0	0	0	0	0	0	0	0	0	1	0	0	0	0	0	0	0	0	0	0	0	0	0
hsa-miR-505-3p|{isomiR}|50_72|sub.68.T>G	0	0	0	0	0	0	0	0	0	0	0	0	0	0	0	0	0	0	0	0	0	0	0	0	0	0	0	0	0	0	0	0	1	1	1	2	1	1	0	0	0	1	0	0	0	0	1	0	0
hsa-miR-25-3p|{isomiR}|51_72|sub.68.T>C;sub.71.G>T	0	0	0	0	0	0	0	0	0	0	0	0	0	1	0	0	0	0	0	0	0	0	0	0	0	0	0	0	0	0	0	0	0	2	0	2	1	0	0	0	0	0	0	0	0	0	1	0	0
hsa-let-7d-5p|{isomiR}|7_28|sub.18.G>T;sub.24.T>A	0	0	0	0	0	0	0	0	0	0	0	0	0	0	0	0	0	0	0	0	0	0	0	0	1	0	0	0	0	0	0	0	0	0	0	0	0	0	0	0	0	0	0	0	0	0	0	0	0
hsa-miR-320a-3p|{isomiR}|47_67|sub.56.G>A	1	0	0	1	0	0	0	0	0	0	0	0	0	0	0	0	0	0	0	0	0	0	1	0	0	0	0	0	0	0	0	0	0	0	0	0	0	0	0	0	0	0	0	0	0	0	0	0	0
hsa-miR-193b-3p|{isomiR}|50_69|sub.64.G>C	0	0	0	0	0	0	0	0	0	0	0	0	0	0	0	0	0	0	0	0	0	0	0	0	0	0	0	2	0	0	0	0	0	0	2	3	7	1	0	0	0	0	0	0	0	0	0	0	1
hsa-miR-26b-5p|{isomiR}|11_31|sub.18.A>G;sub.28.A>G	0	0	0	0	0	0	0	0	0	0	0	0	0	0	0	0	0	0	1	0	0	0	0	0	0	0	0	0	0	0	0	0	0	0	0	0	0	0	0	0	0	0	0	0	0	0	0	0	0
hsa-miR-149-5p|{isomiR}|16_35|	0	0	0	0	0	0	0	0	0	0	0	0	0	0	0	0	0	0	0	0	0	0	0	0	0	0	0	0	0	0	1	0	0	0	0	0	0	0	0	0	2	1	0	0	0	114	0	0	0
hsa-miR-425-5p|{isomiR}|14_36|sub.22.A>G	0	0	1	0	0	0	0	2	0	0	0	0	0	0	0	0	0	0	0	0	0	1	0	0	0	0	0	0	0	0	0	0	0	0	0	0	0	0	0	0	0	0	0	0	0	0	0	0	0
hsa-miR-1975-5p|{isomiR}|13_35|	0	1	0	1	1	0	4	0	0	0	0	0	0	0	0	1	1	0	1	0	0	2	1	0	1	0	0	1	0	0	0	0	0	0	0	0	0	3	0	0	0	0	0	0	0	0	0	0	0
hsa-miR-323-3p|{isomiR}|50_70|sub.56.A>G	0	0	0	0	0	0	0	0	0	0	0	0	1	0	0	0	0	0	0	0	0	0	0	0	0	0	0	0	0	0	0	0	0	0	0	1	1	0	0	0	0	0	0	0	0	0	0	0	0
hsa-miR-125b-2-5p|{isomiR}|16_38|sub.16.T>G;sub.33.T>C	0	0	0	0	0	0	0	0	0	0	0	0	0	0	0	0	0	0	0	0	0	0	0	0	0	0	0	0	0	0	0	0	0	0	0	0	0	0	0	0	0	0	0	0	0	0	1	0	0
hsa-miR-548t-3p|{isomiR}|48_72|sub.71.C>A	0	0	0	0	0	0	0	0	0	0	0	0	0	0	0	0	0	0	0	0	0	0	0	0	0	0	0	0	0	0	0	0	0	0	0	0	0	0	0	1	0	0	0	0	0	0	0	0	0
hsa-miR-219-2-3p|{isomiR}|61_82|sub.79.C>T;sub.81.G>A	0	0	0	0	0	0	0	0	0	0	0	0	0	0	0	0	0	0	0	0	0	0	0	0	0	0	0	0	0	0	0	0	0	0	0	0	0	0	0	1	0	0	0	0	0	0	0	0	0
hsa-miR-125b-1-5p|{isomiR}|14_38|sub.34.G>C;sub.37.G>T	0	0	0	0	0	0	0	0	0	0	0	0	0	0	0	0	0	0	0	0	0	0	0	0	0	0	0	0	0	0	0	0	0	0	0	0	0	0	0	0	0	0	0	0	1	0	0	0	0
hsa-miR-517c-3p|{isomiR}|57_81|sub.80.C>G	0	0	0	0	0	0	0	0	0	0	0	0	0	0	0	0	0	0	0	0	0	0	0	0	0	0	0	0	0	0	0	0	0	0	0	1	0	0	0	0	0	0	0	0	0	0	0	0	0
hsa-miR-30a-5p|{isomiR}|5_27|sub.10.A>C	1	0	6	0	1	1	0	5	3	0	1	0	2	16	11	0	0	0	0	1	1	0	0	2	5	1	0	2	1	18	13	0	0	0	0	0	1	1	0	0	0	0	0	0	0	0	0	0	0
hsa-miR-340-3p|{isomiR}|57_78|sub.74.A>G;sub.77.G>A	0	0	0	0	0	0	0	0	0	0	0	0	0	0	0	0	0	0	0	0	0	0	0	0	0	0	0	0	0	0	0	0	0	0	0	0	0	0	0	1	0	0	0	0	0	0	0	0	0
hsa-miR-143-3p|{isomiR}|60_81|sub.68.A>G;sub.80.C>G	0	1	0	1	0	0	0	0	1	0	0	0	1	0	0	1	3	0	1	0	0	1	0	1	0	0	0	0	0	0	0	0	0	1	0	0	2	2	0	0	0	0	0	0	0	0	0	1	0
hsa-miR-23b-3p|{isomiR}|58_80|sub.75.A>C	0	0	0	0	0	0	0	0	1	0	0	0	0	0	0	0	0	0	0	0	0	0	0	0	1	0	0	0	0	0	0	0	1	1	0	0	1	5	19	5	1	1	0	3	4	9	10	0	2
hsa-miR-491-5p|{isomiR}|15_35|sub.27.T>C	0	0	0	1	0	0	0	0	0	0	0	0	1	0	0	0	0	0	0	0	0	0	0	0	0	0	0	0	0	0	0	0	0	0	0	0	0	0	0	0	0	0	0	0	0	0	0	0	0
hsa-miR-328-3p|{isomiR}|48_68|sub.49.G>A	0	0	0	0	0	0	0	0	0	0	0	0	0	0	0	0	0	0	0	0	0	0	0	0	0	0	0	0	0	0	0	0	0	0	0	0	0	0	0	0	0	0	0	0	0	0	2	0	0
hsa-miR-145-5p|{isomiR}|15_37|sub.25.C>A;sub.33.T>C	0	0	0	0	0	0	0	0	0	0	0	0	0	0	0	0	0	0	0	0	0	0	0	0	0	0	0	0	0	0	0	0	0	0	0	0	0	1	0	0	0	0	0	0	0	0	1	0	0
hsa-miR-181b-1-5p|{isomiR}|37_59|sub.58.T>C	0	0	0	0	0	0	0	0	0	0	0	0	0	0	0	0	0	0	0	0	0	0	0	0	0	0	0	0	0	0	0	0	0	0	0	0	0	0	0	0	0	0	0	0	1	0	0	0	0
hsa-let-7b-5p|{isomiR}|6_26|sub.23.G>A;sub.25.T>G	0	0	0	0	0	0	0	0	0	0	0	0	0	0	0	0	0	0	0	0	0	0	0	0	0	0	0	0	0	0	0	0	1	0	0	0	0	0	0	1	0	0	0	0	0	0	0	0	0
hsa-miR-140-3p|{isomiR}|62_83|sub.76.C>G	0	0	0	0	0	0	0	0	0	0	0	0	0	0	0	0	0	0	0	0	0	1	0	0	0	0	0	0	1	0	0	0	0	0	0	0	0	0	0	0	0	0	0	0	0	0	0	0	0
hsa-miR-331-3p|{isomiR}|60_81|sub.61.C>G	0	0	0	0	0	0	0	0	0	1	0	0	0	1	0	0	0	0	0	0	0	0	0	0	0	1	0	0	0	0	1	0	0	0	0	0	0	0	0	0	0	0	0	0	0	0	0	0	0
hsa-miR-660-5p|{isomiR}|16_37|sub.31.G>A	0	0	0	0	0	0	0	0	0	0	0	0	0	0	1	0	0	0	0	0	0	1	0	0	0	0	0	0	0	0	0	0	0	0	0	0	0	0	0	0	0	0	0	0	0	0	0	0	0
hsa-miR-548w-5p|{isomiR}|5_26|sub.24.T>A	0	0	0	0	0	0	0	0	0	0	0	0	0	0	0	0	0	0	0	0	0	0	0	0	0	0	0	0	0	0	0	0	0	0	2	1	0	0	0	0	0	0	0	0	0	0	0	0	0
hsa-let-7b-3p|{isomiR}|60_82|sub.81.T>A	0	0	0	0	0	0	0	0	0	0	0	0	0	0	0	0	0	0	0	0	0	0	0	0	0	0	0	0	0	0	0	0	0	1	0	0	0	0	0	0	0	0	0	0	0	0	0	0	0
hsa-miR-376c-3p|{isomiR}|42_62|sub.49.A>G;sub.58.C>A	0	0	0	0	0	0	0	0	0	0	0	0	0	0	0	0	0	0	0	0	0	0	0	0	0	0	0	0	0	0	0	0	0	0	5	9	4	0	0	1	0	0	0	0	0	0	0	0	0
hsa-miR-26b-5p|{isomiR}|12_32|sub.12.T>G	0	0	0	0	1	0	0	0	0	0	0	0	0	0	0	0	0	0	0	1	0	1	0	0	0	0	0	0	0	0	0	0	0	0	0	0	0	0	0	0	0	0	0	0	0	0	0	0	0
hsa-miR-1291-5p|{isomiR}|12_40|sub.35.G>A	0	0	0	0	0	0	0	0	0	0	0	0	0	0	0	0	0	0	0	0	0	0	0	0	0	0	0	0	0	0	0	0	0	0	0	0	0	0	0	0	0	0	0	1	0	0	0	0	0
hsa-miR-1975-3p|{isomiR}|44_63|sub.62.C>A	0	0	0	0	0	0	0	0	0	0	0	0	0	0	0	0	0	0	0	0	0	0	0	0	0	0	0	0	0	0	0	0	0	0	0	0	0	0	0	0	0	0	0	0	1	0	0	0	0
hsa-miR-1303-3p|{isomiR}|52_73|sub.54.A>G	0	0	0	0	0	0	0	2	0	0	0	0	0	0	0	0	0	0	0	0	0	0	0	0	0	0	0	0	0	0	0	0	0	0	0	0	0	0	0	0	0	0	0	0	0	0	0	0	0
hsa-miR-128-1-3p|{isomiR}|46_67|	0	0	0	0	0	0	0	0	0	0	0	0	0	0	0	0	0	0	0	0	0	0	0	0	0	0	0	0	0	0	0	0	0	0	0	0	0	0	0	1	0	0	0	0	0	0	0	0	0
hsa-miR-517a-3p|{isomiR}|53_78|sub.76.A>C	0	0	0	0	0	0	0	0	0	0	0	0	0	0	0	0	0	0	0	0	0	0	0	0	0	0	0	0	0	0	0	0	0	0	0	2	0	0	0	0	0	0	0	0	0	0	0	0	0
hsa-miR-513c-5p|{isomiR}|13_34|sub.13.T>C	0	0	0	0	0	1	2	0	0	0	0	0	0	0	0	0	0	0	0	0	0	2	0	0	0	0	0	0	0	0	0	0	0	0	0	0	0	0	0	0	0	0	0	0	0	0	0	0	0
hsa-miR-518d-3p|{isomiR}|51_75|sub.73.G>T	0	0	0	0	0	0	0	0	0	0	0	0	0	0	0	0	0	0	0	0	0	0	0	0	0	0	0	0	0	0	0	0	0	0	0	1	0	0	0	0	0	0	0	0	0	0	0	0	0
hsa-miR-496-3p|{isomiR}|55_75|sub.74.C>G	0	0	0	0	0	0	0	0	0	0	0	0	0	0	0	0	0	1	0	0	0	0	0	0	0	0	0	0	0	0	0	0	0	0	0	0	0	0	0	0	0	0	0	0	0	0	0	0	0
hsa-miR-140-3p|{isomiR}|61_83|sub.73.G>A	0	0	0	0	1	0	0	0	0	0	0	0	0	1	0	1	0	0	0	0	0	0	0	1	0	0	0	0	0	1	0	0	0	0	0	0	0	1	0	0	1	0	0	0	0	1	0	0	0
hsa-miR-487b-3p|{isomiR}|50_71|sub.50.A>T;sub.52.T>G	0	0	0	0	0	0	0	0	0	0	0	0	0	0	0	0	0	0	0	0	0	0	0	0	0	0	0	0	0	0	0	0	0	0	0	0	2	0	0	0	0	0	0	0	0	0	0	0	0
hsa-miR-517c-3p|{isomiR}|56_76|sub.63.A>C	0	0	0	0	0	0	0	0	0	0	0	0	0	0	0	0	0	0	0	0	0	0	0	0	0	0	0	0	0	0	0	0	0	0	1	1	6	0	0	0	0	0	0	0	0	0	0	0	0
hsa-miR-671-amb|{isomiR}|50_73|	0	0	0	0	0	0	0	0	0	0	0	0	0	0	0	0	0	0	0	0	0	2	0	0	0	0	0	0	0	0	0	0	0	0	0	0	0	0	0	0	0	0	0	0	0	0	0	0	0
hsa-miR-382-5p|{isomiR}|10_32|sub.14.T>C	0	0	0	0	0	0	0	0	0	0	0	0	0	0	0	0	0	0	1	0	0	0	0	0	0	0	1	0	0	0	0	0	1	0	0	1	0	0	0	0	0	0	0	0	0	0	0	0	0
hsa-miR-664-5p|{isomiR}|10_31|sub.27.A>C	0	0	0	0	0	0	0	0	0	0	0	0	0	0	0	0	0	0	0	0	0	0	0	0	0	0	0	0	0	0	0	0	0	0	0	0	1	0	0	0	0	0	0	0	0	0	0	0	0
hsa-miR-548w-3p|{isomiR}|47_67|sub.51.C>A;sub.62.T>A	0	0	0	0	0	0	0	0	0	0	0	0	0	0	0	0	0	0	0	0	0	0	0	0	0	0	0	0	0	0	0	0	0	0	0	0	1	0	0	0	0	0	0	0	0	0	0	0	0
hsa-miR-1975-3p|{isomiR}|39_60|sub.58.A>T	0	0	0	0	0	0	0	0	0	0	0	0	0	0	0	0	0	0	0	0	0	0	0	0	0	0	0	0	0	0	0	0	0	0	0	0	0	1	0	0	0	0	0	0	0	0	0	0	0
hsa-miR-10b-5p|{isomiR}|29_50|	0	0	0	0	0	0	0	0	0	0	0	0	0	0	0	0	0	0	0	0	0	0	0	0	0	0	0	0	0	1	0	0	0	0	0	0	0	0	0	0	0	0	0	0	0	0	0	0	0
hsa-miR-342-3p|{isomiR}|60_86|	15	18	6	0	2	1	2	2	3	4	8	14	17	6	3	10	14	4	8	0	3	0	0	1	2	5	7	29	24	7	5	4	2	3	7	1	7	10	2	2	1	0	1	2	3	9	1	2	0
hsa-miR-7-2-3p|{isomiR}|71_91|sub.80.C>A;sub.90.T>C	0	0	0	0	0	0	0	0	0	0	0	0	0	0	0	0	0	0	0	0	0	0	0	0	0	0	0	0	0	0	0	0	0	0	0	0	0	3	0	0	0	1	1	0	0	1	1	0	0
hsa-miR-134-5p|{isomiR}|7_28|sub.14.G>A	0	0	0	1	0	0	0	0	0	0	0	0	0	0	0	0	0	0	0	0	0	0	0	0	0	0	0	0	0	0	0	0	0	0	0	0	0	0	0	0	0	0	0	0	0	0	0	0	0
hsa-let-7a-2-3p|{isomiR}|48_69|sub.64.G>A	0	0	0	0	0	0	0	0	0	0	0	0	0	0	0	0	0	0	0	0	0	0	0	0	0	0	0	0	0	0	0	0	0	0	0	0	0	0	0	1	0	0	0	0	0	0	0	0	0
hsa-miR-944-3p|{isomiR}|53_75|	2	1	0	1	0	0	0	0	0	0	0	0	0	0	0	3	5	2	0	1	0	0	1	0	0	0	1	0	0	0	0	4	0	0	0	0	1	0	0	0	0	0	0	0	0	0	0	0	0
hsa-miR-218-2-5p|{isomiR}|22_44|sub.22.C>A;sub.40.C>G	0	0	0	0	0	0	0	0	0	0	0	0	0	0	0	0	0	0	0	0	0	0	0	0	0	0	0	0	0	0	0	0	0	0	0	0	0	0	0	1	0	0	0	0	0	0	0	0	0
hsa-let-7f-1-5p|{isomiR}|7_28|sub.27.T>C	0	0	0	1	0	0	0	0	0	0	0	1	1	1	0	0	0	0	0	0	0	0	0	0	0	0	1	0	0	1	0	0	0	0	0	0	0	1	0	1	0	0	0	0	0	0	0	0	0
hsa-miR-339-5p|{isomiR}|14_36|sub.35.C>A	10	5	3	9	2	6	1	4	4	5	0	11	6	8	11	7	15	3	6	4	0	1	3	8	0	2	1	3	9	5	2	10	0	2	5	4	4	12	4	1	1	1	4	2	2	3	29	15	1
hsa-miR-518b-3p|{isomiR}|50_69|sub.65.T>C	0	0	0	0	0	0	0	0	0	0	0	0	0	0	0	0	0	0	0	0	0	0	0	0	0	0	0	0	0	0	0	0	0	0	1	1	3	0	0	0	0	0	0	0	0	0	0	0	0
hsa-miR-320c-1-3p|{isomiR}|49_70|sub.54.C>A	0	0	0	0	0	0	0	0	0	0	0	0	0	0	0	0	0	0	0	0	0	0	0	0	0	0	0	0	0	1	0	0	0	0	0	0	0	0	0	0	0	0	0	0	0	0	0	0	1
hsa-miR-146a-5p|{isomiR}|20_41|sub.20.T>A	0	0	0	0	0	0	0	0	0	0	0	0	0	0	0	0	0	0	0	0	0	1	0	0	0	0	0	0	0	0	0	0	0	0	0	0	0	1	0	0	0	0	0	0	0	0	0	0	0
hsa-miR-1259-3p|{isomiR}|70_92|sub.81.T>C	0	0	0	0	0	0	0	0	0	0	0	0	0	0	0	0	0	1	0	0	0	0	0	0	0	0	0	0	0	0	0	0	0	0	0	0	0	0	0	0	0	0	0	0	0	0	0	0	0
hsa-miR-526b-5p|{isomiR}|13_34|sub.29.T>G;sub.31.T>A	0	0	0	0	0	0	0	0	0	0	0	0	0	0	0	0	0	0	0	0	0	0	0	0	0	0	0	0	0	0	0	0	1	0	0	0	0	0	0	0	0	0	0	0	0	0	0	0	0
hsa-miR-891a-5p|{isomiR}|10_36|	0	0	0	0	0	1	0	0	0	0	0	0	0	0	0	0	0	0	0	0	0	0	0	0	0	0	0	0	0	0	0	0	0	0	0	0	0	0	0	0	0	0	0	0	0	0	0	0	0
hsa-miR-22-3p|{isomiR}|51_73|sub.69.A>C	0	0	0	0	0	0	0	0	0	0	0	0	0	0	0	0	0	0	0	0	0	0	0	0	0	0	0	0	0	0	0	0	0	0	0	0	0	0	0	0	0	0	0	0	0	0	0	0	1
hsa-miR-200b-3p|{isomiR}|56_77|sub.62.T>A	0	0	0	0	0	0	0	0	0	0	0	0	0	0	0	0	0	0	0	0	0	0	0	0	0	0	0	0	0	0	1	0	0	0	0	0	0	0	0	0	0	0	0	0	0	0	0	0	0
hsa-miR-34b-3p|{isomiR}|50_71|sub.66.G>A;sub.69.A>G	0	0	0	0	0	0	0	0	0	0	0	0	0	0	0	0	0	0	0	0	0	0	0	0	0	0	0	0	0	0	0	0	0	0	0	0	0	5	0	0	0	0	0	0	0	0	0	0	0
hsa-miR-127-5p|{isomiR}|20_40|	0	0	0	0	0	0	3	0	0	0	0	0	0	0	0	0	1	0	0	0	0	0	0	0	2	0	0	0	0	0	0	0	0	0	0	1	0	0	0	0	0	0	0	0	0	0	0	0	0
hsa-miR-3135-3p|{isomiR}|41_60|sub.43.T>C	0	0	0	0	0	0	0	0	0	0	0	0	0	0	0	0	0	0	0	0	0	0	0	0	0	0	0	0	0	0	0	1	0	0	0	0	0	0	0	0	0	0	0	0	0	0	0	0	0
hsa-miR-615-3p|{isomiR}|56_76|	0	0	0	0	0	0	0	0	0	0	0	0	0	1	0	0	0	0	0	0	0	0	0	0	0	0	0	0	0	0	0	0	0	0	0	0	0	0	0	0	0	0	0	0	0	0	0	0	0
hsa-miR-590-5p|{isomiR}|14_35|	171	299	52	69	80	34	60	234	213	157	124	277	312	182	152	128	201	282	139	76	83	35	66	208	204	166	126	285	316	163	173	137	11	17	50	58	72	51	10	17	4	3	3	6	5	6	32	9	10
hsa-miR-497-5p|{isomiR}|23_44|sub.24.A>G;sub.43.T>A	0	1	2	0	2	0	0	0	0	0	0	0	0	1	0	0	0	0	0	0	0	0	0	0	0	0	0	0	0	1	0	0	0	0	0	0	0	1	0	0	0	0	0	0	0	0	0	0	0
hsa-miR-30b-5p|{isomiR}|16_36|sub.32.T>C	3	6	3	0	3	1	1	3	3	0	1	3	1	3	2	1	0	3	4	1	1	2	0	4	3	1	0	4	1	2	1	2	27	14	240	239	211	290	11	4	0	1	5	11	5	42	47	2	20
hsa-miR-491-5p|{isomiR}|15_37|sub.36.G>T	0	0	0	0	0	0	0	0	0	0	0	0	0	0	0	0	0	0	0	0	0	0	0	0	0	0	0	0	0	0	0	0	0	0	0	0	0	0	0	0	0	1	0	0	0	0	0	0	0
hsa-miR-320a-3p|{isomiR}|47_68|sub.48.A>C;sub.64.G>A	0	0	0	0	0	0	0	0	0	0	0	0	0	0	0	0	0	0	0	0	0	0	0	0	0	0	0	0	0	0	0	0	0	0	0	2	1	0	0	1	0	0	0	0	0	0	0	0	0
hsa-miR-34c-5p|{isomiR}|11_32|sub.28.T>A	0	0	0	0	0	0	0	0	0	0	0	0	0	0	0	0	0	0	0	0	0	0	0	0	0	0	0	0	0	0	0	0	0	2	0	0	1	22	0	0	0	0	0	0	0	0	0	0	1
hsa-miR-101-1-5p|{isomiR}|10_30|sub.26.G>A	0	0	0	0	0	0	0	0	0	0	0	0	0	0	0	0	0	0	0	0	0	0	0	0	0	0	0	1	0	0	0	0	0	0	0	0	0	2	2	10	2	0	0	0	0	3	0	1	0
hsa-miR-582-5p|{isomiR}|15_37|sub.22.T>C	0	1	0	0	0	0	0	0	0	0	0	0	1	1	0	0	0	1	1	0	0	0	0	0	0	0	0	0	0	3	0	0	0	0	0	0	0	0	0	0	0	0	0	0	0	0	0	0	0
hsa-miR-483-5p|{isomiR}|8_29|sub.25.G>A;sub.28.G>A	0	0	0	0	0	0	0	0	0	0	0	0	0	0	0	0	0	0	0	0	0	0	0	0	0	0	0	0	0	0	0	0	0	0	1	0	0	0	0	0	0	0	0	0	0	0	0	0	0
hsa-miR-106a-5p|{hsa-miR-106a}|12_34|	6568	411	66	270	219	427	350	242	157	228	174	283	236	4231	2925	3706	6068	394	101	221	190	404	348	233	183	214	176	309	236	3822	2803	3192	29	53	46	50	64	28	38	109	9	32	12	326	284	57	63	5	31
hsa-miR-433-3p|{isomiR}|63_82|sub.80.G>A	0	0	0	0	0	0	0	0	0	0	0	0	0	0	0	0	0	0	0	0	0	0	0	0	0	0	0	0	0	0	0	0	0	0	0	0	1	0	0	4	0	0	0	0	0	0	0	0	0
hsa-miR-99a-5p|{isomiR}|12_34|sub.31.G>A;sub.33.G>T	0	0	0	0	0	0	0	0	0	1	0	0	0	1	0	0	0	0	0	0	0	0	0	0	0	0	1	0	0	0	1	0	1	0	0	0	0	0	14	12	5	5	0	6	4	3	16	0	10
hsa-miR-331-3p|{isomiR}|61_80|sub.68.G>T	0	0	0	0	0	0	0	0	0	0	0	0	0	0	0	0	0	0	0	0	0	0	0	0	0	0	0	0	0	0	0	1	0	0	0	0	0	0	0	0	0	0	0	0	0	0	0	0	0
hsa-miR-27b-5p|{isomiR}|18_40|sub.25.A>G	0	0	0	0	0	0	0	0	0	0	0	0	0	0	0	0	0	0	0	0	0	0	0	1	0	0	0	0	0	0	1	0	0	0	0	0	0	0	0	0	0	0	0	0	0	0	0	0	0
hsa-miR-99b-3p|{isomiR}|44_66|sub.44.C>A	0	0	0	0	0	0	0	0	0	0	0	0	0	0	0	0	0	0	0	0	0	0	0	0	0	0	0	0	0	0	0	0	0	0	0	0	0	0	0	0	0	0	0	0	0	0	1	0	0
hsa-miR-191-5p|{isomiR}|14_39|sub.34.G>A	0	0	0	0	0	0	0	0	0	0	0	0	0	0	0	0	0	0	0	0	0	0	0	0	0	0	0	0	0	0	0	0	0	0	0	0	0	1	0	0	0	0	0	0	0	0	0	0	0
hsa-miR-525-3p|{isomiR}|52_74|sub.69.A>G;sub.73.T>C	0	0	0	0	0	0	0	0	0	0	0	0	0	0	0	0	0	0	0	0	0	0	0	0	0	0	0	0	0	0	0	0	0	0	1	3	2	0	0	0	0	0	0	0	0	0	0	0	0
hsa-miR-320a-3p|{isomiR}|47_69|sub.48.A>G	1	5	8	5	0	3	3	4	5	2	5	0	3	0	2	0	0	5	12	3	6	2	5	3	2	0	3	0	3	2	1	1	0	0	4	2	4	0	0	0	0	0	0	0	0	0	0	0	0
hsa-miR-378c-5p|{isomiR}|10_32|sub.10.A>C;sub.31.G>C	0	0	0	0	0	0	0	0	0	0	0	0	0	0	0	0	0	0	0	0	0	0	0	0	0	0	0	0	0	0	0	0	0	0	0	1	0	0	1	0	0	0	0	0	0	0	0	0	0
hsa-miR-205-5p|{isomiR}|33_56|sub.52.C>T	1	0	0	0	0	0	0	0	0	0	0	0	0	0	0	0	0	0	0	0	0	0	0	0	0	0	0	0	0	0	0	0	1	0	0	0	0	0	0	0	0	0	0	0	2	1	1	0	0
hsa-miR-15a-5p|{isomiR}|13_34|sub.32.G>A	1	0	0	2	0	0	0	0	0	0	0	0	1	0	0	0	2	0	0	0	0	0	0	0	0	1	0	0	0	0	0	0	0	8	0	0	0	0	8	6	5	2	3	5	31	12	13	0	5
hsa-miR-451-5p|{isomiR}|16_40|sub.17.A>G;sub.19.C>T	0	0	0	0	0	0	0	0	0	0	0	0	0	0	0	0	0	0	0	0	0	0	0	0	0	0	0	0	0	0	0	0	0	0	0	0	0	1	0	0	0	0	0	0	1	0	0	0	0
hsa-miR-30a-5p|{isomiR}|6_27|sub.7.T>A;sub.26.G>T	0	0	0	0	0	0	0	0	0	0	0	0	0	0	0	0	0	0	0	0	0	0	0	0	0	0	0	0	0	0	0	0	0	0	0	0	0	1	0	0	0	0	0	0	0	0	0	0	0
hsa-miR-449a-5p|{isomiR}|15_38|sub.35.G>A	0	0	0	0	0	0	0	0	0	0	0	0	0	0	0	0	0	0	0	0	0	0	0	0	0	0	0	0	0	0	0	0	0	0	0	0	0	1	0	0	0	0	0	0	0	1	0	0	0
hsa-miR-24-1-5p|{isomiR}|4_23|	14	15	24	39	48	22	19	60	55	17	21	31	23	39	28	14	18	15	19	35	55	18	17	54	41	17	21	15	27	26	21	10	3	4	2	11	8	7	12	9	2	6	1	8	1	3	13	1	3
hsa-miR-26b-5p|{isomiR}|11_33|sub.29.G>T;sub.31.T>A	0	0	0	0	0	0	0	0	0	0	0	0	0	0	0	0	0	0	0	0	0	0	0	0	0	0	0	0	0	0	0	0	0	0	0	0	0	0	0	0	0	0	0	0	0	0	1	0	0
hsa-miR-451-5p|{isomiR}|17_38|sub.17.A>G;sub.36.T>G	0	0	0	0	0	0	0	0	0	0	0	0	0	0	0	0	0	0	0	0	0	0	0	0	0	0	0	0	0	0	0	0	0	0	0	3	2	5	0	0	0	0	0	0	0	0	0	0	0
hsa-miR-23a-3p|{isomiR}|44_64|sub.45.T>G;sub.63.C>T	0	0	0	0	0	0	0	0	0	0	0	0	0	0	0	0	0	0	0	0	0	0	0	0	0	0	0	0	0	0	0	0	0	0	1	1	1	0	0	0	0	0	0	0	0	0	0	0	0
hsa-miR-219-2-3p|{isomiR}|61_82|sub.71.C>T	0	0	0	0	0	0	0	0	0	0	0	0	0	0	0	0	0	0	0	0	0	0	0	0	0	0	0	0	0	0	0	0	0	0	0	0	0	0	0	1	0	0	0	0	0	0	0	0	0
hsa-miR-1-2-3p|{isomiR}|52_79|sub.68.A>G	0	0	0	0	0	0	0	0	0	0	0	0	0	0	0	0	0	0	0	0	0	0	0	0	0	0	0	0	0	0	0	0	0	0	0	0	0	0	1	0	0	0	0	0	0	0	0	0	0
hsa-miR-125a-5p|{isomiR}|14_35|sub.20.A>G;sub.31.C>A	0	0	0	0	0	0	0	0	0	0	0	0	0	0	0	0	0	0	0	0	0	0	0	0	0	0	0	0	0	0	0	0	0	1	0	0	0	0	0	0	0	0	1	0	0	0	1	0	0
hsa-miR-361-5p|{isomiR}|5_27|sub.13.A>G	0	1	0	0	0	1	0	0	0	0	0	0	0	0	0	0	0	0	0	0	0	0	0	0	1	0	0	0	0	0	0	0	0	0	0	0	0	0	0	0	0	0	0	0	0	0	0	0	0
hsa-miR-1975-5p|{isomiR}|7_29|sub.28.T>G	0	0	0	0	0	0	0	0	0	0	0	0	0	0	0	0	0	0	0	0	0	0	0	0	0	0	0	0	0	0	0	0	0	0	0	0	0	0	0	0	0	0	0	0	0	0	0	1	0
hsa-miR-451-5p|{isomiR}|16_35|sub.20.C>A	6	1	1	2	0	2	0	0	0	0	0	0	0	0	0	1	5	1	2	0	1	2	1	1	0	0	0	1	0	0	0	1	0	0	0	0	0	2	0	0	0	0	0	0	1	0	2	0	0
hsa-miR-1979-5p|{isomiR}|6_32|sub.28.G>A	12	1	0	2	1	0	1	1	1	0	0	0	0	0	1	11	14	0	0	1	1	1	0	2	2	1	1	2	1	2	0	6	4	21	1	3	1	64	68	259	49	85	37	40	0	42	41	0	23
hsa-miR-624-5p|{isomiR}|15_38|sub.37.G>A	0	0	0	0	0	0	0	0	0	0	0	1	0	0	1	1	0	0	0	0	0	0	0	0	0	0	0	0	0	1	0	2	0	0	0	0	0	0	0	0	0	0	0	0	0	0	0	0	0
hsa-miR-1283-1-3p|{isomiR}|52_73|sub.72.G>A	0	0	0	0	0	0	0	0	0	0	0	0	0	0	0	0	0	0	0	0	0	0	0	0	0	0	0	0	0	0	0	0	0	0	7	11	11	0	0	0	0	0	0	0	0	0	0	0	0
hsa-miR-301a-3p|{isomiR}|50_73|sub.71.G>A	1	0	0	0	0	0	0	0	1	0	0	0	0	0	0	0	0	0	0	0	0	0	0	0	0	0	0	0	0	0	0	0	0	0	0	0	0	0	0	0	0	0	0	0	0	0	0	0	0
hsa-miR-186-5p|{isomiR}|14_35|sub.14.C>T;sub.34.C>G	0	0	0	0	0	0	0	0	0	0	0	0	0	0	0	0	0	0	0	0	0	0	0	0	0	0	0	0	0	0	0	0	0	0	0	0	0	0	0	0	0	0	0	0	0	0	1	0	0
hsa-miR-1285-1-amb|{isomiR}|30_49|sub.39.C>T	0	0	0	0	0	0	0	0	0	0	0	0	0	0	0	0	1	0	0	0	0	0	0	0	0	0	0	0	0	0	0	0	0	0	0	0	0	0	0	0	0	0	0	0	0	0	0	0	0
hsa-miR-451-5p|{isomiR}|16_41|sub.22.T>C;sub.36.T>A	0	0	0	0	0	0	0	0	0	0	0	0	0	0	0	0	0	0	0	0	0	0	0	0	0	0	0	0	0	0	0	0	0	0	0	0	0	0	0	0	0	0	0	0	0	0	1	0	0
hsa-miR-148b-3p|{isomiR}|63_83|sub.64.A>G	0	0	0	0	0	0	0	0	0	0	0	0	0	0	0	0	0	0	0	0	0	0	0	0	0	0	0	0	0	0	1	0	0	0	0	0	0	0	0	0	0	0	0	0	0	0	0	0	0
hsa-miR-4301-3p|{isomiR}|30_49|	0	0	0	0	0	0	0	0	0	0	0	0	0	0	0	0	0	0	0	0	0	0	0	0	0	0	0	0	0	1	0	0	0	0	0	0	0	0	0	0	0	0	0	0	0	0	0	0	0
hsa-miR-381-3p|{isomiR}|48_69|sub.49.A>G;sub.51.A>T	0	0	0	0	0	0	0	0	0	0	0	0	0	0	0	0	0	0	0	0	0	0	0	0	0	0	0	0	0	0	0	0	0	0	0	1	1	0	0	0	0	0	0	0	0	0	0	0	0
hsa-miR-192-3p|{isomiR}|65_85|sub.84.A>G	0	0	0	0	0	0	0	0	0	0	0	0	0	0	0	0	0	0	0	0	0	0	0	0	0	0	1	0	0	0	0	0	0	0	0	0	0	0	0	0	0	0	0	0	0	0	0	0	0
hsa-miR-451-5p|{isomiR}|16_41|sub.17.A>G	9	12	7	4	4	0	3	4	3	0	0	2	0	0	0	2	7	13	10	1	9	1	7	3	2	0	0	1	3	1	0	5	0	0	0	2	1	1	0	0	0	1	0	0	0	0	5	3	1
hsa-miR-543-3p|{isomiR}|46_71|sub.55.C>T	0	0	0	0	0	0	0	0	0	0	0	0	0	0	0	0	0	0	0	0	0	0	0	0	0	0	0	0	0	0	0	0	0	0	0	0	0	0	0	1	0	0	0	0	0	0	0	0	0
hsa-miR-495-3p|{isomiR}|49_68|sub.51.A>G	0	0	0	0	0	0	0	0	0	0	0	0	0	0	0	0	0	0	0	0	0	0	0	0	0	0	0	0	1	0	0	0	0	0	0	0	0	0	0	0	0	0	0	0	0	0	0	0	0
hsa-miR-193b-3p|{isomiR}|51_71|sub.51.A>C	0	0	0	0	0	0	0	0	0	0	0	0	0	0	0	0	0	0	0	0	0	0	0	0	0	0	0	0	0	0	0	0	0	0	0	1	0	0	0	0	0	0	0	0	0	0	0	0	0
hsa-miR-126-3p|{isomiR}|51_71|sub.68.A>C;sub.70.G>A	0	0	0	0	0	0	0	0	0	0	0	0	0	0	0	0	0	0	0	0	0	0	0	0	0	0	0	0	0	0	0	0	0	0	0	0	1	0	0	1	0	0	0	2	0	0	1	0	1
hsa-miR-148a-3p|{isomiR}|43_67|sub.65.C>G	0	0	0	0	0	0	0	0	0	0	0	0	0	0	0	0	0	0	1	0	0	0	0	0	0	0	0	0	0	0	0	0	0	0	0	0	0	0	0	0	0	0	0	0	1	0	0	0	0
hsa-miR-487b-3p|{isomiR}|50_71|sub.69.C>G	0	0	0	0	0	0	0	0	0	0	0	0	0	0	0	0	0	0	0	0	0	0	0	0	0	0	0	0	0	0	0	0	2	0	11	23	21	0	0	7	0	0	0	0	0	1	0	0	0
hsa-miR-93-3p|{isomiR}|49_71|sub.67.C>G	0	0	0	0	0	0	0	0	0	0	0	0	1	0	0	0	0	0	0	0	0	0	0	0	0	0	0	0	0	0	0	0	0	1	3	6	1	3	0	3	0	0	0	0	1	1	1	0	0
hsa-miR-146a-5p|{isomiR}|23_43|sub.42.G>A	0	0	0	0	0	0	0	0	0	0	0	1	0	0	0	0	0	0	0	0	0	0	0	0	0	0	0	0	0	0	0	1	0	0	0	0	0	1	0	0	0	0	1	0	0	0	0	0	0
hsa-miR-505-3p|{isomiR}|50_73|sub.68.T>A	0	0	0	0	0	0	0	1	0	0	0	0	0	0	0	0	0	0	0	0	0	0	0	0	0	0	0	0	0	0	0	0	1	8	0	0	0	3	3	4	3	0	1	4	2	0	13	0	12
hsa-let-7g-5p|{isomiR}|4_24|sub.10.A>T	0	1	0	0	0	0	0	0	0	0	0	0	0	1	0	3	2	0	0	0	0	0	0	0	0	0	1	0	0	0	0	1	0	0	0	0	0	0	0	0	0	0	0	0	0	0	0	0	0
hsa-miR-376a-1-5p|{isomiR}|7_28|sub.7.T>A	0	0	0	0	0	0	0	0	0	0	0	0	0	0	0	0	0	0	0	0	0	0	0	0	0	0	0	0	0	0	0	0	0	0	0	1	0	0	0	0	0	0	0	0	0	0	0	0	0
hsa-miR-185-5p|{isomiR}|14_35|sub.22.A>G;sub.27.A>G	0	0	0	0	0	0	0	0	0	0	0	0	0	0	0	1	0	0	0	0	0	0	0	0	0	0	0	0	0	0	0	0	0	0	1	0	0	0	0	0	0	0	0	0	0	0	0	0	0
hsa-miR-10b-5p|{isomiR}|27_47|sub.42.A>G	0	0	0	4	0	1	3	0	0	0	0	0	0	7	2	0	3	0	0	3	0	1	4	0	0	0	0	1	1	7	0	2	1	3	4	1	0	4	0	0	0	32	7	91	5	2	94	1	43
hsa-miR-21-3p|{isomiR}|45_65|sub.62.C>A;sub.64.G>A	0	0	0	0	0	0	0	0	0	0	0	0	0	0	0	0	0	0	0	0	0	0	0	0	0	0	0	0	0	0	0	0	0	0	0	0	0	0	0	0	2	0	0	0	0	0	0	0	0
hsa-miR-1826-5p|{isomiR}|3_22|sub.21.C>G	0	0	0	0	0	0	0	0	0	0	0	0	0	0	0	0	0	0	0	0	0	0	0	0	0	0	0	0	0	0	0	0	0	0	1	1	2	0	0	0	0	0	0	0	0	0	0	0	0
hsa-miR-34a-5p|{isomiR}|21_43|sub.21.T>G	1	0	0	2	2	0	0	0	1	0	1	0	0	0	0	1	2	0	0	0	0	0	0	0	0	1	0	0	1	0	0	0	0	0	1	2	1	0	0	0	1	1	0	0	0	0	1	0	0
hsa-miR-125b-2-5p|{isomiR}|16_38|sub.16.T>C;sub.18.C>T	0	0	0	0	0	0	0	0	0	0	0	0	0	0	0	0	0	0	0	0	0	0	0	0	0	0	0	0	0	0	0	0	0	0	0	0	0	0	0	0	0	0	0	0	0	0	0	0	1
hsa-miR-708-5p|{isomiR}|10_32|sub.31.G>A	31	4	2	40	38	4	1	3	3	0	1	4	1	14	3	25	59	3	7	44	48	3	5	3	5	0	0	0	1	7	3	41	0	0	0	0	3	9	1	37	0	5	1	2	9	0	62	20	23
hsa-miR-760-3p|{isomiR}|47_68|sub.67.A>C	0	0	0	0	0	0	0	0	0	0	0	0	0	0	0	0	0	0	0	0	0	0	0	0	0	0	0	0	0	0	0	0	0	0	0	0	0	0	0	1	0	0	0	0	0	0	0	0	0
hsa-miR-204-5p|{isomiR}|32_53|sub.49.T>G;sub.51.C>A	0	0	0	0	0	0	0	0	0	0	0	0	0	0	0	0	0	0	0	0	0	0	0	0	0	0	0	0	0	0	0	0	0	0	0	0	0	0	0	2	0	0	0	4	0	0	3	0	0
hsa-miR-20a-5p|{isomiR}|7_33|sub.29.G>T;sub.32.T>A	0	0	0	0	0	0	0	0	0	0	0	0	0	0	0	0	0	0	0	0	0	0	0	0	0	0	0	1	0	0	0	0	0	0	0	0	0	0	0	0	0	0	0	0	0	0	0	0	0
hsa-miR-326-3p|{isomiR}|59_80|sub.74.T>C;sub.77.A>G	0	0	0	0	0	0	0	0	0	0	0	0	0	0	0	0	0	0	0	0	0	0	0	0	0	0	0	0	0	0	0	0	0	0	0	0	0	0	0	0	0	0	1	0	0	0	0	0	0
hsa-miR-181a-2-3p|{isomiR}|76_97|sub.93.G>A;sub.95.A>T	0	0	0	0	0	0	0	0	0	0	0	0	0	0	0	0	0	0	0	0	0	0	0	0	0	0	0	0	0	0	0	0	0	0	0	1	1	1	0	1	0	0	0	0	0	0	0	0	0
hsa-miR-24-1-3p|{isomiR}|43_68|ext.68.N	1	7	11	1	2	2	1	11	10	12	12	9	9	10	14	3	0	4	6	3	4	4	1	11	9	9	7	1	3	3	6	1	19	7	68	71	89	24	15	4	3	1	1	10	3	0	21	0	14
hsa-miR-708-3p|{isomiR}|56_78|sub.74.C>G	0	0	0	0	0	0	0	0	0	0	0	0	0	0	0	0	0	0	0	0	0	0	0	0	0	0	0	0	0	0	0	0	0	0	0	0	0	0	0	1	0	0	0	0	0	0	0	0	0
hsa-miR-548h-3-3p|{isomiR}|68_90|	0	0	0	0	0	0	0	0	0	1	0	0	0	0	0	0	0	0	0	0	0	0	0	0	0	0	0	0	0	0	0	0	0	0	0	0	1	0	0	0	0	0	0	0	0	0	0	0	0
hsa-miR-199b-5p|{isomiR}|25_48|sub.41.T>C;sub.44.G>A	0	0	0	0	0	0	0	0	0	0	0	0	0	0	0	0	0	0	0	0	0	0	0	0	0	0	0	0	0	0	0	0	0	0	0	0	0	0	1	0	0	0	0	0	0	0	0	0	0
hsa-miR-199b-5p|{isomiR}|25_44|sub.36.G>A	0	0	0	0	0	0	0	0	0	0	0	0	0	0	0	0	0	0	0	0	0	0	0	0	0	0	0	0	0	0	0	0	0	0	0	0	0	0	0	0	0	0	0	0	0	0	0	1	0
hsa-miR-93-5p|{isomiR}|10_29|	48	6	57	19	9	4	11	8	6	2	8	14	10	11	12	47	39	15	66	17	17	7	6	5	9	8	8	12	18	14	13	51	7	46	12	25	20	10	5	8	5	2	2	2	9	7	16	6	20
hsa-miR-30e-5p|{isomiR}|17_37|sub.35.A>T	0	0	0	0	0	0	0	0	0	0	0	0	0	0	0	0	0	0	0	0	0	0	0	0	0	0	0	0	0	0	0	0	0	1	3	1	2	1	5	0	1	0	1	1	0	1	0	0	0
hsa-miR-1826-3p|{isomiR}|53_74|sub.53.T>C;sub.65.C>T	0	0	0	0	0	0	0	0	0	0	0	0	0	0	0	0	0	0	2	0	0	0	0	0	0	0	0	0	0	0	0	0	0	0	0	0	0	0	0	0	0	0	0	0	0	0	0	0	0
hsa-miR-29c-5p|{isomiR}|15_35|sub.34.T>G	3	0	0	0	0	0	0	0	1	0	0	0	1	0	0	0	1	1	0	1	0	1	0	2	1	3	0	0	1	1	2	0	0	2	20	18	17	69	3	10	0	3	12	1	4	0	54	2	5
hsa-miR-130b-3p|{isomiR}|50_69|sub.65.A>T	0	0	0	0	0	0	0	0	0	0	0	0	0	0	0	0	0	0	0	0	0	0	0	0	0	0	0	0	0	0	0	0	0	0	0	2	1	0	0	0	2	0	0	0	1	0	0	0	0
hsa-miR-532-5p|{isomiR}|20_42|	11	14	21	17	28	29	16	4	6	16	2	6	18	31	36	19	10	20	23	18	28	31	18	8	8	8	7	6	16	38	48	11	1	0	11	12	20	1	1	3	1	1	0	9	1	0	9	0	3
hsa-miR-145-5p|{isomiR}|15_34|	5956	9362	10565	63032	59285	24281	24734	10952	8872	2371	1788	8326	9270	10596	9329	3838	5611	8982	10741	53954	57864	23907	23596	10741	8804	2252	1661	7950	9114	9847	8795	3792	2658	4310	5246	8911	9342	18503	1766	1376	263	2644	1600	1694	1157	2066	175512	37999	33459
hsa-miR-197-3p|{isomiR}|48_67|sub.63.C>T	0	0	0	0	0	0	0	0	0	0	0	0	0	0	0	0	0	0	0	0	0	0	0	0	0	0	0	0	0	0	0	0	0	0	0	0	0	0	0	0	1	0	1	0	0	0	0	0	0
hsa-miR-151-5p|{isomiR}|9_31|sub.28.A>G;sub.30.T>G	0	0	0	0	0	0	0	0	0	0	0	0	0	0	0	0	0	0	0	0	0	0	0	0	0	0	0	0	0	0	0	0	0	0	1	0	0	0	0	0	0	0	0	0	0	0	0	0	0
hsa-miR-431-5p|{isomiR}|19_39|sub.37.G>T	0	0	0	0	0	0	0	0	0	0	0	0	0	0	0	0	0	0	0	0	0	0	0	0	0	0	0	0	0	0	0	0	1	0	2	6	6	0	0	0	0	0	0	0	0	0	0	0	0
hsa-miR-590-3p|{isomiR}|54_75|sub.61.T>C	1	0	0	0	0	0	0	0	0	0	0	0	0	0	0	0	0	0	1	0	0	0	0	0	0	0	1	0	0	0	0	0	0	0	0	0	0	0	0	0	0	0	0	0	0	0	0	0	0
hsa-miR-195-5p|{isomiR}|14_40|sub.39.G>C	0	0	0	0	0	0	0	0	0	0	0	0	0	0	0	0	0	0	0	0	0	0	0	0	0	0	0	0	0	0	0	0	0	0	0	0	0	0	0	0	0	0	0	0	0	0	1	0	0
hsa-miR-145-5p|{isomiR}|15_35|sub.15.G>A;sub.17.C>T	0	0	0	0	0	0	1	0	0	0	0	0	0	0	0	0	0	0	0	0	0	0	0	0	0	1	0	0	0	0	0	0	0	0	4	3	2	6	0	0	0	1	3	0	0	0	12	2	1
hsa-miR-887-3p|{isomiR}|47_74|sub.72.T>A	0	0	0	0	0	0	0	0	0	0	0	0	0	0	0	0	0	0	0	0	0	0	0	0	0	0	0	0	1	0	0	0	0	0	0	0	0	0	0	0	0	0	0	0	0	0	0	0	0
hsa-miR-423-5p|{isomiR}|16_36|sub.32.A>G	0	0	0	0	0	0	0	0	0	0	0	0	0	0	0	0	0	0	1	0	0	0	1	0	0	0	0	0	0	0	0	0	0	2	7	7	2	4	0	0	0	0	0	0	1	0	1	0	0
hsa-miR-20a-3p|{isomiR}|43_64|sub.62.A>G	0	0	0	0	0	0	0	0	0	0	0	0	0	0	0	0	0	0	0	0	0	0	0	1	0	0	0	0	0	0	0	1	0	0	0	0	0	0	0	0	0	0	0	0	0	0	1	0	0
hsa-miR-1979-5p|{isomiR}|4_32|sub.4.T>C;sub.31.T>G	0	0	0	0	0	0	0	0	0	0	0	0	0	0	0	0	0	0	0	0	0	0	0	0	0	0	0	0	0	0	0	0	0	0	0	0	0	0	0	0	1	0	0	0	0	0	0	0	0
hsa-miR-30a-5p|{isomiR}|6_29|sub.7.T>C	0	0	0	0	0	0	0	0	0	0	0	0	0	0	0	0	0	0	0	0	0	0	0	0	0	0	0	0	0	0	0	0	0	0	0	1	0	0	0	0	0	0	0	0	0	0	0	0	0
hsa-miR-151-5p|{isomiR}|10_30|sub.10.T>A;sub.12.G>C	0	0	0	0	0	0	0	0	0	0	0	0	0	0	0	0	0	0	0	0	0	0	0	0	0	0	0	0	0	0	0	0	0	0	0	0	0	0	0	0	0	0	0	0	0	0	0	0	1
hsa-miR-27b-3p|{isomiR}|60_82|sub.77.C>T;sub.80.C>G	0	0	0	0	0	0	0	0	0	0	0	0	0	0	0	0	0	0	0	0	0	0	0	0	0	0	0	0	0	0	0	0	0	0	2	0	0	0	0	0	0	0	0	0	0	0	0	0	0
hsa-miR-1975-5p|{isomiR}|0_20|sub.19.G>T	0	0	0	0	0	0	0	0	0	0	0	0	0	2	0	0	1	0	0	0	0	0	0	0	0	0	0	0	0	0	0	0	0	3	2	2	0	1	0	0	1	0	0	0	2	0	0	0	0
hsa-miR-34c-5p|{isomiR}|12_32|sub.12.A>G;sub.31.T>A	0	0	0	0	0	0	0	0	0	0	0	0	0	0	0	0	0	0	0	0	0	0	0	0	0	0	0	0	0	0	0	0	0	0	0	0	0	1	0	0	0	0	0	0	0	0	0	0	0
hsa-miR-1273-5p|{isomiR}|32_55|sub.54.T>C	0	0	0	0	0	0	1	0	0	0	0	0	0	0	0	0	0	0	0	0	0	0	0	0	0	0	0	0	0	0	0	0	0	0	0	0	0	0	0	0	0	0	0	0	0	0	0	0	0
hsa-miR-30a-5p|{isomiR}|5_31|sub.28.T>C;sub.30.T>A	0	0	0	0	0	0	0	0	0	0	0	0	0	0	0	0	0	0	0	0	0	0	0	0	0	0	0	0	0	0	0	0	0	0	0	0	0	1	0	0	0	0	0	0	0	0	0	0	0
hsa-miR-340-5p|{isomiR}|15_36|sub.15.T>A;sub.35.T>C	0	0	0	0	0	0	0	0	0	0	0	0	0	0	0	0	0	0	0	0	0	0	0	0	0	0	0	0	0	0	0	0	0	0	0	0	0	1	0	0	0	0	0	0	0	0	0	0	0
hsa-miR-494-3p|{isomiR}|51_71|sub.69.T>G	0	0	0	0	0	0	0	0	0	0	0	0	0	0	0	0	0	0	0	0	0	0	0	0	0	0	0	0	0	0	0	0	0	0	0	0	0	0	0	0	0	0	0	0	0	1	0	0	0
hsa-miR-182-5p|{isomiR}|25_46|sub.26.G>T	0	0	0	0	0	0	0	0	0	0	0	0	0	0	0	0	0	0	0	0	0	0	0	0	0	0	0	0	0	0	0	0	0	0	0	0	0	0	0	0	0	0	0	0	1	0	0	0	0
hsa-miR-138-1-5p|{isomiR}|22_46|sub.35.A>G	0	0	0	0	0	0	0	0	0	0	0	0	0	3	0	0	1	0	0	0	0	0	0	0	0	0	0	0	1	0	1	0	0	0	0	0	0	0	0	0	0	0	0	0	0	0	0	0	0
hsa-miR-1307-5p|{isomiR}|40_62|sub.61.C>T	0	0	2	0	0	0	0	0	0	2	0	1	0	0	0	0	0	0	1	0	0	0	0	0	0	0	0	0	0	0	0	0	0	0	0	0	0	0	1	0	0	0	0	0	0	1	0	0	0
hsa-miR-144-5p|{isomiR}|14_35|sub.30.T>C;sub.32.T>A	0	0	0	0	0	0	0	0	0	0	0	0	0	0	0	0	0	0	0	0	0	0	0	0	0	0	0	0	0	0	0	0	0	1	0	1	0	1	0	0	0	0	0	0	0	0	0	0	3
hsa-miR-425-5p|{isomiR}|14_36|sub.35.A>C	0	0	0	0	0	0	0	0	0	0	0	0	0	0	0	0	0	0	0	0	0	0	0	0	0	0	0	0	0	0	0	0	1	1	1	0	0	0	0	0	0	0	0	0	0	0	0	1	0
hsa-miR-455-3p|{isomiR}|51_73|sub.62.G>T	0	0	0	0	0	0	0	0	0	0	0	0	0	0	0	0	0	0	0	0	0	0	0	0	0	0	1	0	0	0	0	0	0	0	0	0	0	0	0	0	0	0	0	0	0	0	0	0	0
hsa-miR-18a-5p|{isomiR}|5_25|sub.14.T>C;sub.22.A>G	1	0	0	0	0	0	0	0	0	0	0	0	0	0	0	0	0	0	0	0	0	0	0	0	0	0	0	0	0	0	0	0	0	0	0	0	0	0	0	0	0	0	0	0	0	0	0	0	0
hsa-miR-320a-3p|{isomiR}|47_70|sub.61.G>A	0	0	0	0	2	0	0	2	0	1	0	0	0	0	1	1	1	0	2	1	2	0	0	0	2	1	2	0	0	0	0	1	0	0	0	0	0	0	0	0	0	0	0	0	0	0	0	0	0
hsa-miR-452-5p|{isomiR}|13_34|sub.27.G>A	1	0	1	0	0	0	1	0	1	0	0	0	0	0	1	0	0	0	0	0	0	0	0	1	1	0	0	0	0	0	0	0	0	0	0	0	0	0	0	0	0	0	0	0	0	0	0	0	0
hsa-miR-324-5p|{isomiR}|15_37|sub.34.G>A	0	0	0	0	0	0	0	0	0	0	0	1	0	1	0	0	0	0	0	0	0	0	0	0	0	1	0	3	0	0	0	0	0	5	3	3	4	8	7	30	8	10	7	0	1	3	3	0	1
hsa-miR-378-3p|{isomiR}|42_62|sub.60.A>T	0	0	0	0	0	0	0	0	0	0	1	0	0	0	0	0	0	0	0	0	0	0	0	0	0	0	0	0	0	0	0	0	1	0	7	9	4	0	29	1	4	1	1	0	3	0	8	1	5
hsa-miR-1826-5p|{isomiR}|3_24|sub.19.A>G;sub.22.G>A	0	0	0	0	0	0	0	0	0	0	0	0	0	0	0	0	0	0	0	0	0	0	0	0	0	0	0	0	0	0	0	0	0	0	0	0	0	0	0	0	0	0	0	0	0	0	0	0	1
hsa-miR-107-3p|{isomiR}|49_71|sub.56.T>A	1	0	4	1	1	4	0	10	2	5	2	2	1	5	5	0	0	0	5	1	0	1	0	8	0	4	1	3	0	6	7	0	0	1	1	0	0	0	0	0	0	0	0	0	0	0	0	0	0
hsa-miR-431-3p|{isomiR}|62_85|sub.81.T>A	0	0	0	0	0	0	0	0	0	0	0	0	0	0	0	0	0	0	0	0	0	0	0	0	0	0	0	0	0	0	0	0	0	0	0	0	0	0	0	1	0	0	0	0	0	0	0	0	0
hsa-miR-24-2-3p|{isomiR}|50_72|sub.51.G>A;sub.71.G>T	0	0	0	0	0	0	0	0	0	0	0	0	0	0	0	0	0	0	0	0	0	0	0	0	0	0	0	0	0	0	0	0	0	0	0	1	0	0	0	0	1	0	0	0	0	0	0	0	0
hsa-miR-15a-5p|{isomiR}|13_34|sub.16.C>A	1	0	0	0	0	0	0	0	0	0	0	0	0	0	0	0	0	0	0	0	0	0	0	0	0	0	0	0	0	1	0	0	0	0	0	0	0	0	0	0	0	0	0	0	0	0	0	0	0
hsa-let-7i-5p|{isomiR}|5_26|sub.5.T>A	4	0	0	2	0	0	0	0	1	0	0	1	1	0	0	0	2	0	0	0	0	0	0	0	1	0	0	1	1	0	1	1	0	0	0	0	0	0	0	0	0	0	0	0	0	0	0	0	0
hsa-miR-451-5p|{isomiR}|15_37|sub.34.A>C;sub.36.T>C	0	0	0	0	0	0	0	0	0	0	0	0	0	0	0	0	0	0	0	0	0	0	0	0	0	0	0	0	0	0	0	0	0	0	0	0	1	0	0	0	0	0	0	0	0	0	0	0	0
hsa-miR-181c-5p|{isomiR}|27_47|sub.33.A>G	0	0	0	0	0	0	0	0	0	0	0	0	0	0	0	0	0	0	0	0	0	0	0	0	0	0	0	0	0	1	0	0	0	0	0	0	0	0	0	0	0	0	0	0	0	0	0	0	0
hsa-miR-487a-3p|{isomiR}|48_69|sub.56.A>G;sub.68.T>A	0	0	0	0	0	0	0	0	0	0	0	0	0	0	0	0	0	0	0	0	0	0	0	0	0	0	0	0	0	0	0	0	0	0	0	0	0	0	0	1	0	0	0	0	0	0	0	0	0
hsa-miR-30e-5p|{isomiR}|15_38|sub.15.C>G	0	0	0	0	0	0	0	0	0	0	0	0	0	1	0	0	3	0	0	0	0	0	0	0	0	0	0	0	1	1	0	0	0	0	0	0	0	0	0	0	0	0	0	0	0	0	0	1	0
hsa-miR-1975-3p|{isomiR}|51_71|sub.58.A>G	0	0	0	1	0	0	0	0	0	0	0	0	0	0	0	0	0	0	0	0	0	0	0	0	0	0	0	0	0	0	0	0	0	0	0	0	0	0	0	0	0	0	0	0	0	0	0	0	0
hsa-miR-451-5p|{isomiR}|15_38|sub.15.G>C;sub.26.C>T	0	0	0	0	0	0	0	0	0	0	0	0	0	0	0	0	0	0	0	0	0	0	0	0	0	0	0	0	0	0	0	0	0	0	0	0	0	1	0	0	0	0	0	0	0	0	0	0	0
hsa-miR-29b-2-5p|{hsa-miR-29b-2-star}|10_31|	384	137	156	117	112	128	130	145	118	114	123	363	380	734	606	245	336	132	148	98	128	120	121	171	100	97	105	331	339	703	647	237	10	52	32	46	51	67	35	102	3	21	5	94	22	8	129	13	34
hsa-miR-624-3p|{isomiR}|51_70|sub.66.T>G	0	0	0	0	0	0	0	0	0	0	0	0	0	1	0	0	0	0	0	0	0	0	0	0	0	0	0	0	0	0	0	0	0	0	0	0	1	1	0	0	1	0	0	0	0	0	0	0	0
hsa-miR-30a-5p|{isomiR}|6_28|sub.9.A>C	0	0	0	0	0	0	0	0	0	0	0	0	0	0	0	0	0	0	0	1	0	0	0	0	0	0	0	0	0	1	0	0	0	0	0	2	0	1	0	0	0	0	0	0	0	0	0	0	0
hsa-miR-101-2-3p|{isomiR}|48_73|sub.71.A>C	0	0	0	0	0	0	0	0	0	0	0	0	0	0	0	0	0	0	0	0	0	0	0	0	0	0	0	0	0	0	0	0	0	0	0	0	0	0	0	0	0	0	0	0	0	0	1	0	0
hsa-miR-125a-5p|{isomiR}|14_41|sub.37.A>G	0	0	0	0	0	0	0	0	0	0	0	0	0	0	0	0	0	0	0	1	0	0	0	0	0	0	0	0	0	0	0	0	0	0	0	1	0	0	1	0	0	0	0	0	0	0	1	0	2
hsa-miR-376a-1-5p|{isomiR}|3_23|sub.8.A>G	0	0	0	2	0	0	0	0	0	0	0	0	1	0	0	0	0	0	0	0	0	0	0	0	0	0	0	0	0	0	0	0	0	0	0	0	2	0	0	2	0	0	0	0	0	0	0	0	0
hsa-miR-30e-5p|{isomiR}|16_39|sub.34.G>C;sub.38.C>T	0	0	0	0	0	0	0	0	0	0	0	0	0	0	0	0	0	0	0	0	0	0	0	0	0	0	0	1	0	0	0	0	0	0	0	0	0	0	1	0	0	0	0	1	0	0	1	0	0
hsa-miR-507-3p|{isomiR}|55_76|sub.75.A>T	0	0	0	0	0	2	1	0	0	0	0	0	0	1	0	0	0	0	0	0	0	2	0	0	0	0	0	0	0	0	0	0	0	0	0	0	0	0	0	0	0	1	0	0	0	0	0	0	0
hsa-miR-454-3p|{isomiR}|63_85|sub.63.T>C;sub.80.T>C	0	0	0	0	0	0	0	0	0	0	0	0	0	0	0	0	0	0	0	0	0	0	0	0	0	0	0	0	0	0	0	0	0	0	0	0	0	0	0	0	0	0	0	0	0	0	1	0	0
hsa-miR-181b-1-3p|{isomiR}|71_94|	0	0	0	0	0	0	0	0	0	0	0	0	0	0	0	0	1	0	0	0	0	0	0	0	0	0	0	0	0	0	0	0	0	0	0	0	0	0	0	0	0	0	0	0	0	0	0	0	0
hsa-miR-130a-5p|{isomiR}|14_34|sub.14.G>C	0	0	0	0	0	0	0	0	0	0	0	0	0	0	0	0	0	0	0	0	0	0	0	0	0	0	0	0	0	0	0	0	0	0	0	1	0	0	0	0	0	0	0	0	0	0	0	0	0
hsa-miR-7-2-3p|{isomiR}|70_91|sub.87.A>T;sub.89.C>A	0	0	0	0	0	0	0	0	0	0	0	0	0	0	0	0	0	0	0	0	0	0	0	0	0	0	0	0	0	0	0	0	0	0	0	0	0	0	0	1	0	0	0	0	0	0	0	0	0
hsa-miR-141-3p|{isomiR}|58_81|sub.80.C>A	1	0	5	1	0	0	0	0	0	0	0	0	0	0	0	1	1	1	1	0	0	0	0	0	0	0	0	0	0	0	0	0	1	0	2	2	3	1	0	0	0	0	0	0	1	2	3	0	0
hsa-miR-139-3p|{isomiR}|42_65|sub.51.G>A;sub.63.G>C	0	0	0	0	0	0	0	0	0	0	0	0	0	0	0	0	0	0	0	0	0	0	0	0	0	0	0	0	0	0	0	0	0	0	0	0	1	0	0	0	0	0	0	0	0	0	0	0	0
hsa-miR-99b-5p|{isomiR}|6_27|sub.8.C>A;sub.26.C>G	0	0	0	0	0	0	0	0	0	0	0	0	0	0	0	0	0	0	0	0	0	0	0	0	0	0	0	1	0	0	0	0	0	0	0	0	0	0	0	0	0	0	0	0	0	0	0	0	0
hsa-miR-496-3p|{isomiR}|55_76|sub.75.T>C	0	0	0	0	0	0	0	0	0	0	0	0	0	0	0	0	0	0	0	0	0	0	0	0	0	0	0	0	0	0	0	0	2	0	31	44	40	1	0	5	0	0	0	0	0	0	0	0	0
hsa-miR-30e-5p|{isomiR}|17_40|sub.37.G>T	0	0	0	0	0	0	0	1	0	0	0	0	0	0	0	0	1	1	0	0	0	0	0	1	0	0	0	0	0	0	0	0	0	0	0	0	0	0	1	0	0	0	0	1	0	1	0	0	0
hsa-miR-202-5p|{isomiR}|27_47|sub.34.G>C	0	0	0	0	0	0	1	0	0	0	0	0	0	1	0	0	0	0	0	0	0	2	2	0	0	0	0	0	0	0	0	0	0	0	0	0	0	0	0	0	0	1	0	0	0	0	0	1	0
hsa-miR-21-3p|{isomiR}|45_66|sub.61.G>A;sub.65.T>A	0	0	0	0	0	0	0	0	0	0	0	0	0	0	0	0	0	0	0	0	0	0	0	0	0	0	0	0	0	0	0	0	0	0	0	0	0	0	0	0	1	0	1	0	0	0	0	0	0
hsa-miR-23a-3p|{isomiR}|44_66|sub.44.A>G;sub.61.T>A	0	0	0	0	0	0	0	0	0	0	0	0	0	0	0	0	0	0	0	0	0	0	0	0	0	0	0	0	0	0	0	0	0	0	4	0	2	7	0	0	0	0	0	0	3	2	1	0	1
hsa-miR-30a-5p|{isomiR}|4_26|sub.22.G>T	0	0	0	0	0	0	0	0	0	0	0	0	0	0	0	0	0	0	0	0	0	0	0	0	1	0	0	0	0	0	0	0	0	0	0	0	0	0	0	0	0	0	0	0	0	0	0	0	0
hsa-miR-3149-3p|{isomiR}|62_82|sub.71.A>G	0	0	0	0	0	0	1	0	0	0	0	0	0	0	0	0	0	0	0	0	0	0	0	1	0	0	0	1	0	0	0	0	0	0	0	0	0	0	0	0	0	0	0	0	0	0	0	0	0
hsa-miR-144-5p|{isomiR}|14_33|	666	187	78	252	131	38	168	31	25	12	22	47	38	5	1	129	670	288	89	274	168	58	181	56	53	13	17	88	71	7	1	130	145	113	103	124	163	225	7	6	1	9	1	0	28	16	76	32	61
hsa-miR-7-1-3p|{isomiR}|62_85|sub.62.C>T;sub.64.A>T	1	0	0	0	0	0	0	0	0	0	0	0	0	0	0	0	0	0	0	0	0	0	0	0	0	0	0	0	0	0	0	0	0	0	0	0	0	0	0	0	0	0	0	0	0	0	0	0	0
hsa-miR-15a-3p|{isomiR}|50_69|sub.54.C>T	1	0	0	0	0	0	0	0	0	0	0	0	0	0	0	0	0	0	0	0	0	0	0	0	0	0	0	0	0	0	0	0	0	0	0	0	0	0	0	0	0	0	0	0	0	0	0	0	0
hsa-miR-122-3p|{isomiR}|53_73|	0	0	0	0	0	0	0	0	0	1	2	0	0	0	0	0	0	0	0	0	0	0	0	0	0	0	1	0	0	0	0	0	0	0	0	0	0	0	0	0	0	0	0	0	0	0	0	0	0
hsa-miR-1979-5p|{isomiR}|7_26|sub.7.T>G	0	0	1	0	0	0	0	0	1	1	1	0	0	0	0	0	1	0	0	1	0	0	2	0	0	0	0	0	0	0	0	2	0	0	0	0	0	0	0	0	0	0	0	0	0	0	1	0	0
hsa-miR-29a-3p|{isomiR}|41_63|sub.48.A>G;sub.58.G>A	0	0	0	0	0	0	0	0	0	0	0	0	0	0	0	0	0	0	0	0	0	0	0	0	0	0	0	0	0	0	0	0	0	0	0	0	0	1	0	0	0	0	0	0	0	0	0	0	0
hsa-miR-21-5p|{isomiR}|7_34|sub.31.G>A	0	1	0	0	0	0	0	0	0	0	0	0	0	0	0	0	0	0	0	0	0	0	0	0	0	0	0	0	0	0	0	0	0	0	0	0	0	0	0	0	2	0	0	3	0	0	2	0	1
hsa-miR-886-3p|{isomiR}|89_110|sub.103.G>C	0	0	0	0	0	0	0	1	0	0	0	0	0	0	0	0	0	0	0	0	0	0	0	1	0	0	0	0	0	0	0	0	0	0	0	0	1	0	0	0	0	0	0	0	0	0	0	0	0
[truncated: 222,580 more rows]
